# Supplementary material for: Comparing the molecular evolution and recombination patterns of predominant PRRSV-2 lineages co-circulating in China
Source: Front Microbiol. 2024 Apr 26;15:1398470. doi: 10.3389/fmicb.2024.1398470 (PMC11088243; doi:10.3389/fmicb.2024.1398470)
Supplement: Supplementary file 9 [file Table_1.XLSX]

## Sheet: Table S1
	Table S1. Information on PRRSVs in this study
	Accession number	Strain/Collection date	Country/Province	Strain name	ORF5. Seq	ORF5. Pro	N-glycosylation	RFLP	MluI	HincII	SacII
	KP998431.1	1991	China:Taiwan	MD001	ATGTTGGGGAACTGCTTGACCGTGGGCTGTTGCTCGCGGTCGCTTTTTTTGTGGTGTATCGTGCCGTTCTGTTTAGCTGCGCTCGTCAGCGCCAACGGAAACAGCAGCTCTTATTCCCAGTTGATTTATAACCTGACGCTATGTGAGCTGAATGGCACAGATTGGCTGGCAAAAAAATTTGATTGGGCAGTGGAGACTTTTGTTATCTTTCCCGTGATTACTCACATCGTTTCCTACGGTGCCCTTACTACCAGCCACCTCCTTGATACAGTTGGTCTGGTCACTGTATCCACCGCCGGGTTCTATCACGGGCGGTATGTCTTGAGTAGCATCTATGCGGTCTGTGCCCTGGCTGCGCTAATTTGCTTCGTCATTAGACTGGCGAAGAATTGCATGTCC…	MLGNCLTVGCCSRSLFLWCIVPFCLAALVSANGNSSSYSQLIYNLTLCELNGTDWLAKKFDWAVETFVIFPVITHIVSYGALTTSHLLDTVGLVTVSTAGFYHGRYVLSSIYAVCALAALICFVIRLAKNCMSWRYSCTRYTNFLLDTKGRIYRWRSPVIIEKGGKVEVEGHLIDLKRVVLDGSAATPVTRIPAERWGRP*	34,44,51	1-1-3	0	0	554
	KP998429.1	1992	China:Taiwan	WSV	ATGTTGGGGAAATGCTTGACCGCGGGCTGTTGCTCGCGATTGCTTTCTTTGTGGTGTATCGTGCCGTTCTGTTTTGCTGTGCTCGTCAACGCCAACAGCAACAGCAGCTCTCATCTACAGTTGATTTACAACTTGACGCTATGTGAGCTGAATGGCACAGATTGGCTATCTAATAAATTTGATTGGGCTGTGGAGAGTTTAGTCATCTTTCCCGTTTTGACTCACATTGTCTCCTATGGTGCCCTCACTACCAGCCATTTCCTTGACACAGTCGCTTTAGTCACTGTGTCTACCGCCGGGTTTGTTCACGGGCGGTATGTCCTGAGCAGCATCTACGCGGTCTGTGCCCTGGCTGCGTTGACTTGCTTCGTCATTAGGTTTGCAAAGAATTGCATGTCC…	MLGKCLTAGCCSRLLSLWCIVPFCFAVLVNANSNSSSHLQLIYNLTLCELNGTDWLSNKFDWAVESLVIFPVLTHIVSYGALTTSHFLDTVALVTVSTAGFVHGRYVLSSIYAVCALAALTCFVIRFAKNCMSWRYSCTRYTNFLLDTKGRLYRWRSPVIIEKRSKVEVEGHLIDLKRVVLDGSVATPITRVSAEQWGRR*	34,44,51	1-6-2	0	87359	23
	AY032626.1	1996	China:Heilongjiang	CH-1a	ATGTTGGGGAAATGCTTGACCACGGGCTGTTGCTCGCGATTGCTTTCTTTGTGGTGTATCGTGCCGTTCTGTTTTGCTGTGCTCGTCAACGCCAACAGCAACAGCAGCTCTCATTTTCAGTTGATTTATAACTTGACGCTATGTGAGCTGAATGGCACAGATTGGCTGGCTAACAAATTTGACTGGGCAGTGGAGACTTTTGTCATCTTTCCCGTGTTGACTCACATTGTTTCCTATGGGGCACTCACCACCAGCCATTTCCTTGACACAGTTGGTCTGGTCACTGTGTCCACCGCCGGGTTTTATCACGGGCGGTATGTCTTGAGTAGCATCTACGCGGTCTGTGCTCTGGCTGCGTTGATTTGCTTCGTCATTAGGCTTGCGAAGAACTGCATGTCC…	MLGKCLTTGCCSRLLSLWCIVPFCFAVLVNANSNSSSHFQLIYNLTLCELNGTDWLANKFDWAVETFVIFPVLTHIVSYGALTTSHFLDTVGLVTVSTAGFYHGRYVLSSIYAVCALAALICFVIRLAKNCMSWRYSCTRYTNFLLDTKGRLYRWRSPVIVEKGGKVEVEGHLIDLKRVVLDGSVATPLTRVSAEQWGRL*	34,44,51	1-4-1	0	87218	0
	AF331831.1	1997	China:Beijing	BJ-4	ATGTTGGAGAAATGCTTGACCGCGGGCTGTTGCTCGCAATTGCTTTCTTTGTGGTGTATCGTGCCGTTCTGTTTTGCTGCGCTCGCCAACGCCAGCAACGACAGCAGCTCCCATCTACAGCTGATTTACAACTTGACGCTATGTGAGCTGAATGGCACAGATTGGCTAGCTAACAAATTTGATTGGGCAGTGGAGAGTTTTGTCATCTTTCCCGTTTTGACTCACATTGTCTCCTATGGTGCCCTCACTACCAGCCATTTCCTTGACACGGTCGCTTTAGTCACTGTGTCTACCGCCGGGTTTGTTCACGGGCGGTATGTCCTATGTAGCATCTACGCGGTCTGTGCCCTGGCTGCGTTGACTTGCTTCGTCATTAGGTTTGCAAAGAATTGCATGTCC…	MLEKCLTAGCCSQLLSLWCIVPFCFAALANASNDSSSHLQLIYNLTLCELNGTDWLANKFDWAVESFVIFPVLTHIVSYGALTTSHFLDTVALVTVSTAGFVHGRYVLCSIYAVCALAALTCFVIRFAKNCMSWRYACTRYTNFLLDTKGGLYRWRSPVIIEKRGKVEVEGHLIDLKRVVLDGSVATPITRVSAEQWGRP*	30,33,44,51	2-5-2	407	359	23
	KP998425.1	1997	China:Taiwan	TD1	ATGTTGGGGAGGTGCTTGACCGCGGGCTATTGCTCGCGATTGCTTTCTTTGTGGTGTATCGTGCCGTTCTGTTTTGCTGTGCTCGTCAGCGCCAACAACAACAGCAGCTCTTATTCACAGTTGATTTATAACTTGACGATATGTGAGCTGAATGGCACAGACTGGCTGAACAACAAATTTGATTGGGCAGTAGAAACTTTTGTTATCTTCCCCGTGCTGACTCACATCGTTTCCTACGGTGCCCTCACCACCAGCCATTTTCTTGACACAGTCGGTCTGGTCACTGTGTCCACCGCCGGATTCTCTCATGAGCGGTATGTTTTGAGTAGCATCTACGCGGTCTGTGCCCTGGCTGCGTTGATTTGCTTCGTCATTAGGTTGGCGAAAAACTGCATGTCT…	MLGRCLTAGYCSRLLSLWCIVPFCFAVLVSANNNSSSYSQLIYNLTICELNGTDWLNNKFDWAVETFVIFPVLTHIVSYGALTTSHFLDTVGLVTVSTAGFSHERYVLSSIYAVCALAALICFVIRLAKNCMSWRYSCTRYTNFLLDTKGRIYRWRSPVVIEKRGKVEVEGHLIDLKRVVLDGSAATPVTRISAEQWGHP*	33,34,44,51	1-1-4	0	0	23554
	DQ459471.1	1998	China:Shanghai	S1	ATGTTGGAGAAATGCTTGACCGCGGACTGTTGCTCGCAATTGCTTTCTTTGTGGTGTATCGTGCCGTTCTGTTTTGCTGTGCTCGCCAACGCCAGCAACGACAGCAGCTCCCATCTACAGCTGATTTACAACTTGACGCTATGTGAGCTGAATGGCACAGATTGGCTAGCTAACAAATTTGATTGGGCAGTGGAGAGTTTTGTCATCTTTCCCGTTTTGACTCACATTGTCTCCTATGGTGCCCTCACTACTAGCCATTTCCTTGACACAGTCGCTTTAGTCACTGTGTCTACCGCCGGGTTTGTTCACGGGCGGTATGTCCTAAGTAGCATCTACGCGGTCTGTGCCCTGGCTGCGTTGACTTGCTTCGTCATTAGGTTTGCAAAGAATTGCATGTCC…	MLEKCLTADCCSQLLSLWCIVPFCFAVLANASNDSSSHLQLIYNLTLCELNGTDWLANKFDWAVESFVIFPVLTHIVSYGALTTSHFLDTVALVTVSTAGFVHGRYVLSSIYAVCALAALTCFVIRFAKNCMSWRYACTRYTNFLLDTKGGLYRWRSPVIIEKRGKVEVEGHLIDLKRVVLDGSVATPITRVSAEQWGRP*	30,33,44,51	2-5-2	407	359	23
	KP998422.1	1998	China:Taiwan	TD/TP	ATGTTGGGGAAATGCTTGACCGCGGGCTGTTGCTCGCGATTGCTTTTTTTGTGGTGTATCGTGCCGTCCTGTTTTGTTGTGCTCGTCAACGCCAACGGAGACAGCAGCTCTTATTCACAGTTGATTTACAACCTGACGCTATGTGAGCTGAATGGCACAGATTGGCTGGCCTCTAAGTTTGACTGGGCAGTGGAGACTTTTGTCATCTTTCCAGTGTTGACTCACATCGTTTCCTACGGCGCCCTCACCACCAGCCATTTCCTTGACACAGTCGGCCTGGTCACTGTATCCACCGCCGGGTTCTATCACGGGCGGTATGTTTTGAGTAGCATTTACGCGGTCTGTGCCCTTGCCGCGTTAATTTGCTTCGTCATTAGGTTGGCGAAGAACTGCATGTCC…	MLGKCLTAGCCSRLLFLWCIVPSCFVVLVNANGDSSSYSQLIYNLTLCELNGTDWLASKFDWAVETFVIFPVLTHIVSYGALTTSHFLDTVGLVTVSTAGFYHGRYVLSSIYAVCALAALICFVIRLAKNCMSWRYSCTRYTNFLLDTKGRIYRWRSPVIIEKKGKVEVEGHLIDLKRVVLDGSAATPVTKISAEQWGRP*	44,51	1-4-4	0	87218	23554
	KP998423.1	1999	China:Taiwan	Tsai	ATGTTGGGGAACTGCTTGACCGTGGGCTGTTGCTCGCGGTCGCTTTTTTTGTGGTGTATCGTGCCGTTCTGTTTAGCTGCGCTCGTCAGCGCCAACGGAAACAGCAGCTCTTATTCCCAGTTGATTTATAACCTGACGCTATGTGAGCTGAATGGCACAGATTGGCTGGCAAATAAATTTGATTGGGCAGTGGAAACTTTTGTTATCTTTCCTGTGATTACTCACATCGTTTCCTACGGTGCCCTTACTACCAGCCACCTCCTTGATACAGTTGGTCTGGTCACTGTATCCACCGCCGGGTTCTATCACGGGCGGTATGTCTTGAGTAGCATCTATGCGGTCTGTGCCCTGGCTGCGCTAATTTGCTTCGTCATTAGACTGGCGAAGAATTGCATGTCC…	MLGNCLTVGCCSRSLFLWCIVPFCLAALVSANGNSSSYSQLIYNLTLCELNGTDWLANKFDWAVETFVIFPVITHIVSYGALTTSHLLDTVGLVTVSTAGFYHGRYVLSSIYAVCALAALICFVIRLAKNCMSWRYSCTRYTNFLLDTKGRIYRWRSPVIIEKGGKVEVGGHLIDLKRVVLDGSAATPVTRIPAERWGRP*	34,44,51	1-1-3	0	0	554
	KP998420.1	2000	China:Taiwan	NT	ATGTTGGGGAAATGCTTGACCGCGGGCTACTGCTCGCAATTGCTTTCTTCGTGGTGTATCGTGCCGTTCTGTTTTGCTGTGCTCGTCAGCGCCAACAACAACAGCAGCTCTTATTCACAGTTGATTTATAACTTGACGATATGTGAGCTGAATGGCACAGATTGGCTGGGCAACAAATTCGATTGGGCAGTAGAGAGTTTTGTTATCTTTCCCGTGCTGACTCACATCGTCTCCTACGGTGCCCTCACCACCAGCCATTTCCTTGACACAGTCGGTCTGGTCACTGTGTCCACCGCCGGATTCACTCATGGGCGGTATGTTTTGAGTAGCATCTACGCGGTCTGTGCCCTGGCTGCGTTGATTTGCTTCGTCATTAGGTTGGCGAAGAACTGCATGTCC…	MLGKCLTAGYCSQLLSSWCIVPFCFAVLVSANNNSSSYSQLIYNLTICELNGTDWLGNKFDWAVESFVIFPVLTHIVSYGALTTSHFLDTVGLVTVSTAGFTHGRYVLSSIYAVCALAALICFVIRLAKNCMSWRYSCTRYTNFLLDTKGRIYRWRSPVIIEKRGKVEVEGHLIDLKRVVLDGSAATPITRISAEQWGHP*	33,34,44,51	1-1-2	0	0	23
	KP998424.1	2000	China:Taiwan	TY1	ATGTTGGGGAAATGCTTGACCGCGGGCTATTGCTCGCGATTGCTTTCTTCGTGGTGTATCGTGCCGTTCTGTTTTGCTGTGCTCGTCAGCGCCAACAGCAACAGCAGCTCTTATTCACAGTTGATTTATAACTTGACGATATGTGAGCTGAATGGCACAGATTGGCTGAACAACAAATTCGATTGGGCAGTAGAGAGTTTTGTTATCTTTCCCGTGCTGACTCACATCGTCTCCTACGGTGCCCTCACCACCAGCCATTTCCTTGACACAGTCGGTCTGGTCACTGTGTCCACCGCCGGATTCACTCATGGGCGGTATGTTTTGAGTAGCATCTACGCGGTCTGTGCCCTGGCTGCGTTGATTTGCTTCGTCATTAGGTCGGCGAAGAATTGCATGTCC…	MLGKCLTAGYCSRLLSSWCIVPFCFAVLVSANSNSSSYSQLIYNLTICELNGTDWLNNKFDWAVESFVIFPVLTHIVSYGALTTSHFLDTVGLVTVSTAGFTHGRYVLSSIYAVCALAALICFVIRSAKNCMSWRYSCTRYTNFLLDTKGRIYRWRSPVIIEKRGKVEVEGHLIDLKRVVLDGSAATPITRISAEQWGHP*	34,44,51	1-1-4	0	0	23554
	FJ175687.1	2001	China:Gansu	PRRSV01	ATGTTGGAGAAATGCTTGACCGCGGACTGTTGCTCGCAATTGCTTTCTTTGTGGTGTATCGTGCCGTTCTGTTTTGCTGTGCTCGCCAACGCCAGCAACGACAGCAGCTCCCATCTACAGCTGATTTACAACTTGACGCTATGTGAGCTGAATGGCACAGATTGGCTAGCTAACAAATTTGATTGGGCAGTGGAGAGTTTTGTCATCTTTCCCGTTTTGACTCACATTGTCTCCTATGGTGCCCTCACTACTAGCCATTTCCTTGACACAGTCGCTTTAGTCACTGTGTCTACCGCCGGGTTTGTTCACGGGCGGTATGTCCTAAGTAGCATCTACGCGGTCTGTGCCCTGGCTGCGTTGACTTGCTTCGTCATTAGGTTTGCAAAGAATTGCATGTCC…	MLEKCLTADCCSQLLSLWCIVPFCFAVLANASNDSSSHLQLIYNLTLCELNGTDWLANKFDWAVESFVIFPVLTHIVSYGALTTSHFLDTVALVTVSTAGFVHGRYVLSSIYAVCALAALTCFVIRFAKNCMSWRYACTRYTNFLLDTKGGLYRWRSPVIIEKRGKVEVEGHLIDLKRVVLDGSVATPITRVSAEQWGRP*	30,33,44,51	2-5-2	407	359	23
	KP998419.1	2001	China:Taiwan	M1	ATGTTGGGGAAATGCTTGACCGCGGGCTGTTGCTCGCGATTGCTTTTTTTGTGGTGTATCGTGCCGTCCTGGTTTGTTGTGCTCGTCAACGCCAACGGAAACAGCAGCTCTTACTCCCAGTTGATTTACAACTTGACGCTATGTGAGCTGAATGGCACAGATTGGCTGGCCAATAAGTTTGATTGGGCAGTGGAGACTTTTGTCATCTTTCCAGTGTTGACTCACATCGTTTCCTATGGCGCCCTCACCACCAGCCATTTCCTTGACACAGTTGGCCTGGTCACTGTATCTACCGCCGGGTTCTATCACGGGCGGTATGTTTTGAGTAGCATTTACGCGGTTTGTGCCCTTGCCGCGCTAATTTGCTTCATCATCAGGTTCACGAAGAACTGCATGTCC…	MLGKCLTAGCCSRLLFLWCIVPSWFVVLVNANGNSSSYSQLIYNLTLCELNGTDWLANKFDWAVETFVIFPVLTHIVSYGALTTSHFLDTVGLVTVSTAGFYHGRYVLSSIYAVCALAALICFIIRFTKNCMSWRYSCTRYTNFLLDTKGRIYRWRSPVIIEKKGKVEVEGHLIDLKRVVLDGSAATPVTKIPAEQWGRP*	34,44,51	1-4-4	0	87218	23554
	EU880441.2	2002	China:Gansu	GS2002	ATGTTGGAGAAATGCTTGACCGCGGGCTGTTGCTCGCAATTGCTTTCTTTGTGGTGTATCGTGCCGTTCTGTTTTGCTGCGCTCGCCAACGCCAGCAACGACAGCAGCTCCCATCTACAGCTGATTTACAACTTGACGCTATGTGAGCTGAATGGCACAGATTGGCTAGCTAACAAATTTGATTGGGCAGTGGAGAGTTTTGTCATCTTTCCCGTTTTGACTCACATTGTCTCCTATGGTGCCCTCACTACCAGCCATTTCCTTGACACGGTCGCTTTAGTCACTGTGTCTACCGCCGGGTTTGTTCACGGGCGGTATGTCCTATGTAGCATCTACGCGGTCTGTGCCCTGGCTGCGTTGACTTGCTTCGTCATTAGGTTTGCAAAGAATTGCATGTCC…	MLEKCLTAGCCSQLLSLWCIVPFCFAALANASNDSSSHLQLIYNLTLCELNGTDWLANKFDWAVESFVIFPVLTHIVSYGALTTSHFLDTVALVTVSTAGFVHGRYVLCSIYAVCALAALTCFVIRFAKNCMSWRYACTRYTNFLLDTKGGLYRWRSPVIIEKRAKVEVEGHLIDLKRVVLDGSVATRITRVSAEQWARP*	30,33,44,51	2-5-2	407	359	23
	FJ175688.1	2002	China:Gansu	PRRSV02	ATGTTGGAGAAATGCTTGACCGCGGGCTGTTGCTCGCGATTGCTTTCTTTGTGGTGTATCGTGCCGTTCTGTTTTGCTGTGCTCGCCAACGCCAGCAACGACAGCAGCTCCCATCTACAGCTGATTTACAACTTGACGCTATGTGAGCTGAATGGCACAGATTGGCTAGCTAACAAATTTGATTGGGCAGTGGAGAGTTTTGTCATCTTTCCCGTTTTGACTCACATTGTCTCCTATGGTGCCCTCACTACCAGCCATTTCCTTGACACAGTCGCTTTAGTCACTGTGTCTACCGCCGGGTTTGTTCACGGGCGGTATGTCCTAAGTAGCATCTACGCGGTCTGTGCCCTGGCTGCGTTGACTTGCTTCGTCATTAGGTTTGCAAAGAATTGCATGTCC…	MLEKCLTAGCCSRLLSLWCIVPFCFAVLANASNDSSSHLQLIYNLTLCELNGTDWLANKFDWAVESFVIFPVLTHIVSYGALTTSHFLDTVALVTVSTAGFVHGRYVLSSIYAVCALAALTCFVIRFAKNCMSWRYACTRYTNFLLDTKGRLYRWRSPVIIEKRGKVEVEGHLIDLKRVVLDGSVATPITRVSAEQWGRP*	30,33,44,51	2-5-2	407	359	23
	KP998428.1	2002	China:Taiwan	TY	ATGTTGGGGAAATGCTTGACCGCGGGCTGTTGCTCGCGATTGCTTTCTTTGTGGTGTATCGTGCCGTTCTGTTTTGCTGTGCTCGTCAACGCCAACAGCAACAGCAGCTCTCATCTACAGTCGATTTACAACTTGACGCTATGTGAGCTGAATGGCACAGATTGGCTATCTAATAAATTTGATTGGGCAGTGGAGAGTTTTGTCATCTTTCCCGTTTTGACTCACATTGTCTCCTATGGTGCCCTCACTACCAGCCATTTCCTTGACACAGTCGCTTTAGTCACTGTGTCTACCGCCGGGTTTGTTCACGGGCGGTATGTCCTGAGCAGCATCTACGCGGTCTGTGCCCTGGCTGCGTTGACTTGCTTCGTCATTAGGTTTGCAAAGAATTGCATGTCC…	MLGKCLTAGCCSRLLSLWCIVPFCFAVLVNANSNSSSHLQSIYNLTLCELNGTDWLSNKFDWAVESFVIFPVLTHIVSYGALTTSHFLDTVALVTVSTAGFVHGRYVLSSIYAVCALAALTCFVIRFAKNCMSWRYSCTRYTNFLLDTKGRLYRWRSPVIIEKRGKVEVEGHLIDLKRVVLDGSVATPITRVSAEQWGRP*	34,44,51	1-6-2	0	87359	23
	AY150312.1	2002	China:Hebei	HB-1(sh)/2002	ATGTTGGGGAAATGCTTGACCGCGGGCTGTTGCTCGCGATTGCTTTCTTTGTGGTGTATCGTGCCGTTCTATCTTGCTGTGCTCGTCAACGCCAGCAACAACAGCAGCTCTCATATTCAGTTGATTTATAACTTGACGCTATGTGAGCTGAATGGCACAGATTGGCTGGCAAAAAATTTTAACCGGGCAGTGGAGACTTTTGTCATCTTCCCCGTGTTGACTCACATTGTTTCCTATGGGGCACTCACCACCAGCCATTTCCTTGACACAGTTGGTCTGGTCACTGTGTCCACCGCCGGATATTATCACAGGCGGTATGTCTTGAGTAGCATTTACGCAGTCTGTGCTTTGGCTGCGCTGATTTGTTTTGTCATTAGGCTTGCGAAGAACTGCATGTCC…	MLGKCLTAGCCSRLLSLWCIVPFYLAVLVNASNNSSSHIQLIYNLTLCELNGTDWLAKNFNRAVETFVIFPVLTHIVSYGALTTSHFLDTVGLVTVSTAGYYHRRYVLSSIYAVCALAALICFVIRLAKNCMSWRYSCTRYTNFLLDTKGKLYRWRSPVIVEKGGKVEVEGHLIDLKRVVLDGSVATPLTRVSAEQWGRL*	30,33,34,44,51	1-4-2	0	87218	23
	AY262352.1	2002	China:Hebei	HB-2(sh)/2002	ATGTTGGGGAAATGCTTGACCGCGGGCTGTTACTCGCAATTGCTTTCTTTGTGGTGTATCGTGCCGTTCTGTTTTGCTGTGCTCGTCAACGCCAGCAGCAACAGCAGCCCTCATTTTCAGTTGATTTATAACTTGACGCTATGTGAGCTGAATGGCACAGATTGGCTGGCAGAAAGATTTGACTGGGCAGTGGAGACTTTTGTCATTTTTCCTGTGCTGACTCACATTGTTTCCTATGGAGCACTCACCACCAGCCATTTTCTTGACACGGTTGGTCTAATCACTGTGTCCACCGCCGGGTTCTATCACAGGCGGTATGTCTTGAGTAGTATCTATGCGGTCTGTGCTTTGGCTGCGTTGATTTGCTTCGTCATTAGGCTTGCGAAGAACTGCATGTCC…	MLGKCLTAGCYSQLLSLWCIVPFCFAVLVNASSNSSPHFQLIYNLTLCELNGTDWLAERFDWAVETFVIFPVLTHIVSYGALTTSHFLDTVGLITVSTAGFYHRRYVLSSIYAVCALAALICFVIRLAKNCMSWRYSCTRYTNFLLDTKGRLYRWRPPVIVEKGGKVEVEGHLIDLKRVVLDGSVATPLTRVSAEQWGRL*	30,44,51	1-2-2	0	87	23
	EU880438.2	2002	China:Heilongjiang	CH2002	ATGTTGGGCAAATGCTTGACCACGGGCTGTTGCTCGCGATTGCTTTCTTTGTGGTGTATCGTGCCGTTCTGTTTTGCTGTGCTCGTCAACGCCAACAGCAACAGCAGCTCTCATTTTCAGTTGATTTATAACTTGACGCTATGTGAGCTGAATGGCACAGATTGGCTGGCTAACAAATTTGACTGGGCAGTGGAGACTTTTGTCATCTTTCCCGTGTTGACTCACATTGTTTCCTATGGGCCACTCACCACCAGCCATTTCCTTGACACAGTTGGTCTGGTCACTGTGTCCACCGCCGGGTTTTATCACGGGCGGTATGTCTTGAGTAGCATCTACGCGGTCTGTGCTCTGGCTGCGTTGATTTGCTTCGTCATTAGGCTTGCGAAGAACTGCATGTCC…	MLGKCLTTGCCSRLLSLWCIVPFCFAVLVNANSNSSSHFQLIYNLTLCELNGTDWLANKFDWAVETFVIFPVLTHIVSYGPLTTSHFLDTVGLVTVSTAGFYHGRYVLSSIYAVCALAALICFVIRLAKNCMSWRYSCTRYTNFLLDTKGRLYRWRSPVIVEKGRKVEVEGHLIDLKRVVLDGSVATRLTRVSAEQWARL*	34,44,51	1-4-1	0	87218	0
	KP998416.1	2002	China:Taiwan	CH	ATGTTGGGGAAATGCTTGACCGCGGGCTGTTGCTCGCGATTGCTTTTTTTGTGGTGTATCGTGCCGTCCTGTCTTGTTGCGCTCGTCAACGCCAACAGCAGCAGCAGCTCCCATTCGCAGTTGATTTATAACCTGACGCTATGTGAGCTGAATGGCACAGATTGGCTGGCCAAAAAATTTGATTGGGCGGTGGAGACCTTTGTTATCTTTCCAGTGTTGACCCACATTGTTTCCTACGGCGCCCTCACTACTAGCCATTTTCTTGACACGGTTGGCCTGGTTACTGTGTCCACCGCCGGATATTATCACGGGCGGTATGTTTTGAGCAGCATTTACGCGGTCTGTGCCCTGGCTGCGTTAGTTTGCTTCGTCATTAGGTTGACGAAGAATTGCATGGCC…	MLGKCLTAGCCSRLLFLWCIVPSCLVALVNANSSSSSHSQLIYNLTLCELNGTDWLAKKFDWAVETFVIFPVLTHIVSYGALTTSHFLDTVGLVTVSTAGYYHGRYVLSSIYAVCALAALVCFVIRLTKNCMACRYSCTRHTNFLLDTKGRIYRWRSPVIIEKKGKVEVEGHLIDLKRVVLDGSAATPVTKIPAEQWGRP*	32,44,51	1-8-4	0	87218380	23554
	EU880442.2	2003	China:Gansu	GS2003	ATGTTGGAGAAATGCTTGACCGCGGGCTGTTGCTCGCAATTGCTTTCTTTGTGGTGTATCGTGCCGTTCTGTTTTGCTGCGCTCGCCAACGCCAGCAACGACAGCAGCTCCCATCTACAGCTGATTTACAACTTGACGCTATGTGAGCTGAATGGCACAGATTGGCTAGCTAACAAATTTGATTGGGCAGTGGAGAGTTTTGTCATCTTTCCCGTTTTGACTCACATTGTCTCCTATGGTGCCCTCACTACCAGCCATTTCCTTGACACGGTCGCTTTAGTCACTGTGTCTACCGCCGGGTTTGTTCACGGGCGGTATGTCCTATGTAGCATCTACGCGGTCTGTGCCCTGGCTGCGTTGACTTGCTTCGTCATTAGGTTTGCAAAGAATTGCATGTCC…	MLEKCLTAGCCSQLLSLWCIVPFCFAALANASNDSSSHLQLIYNLTLCELNGTDWLANKFDWAVESFVIFPVLTHIVSYGALTTSHFLDTVALVTVSTAGFVHGRYVLCSIYAVCALAALTCFVIRFAKNCMSWRYACTRYTNFLLDTKGGLYRWRSPVIIEKRAKVEVEGHLIDLKRVVLDGSVATRITRVSAEQWARP*	30,33,44,51	2-5-2	407	359	23
	FJ175689.1	2003	China:Gansu	PRRSV03	ATGTTGGAGAAATGCTTGACCGCGGGCTGTTGCTCGCGATTGCTTTCTTTGTGGTGTATCGTGCCGTTCTGTTTTGCTGTGCTCGCCAACGCCAGCAACGACAGCAGCTCCCATCTACAGCTGATTTACAACTTGACGCTATGTGAGCTGAATGGCACAGATTGGCTAGCTAACAAATTTGATTGGGCAGTGGAGAGTTTTGTCATCTTTCCCGTTTTGACTCACATTGTCTCCTATGGTGCCCTCACTACCAGCCATTTCCTTGACACAGTCGCTTTAGTCACTGTGTCTACCGCCGGGTTTGTTCACGGGCGGTATGTCCTAAGTAGCATCTACGCGGTCTGTGCCCTGGCTGCGTTGACTTGCTTCGTCATTAGGTTTGCAAAGAATTGCATGTCC…	MLEKCLTAGCCSRLLSLWCIVPFCFAVLANASNDSSSHLQLIYNLTLCELNGTDWLANKFDWAVESFVIFPVLTHIVSYGALTTSHFLDTVALVTVSTAGFVHGRYVLSSIYAVCALAALTCFVIRFAKNCMSWRYACTRYTNFLLDTKGRLYRWRSPVIIEKRGKVEVEGHLIDLKRVVLDGSVATPITRVSAEQWGRP*	30,33,44,51	2-5-2	407	359	23
	FJ899592.1	2003	China:Hubei	Clone20	ATGTTGGAGAAATGCTTGACCGCGGGCTGTTGCTCGCAATTGCTTTCTTTGTGGTGTATCGTGCCGTTCTGTTTTGCTGTGCTCGCCAACGCCAGCAGCGACAGCAGCTCCCATCTACAGCTGATTTACAACTTGACGCTATGTGAGCTGAATGGCACAGATTGGCTAGCTAACAAATTTGATTGGGCAGTGGAGAGTTTTGTCATCTTTCCCGTTTTGACTCACATTGTCTCCTATGGTGCCCTCACTACCAGCCATTTCCTTGACACAGTCGCTTTAGTCACTGTGTCTACCGCCGGGTTTGTTCACGGGCGGTATGTCCTAAGTAGCATCTACGCGGTCTGTGCCCTGGCTGCGTTGACTTGCTTCGTCATTAGGTTTGCAAAGAATTGCATGTCC…	MLEKCLTAGCCSQLLSLWCIVPFCFAVLANASSDSSSHLQLIYNLTLCELNGTDWLANKFDWAVESFVIFPVLTHIVSYGALTTSHFLDTVALVTVSTAGFVHGRYVLSSIYAVCALAALTCFVIRFAKNCMSWRYACTRYTNFLLDTKGGLYRWRSPVIIEKRGKVEVEGHLIDLKRVVLDGSVATPITRVSAEQWGRP*	30,44,51	2-5-2	407	359	23
	EU880440.2	2003	China:Heilongjiang	CH2003	ATGTTGGGCAAATGCTTGACCACGGGCTGTTGCTCGCGATTGCTTTCTTTGTGGTGTATCGTGCCGTTCTGTTTTGCTGTGCTCGTCAACGCCAACAGCAACAGCAGCTCTCATTTTCAGTTGATTTATAACTTGACGCTATGTGAGCTGAATGGCACAGATTGGCTGGCTAACAAATTTGACTGGGCAGTGGAGACTTTTGTCATCTTTCCCGTGTTGACTCACATTGTTTCCTATGGGCCACTCACCACCAGCCATTTCCTTGACACAGTTGGTCTGGTCACTGTGTCCACCGCCGGGTTTTATCACGGGCGGTATGTCTTGAGTAGCATCTACGCGGTCTGTGCTCTGGCTGCGTTGATTTGCTTCGTCATTAGGCTTGCGAAGAACTGCATGTCC…	MLGKCLTTGCCSRLLSLWCIVPFCFAVLVNANSNSSSHFQLIYNLTLCELNGTDWLANKFDWAVETFVIFPVLTHIVSYGPLTTSHFLDTVGLVTVSTAGFYHGRYVLSSIYAVCALAALICFVIRLAKNCMSWRYSCTRYTNFLLDTKGRLYRWRSPVIVEKGRKVEVEGHLIDLKRVVLDGSVATRLTRVSAEQWARL*	34,44,51	1-4-1	0	87218	0
	KF287129.1	2003	China:Hong Kong	HK3	ATGAGATGTTCTCACAAATTGGGGCGTTTCTTGACTCCGCACTCTTGCTTTTGGTGGCTTTTTTTGCTGTGTACCGGCTTGTCCTGGTCCTTTGCCGATGGCAACGGCAACAGCTCGACATACCAATACATATATAACTTGACGATATGCGAGCTGAATGGGACCGCTTGGTTGTCCAGCCATTTTGATTGGGCAGTTGAGACCTTTGTGCTTTATCCGGTTGCTACTCATATCCTCTCACTAGGCTTTCTCACAACTAGCCATTTCTTTGATGCGCTCGGCCTCGGCGCTGTGTCCGCTACAGGATTTGCCGGCGGGCGGTACGTACTCAGCAGCGTTTACGGCGCTTGTGCTTTCGCGGCGTTCGTATGTTTTGTTATTCGTGCTGCTAAAAATTGT…	MRCSHKLGRFLTPHSCFWWLFLLCTGLSWSFADGNGNSSTYQYIYNLTICELNGTAWLSSHFDWAVETFVLYPVATHILSLGFLTTSHFFDALGLGAVSATGFAGGRYVLSSVYGACAFAAFVCFVIRAAKNCMACRYARTRFTNFIVDDRGRIHRWRSPIVVEKSGKADVGSDLVTIKHVVLEGVKAQPLTRTSAEQWEA*	37,46,53	1-1-1	0	0	0
	KF287132.1	2003	China:Hong Kong	HK1	ATGTTGGGGAAATGCTTGACCGCGGGCTGTTACTCGCGATTGCTTTCTTTGTGGTGTATCGTGCCGTTTTATCTTGCTGTGCTCGTCAACGCCAGCAACAACAACAGCTCTCATATTCAGTTGATTTATAACTTGACGCTATGTGAGCTGAATGGCACAGAATGGCTGGCACAAAAATTTGACTGGGCAGTGGAGACTTTTGTCATCTTCCCCGTGCTGACTCATATTGTTTCCTATGGGGCACTAACCACCAGCCATTTCCTTGACACAGTTGGTCTGGTCACTGTGTCCACCGCCGGGTATTATCACAGGCGGTATGTCTTGAGTAGCATTTACGCAGTCTGTGCTCTGGCTGCGCTTATTTGCTTTGTCATTAGGCTTGCGAAGAACTGCATGTCC…	MLGKCLTAGCYSRLLSLWCIVPFYLAVLVNASNNNSSHIQLIYNLTLCELNGTEWLAQKFDWAVETFVIFPVLTHIVSYGALTTSHFLDTVGLVTVSTAGYYHRRYVLSSIYAVCALAALICFVIRLAKNCMSWRYSCTRYTNFLLDTKGRLYRWRSPVIVEKGGKVEVEGHLIDLKRVVLDGSVATPLTRVSAEQWGRL*	30,35,44,51	1-2-2	0	87	23
	KF287133.1	2003	China:Hong Kong	HK2	ATGTTGGGGAAATGCTTGACCGCGGGTTATTGCTCGCAATTGCTTTTTTTGTGGTGTATCGTGCCGTTCTGTTCTATTGCGCTCGTCAGCGCCAGCGGAAACAGCAGCTCTTATTCCCAGTTGATTTACAACTTGACGCTATGTGAGCTGAATGGCACAGATTGGCTGGCCTCTAAATTTGATTGGGCAGTAGAATGTTTTGTCATCTTTCCCGTGTTAACTCACATCGTTTCCTACGGTGCCCTCACTACCAGCCATCTTCTTGACACAGTAAGCCTGGTTACTGTATCCACCGCCGGGTTCTATCACGGGCGATACGTTTTGAGTAGCATCTATGCAGTCTGCGCCTTGGCTGCGTTAATCTGCTTTATCATTAGGCTGGTGAAGAATTGTATGTCT…	MLGKCLTAGYCSQLLFLWCIVPFCSIALVSASGNSSSYSQLIYNLTLCELNGTDWLASKFDWAVECFVIFPVLTHIVSYGALTTSHLLDTVSLVTVSTAGFYHGRYVLSSIYAVCALAALICFIIRLVKNCMSWRYSCTRYTNFLLDTKGKIYRWRSPVVIEKGGKVEVEGRLIDLKRVVLDGSAATPITKIPAERWGHP*	34,44,51	1-3-2	0	218	23
	KF287134.1	2003	China:Hong Kong	HK4	ATGTTGGGGAAATGCTTGACCGCGGGCTGTTGCTCGCGATTGCTTTTTTTGTGGTGTATCGTGCCGTTCTATCTTGCTGTGCTCGTCAACGCCAGCAACAACCACAGCTCTCATATTCAGTTGATTTATAACTTGACGCTATGTGAGCTGAATGGCACAGATTGGCTGGCAAAAAAATTTGACTGGGCAGTGGAGACTTTTGTCATCTTCCCCGTGTTGACTCACATTGTTTCCTATGGGGCACTCACCACCAGCCATTTCCTTGACACAGTTGGTCTGGTCACTGTGTCCACCGCCGGATATTATCACAGGCGGTATGTCTTGAGTAGCATTTACGCAGTCTGTGCTCTGGCTGCGCTGATTTGCTTTGTCATTAGGCTTGCGAAGAACTGCATGTCC…	MLGKCLTAGCCSRLLFLWCIVPFYLAVLVNASNNHSSHIQLIYNLTLCELNGTDWLAKKFDWAVETFVIFPVLTHIVSYGALTTSHFLDTVGLVTVSTAGYYHRRYVLSSIYAVCALAALICFVIRLAKNCMSWRHSCTRYTNFLLDTKGRLYRWRSPIIVEKGGKVEVEGHLIDLKRVVLDGSVATPLTRVSAEQWGRL*	30,44,51	1-4-2	0	87218	23
	KP998426.1	2003	China:Taiwan	CH8V-J2	ATGTTGGGGAAATGCTTGACCGCGGGCTGTTGCTCGCGATTGCTTTTTTTGTGGTGTATCGTGCCGTCCTGTTTTGTTGTGCTCGTCGACGCCAACGCAAACAGCAGCTCTTATTCCCAGTTGATTTACAACTTGACGCTATGTGAGCTGAATGGCACAGAATGGCTGGGCAACAACTTTAACTGGGCGGTGGAGACCTTTGTCATCTTTCCAGTGTTGACTCATATCGTTTCCTACGGCGCCCTCACCACCAGCCATTTCCTTGACACAGTTGGCCTGGTCACTGTATCTACCGCCGGGTACTATCACGAGCGGTACGTTTTGAGTAGCATTTACGCGGTCTGTGCCCTTGCCGCGTTAATTTGCTTCGCCATTAGGTTGGCGAAGAACTGTATGTCC…	MLGKCLTAGCCSRLLFLWCIVPSCFVVLVDANANSSSYSQLIYNLTLCELNGTEWLGNNFNWAVETFVIFPVLTHIVSYGALTTSHFLDTVGLVTVSTAGYYHERYVLSSIYAVCALAALICFAIRLAKNCMSWRYSCTRYTNFLLDTKGRIYRWRSPVIIEKKGKVEVEGHLIDLKRVVLDGSAATPVTKISAEQWGRP*	34,44,51	1-4-4	0	87218	23554
	EU880443.3	2004	China:Gansu	GS2004	ATGTTGGAGAAATGCTTGACCGCGGGCTGTTGCTCGCAATTGCTTTCTTTGTGGTGTATCGTGCCGTTCTGTTTTGCTGCGCTCGCCAACGCCAGCAACGACAGCAGCTCCCATCTACAGCTGATTTACAACTTGACGCTATGTGAGCTGAATGGCACAGATTGGCTAGCTAACAAATTTGATTGGGCAGTGGAGAGTTTTGTCATCTTTCCCGTTTTGACTCACATTGTCTCCTATGGTGCCCTCACTACCAGCCATTTCCTTGACACGGTCGCTTTAGTCACTGTGTCTACCGCCGGGTTTGTTCACGGGCGGTATGTCCTATGTAGCATCTACGCGGTCTGTGCCCTGGCTGCGTTGACTTGCTTCGTCATTAGGTTTGCAAAGAATTGCATGTCC…	MLEKCLTAGCCSQLLSLWCIVPFCFAALANASNDSSSHLQLIYNLTLCELNGTDWLANKFDWAVESFVIFPVLTHIVSYGALTTSHFLDTVALVTVSTAGFVHGRYVLCSIYAVCALAALTCFVIRFAKNCMSWRYACTRYTNFLLDTKGGLYRWRSPVIIEKRAKVEVEGHLIDLKRVVLDGSVATPITRVSAEQWARP*	30,33,44,51	2-5-2	407	359	23
	KF287141.1	2004	China:Hong Kong	HK14	ATGTTGGAGAAATGCTTGACCGCGGGCTGTTGCTCGCAATTGCTTTCTTTGTGGTGTATCGTGCCGTTCTGTTTTGCTGTGCTCGCCAACGCCAGCAACGACAGCAGCTCCCATCTACAGCTGATTTACAACTTGACGCTATGTGAGCTGAATGGCACAGATTGGCTAGCTAACAAATTTGATTGGGCAGTGGAGAGTTTTGTCATCTTTCCCGTTTTGACTCACATTGTCTCCTATGGTGCCCTCACTACCAGCCATTTCCTTGACACAGTCGCTTTAGTCACTGTGTCTACCGCCGGGTTTGTTCACGGGCGGTATGTCCTAAGTAGCATCTACGCGGTCTGTGCCCTGGCTGCGTTGACTTGCTTCGTCATTAGGTTTGCAAAGAATTGCATGTCC…	MLEKCLTAGCCSQLLSLWCIVPFCFAVLANASNDSSSHLQLIYNLTLCELNGTDWLANKFDWAVESFVIFPVLTHIVSYGALTTSHFLDTVALVTVSTAGFVHGRYVLSSIYAVCALAALTCFVIRFAKNCMSWRYACTRYTNFLLDTKGGLYRWRSPVIIEKRGKVEVEGHLIDLKRVVLDGSVATPITRVSAEQWGRP*	30,33,44,51	2-5-2	407	359	23
	EU880439.2	2004	China:Heilongjiang	CH2004	ATGTTGGGCAAATGCTTGACCACGGGCTGTTGCTCGCGATTGCTTTCTTTGTGGTGTATCGTGCCGTTCTGTTTTGCTGTGCTCGTCAACGCCAACAGCAACAGCAGCTCTCATTTTCAGTTGATTTATAACTTGACGCTATGTGAGCTGAATGGCACAGATTGGCTGGCTAACAAATTTGACTGGGCAGTGGAGACTTTTGTCATCTTTCCCGTGTTGACTCACATTGTTTCCTATGGGCCACTCACCACCAGCCATTTCCTTGACACAGTTGGTCTGGTCACTGTGTCCACCGCCGGGTTTTATCACGGGCGGTATGTCTTGAGTAGCATCTACGCGGTCTGTGCTCTGGCTGCGTTGATTTGCTTCGTCATTAGGCTTGCGAAGAACTGCATGTCC…	MLGKCLTTGCCSRLLSLWCIVPFCFAVLVNANSNSSSHFQLIYNLTLCELNGTDWLANKFDWAVETFVIFPVLTHIVSYGPLTTSHFLDTVGLVTVSTAGFYHGRYVLSSIYAVCALAALICFVIRLAKNCMSWRYSCTRYTNFLLDTKGRLYRWRSPVIVEKGRKVEVEGHLIDLKRVVLDGSVATRLTRVSAEQWARL*	34,44,51	1-4-1	0	87218	0
	FJ536165.1	2004	China:Zhejiang	NB/04	ATGTTGGGGAAATGCTTGACCGCGGGCTGTTGCTCGCGATTGCTTTCTTTGTGGTGTATCGTGCCGTTCTATCTTGCTGTGCTCGTCAACGCCAGCAACAACAACAGCTCTCATATTCAGTTGATTTATAACTTAACGCTATGTGAGCTGAATGGCACAGATTGGCTGGCACAAAGATTTGACTGGGCAGTGGAGACTTTTGTCATCTTCCCCGTGTTGACTCACATTGTTTCCTATGGGGCACTCACCACCAGCCATTTCCTTGACACAGTTGGTCTGGCCACTGTGTCCACCGCCGGATATTATCACAGGCGGTATGTCTTGAGTAGCATTTACGCAGTCTGTGCTCTGGCTGCGCTGATTTGCTGTGTCATTAGGCTTGCGAAGAACTGCATGTCC…	MLGKCLTAGCCSRLLSLWCIVPFYLAVLVNASNNNSSHIQLIYNLTLCELNGTDWLAQRFDWAVETFVIFPVLTHIVSYGALTTSHFLDTVGLATVSTAGYYHRRYVLSSIYAVCALAALICCVIRLAKNCMSWRYSCTRYTNFLLDTKGRLYRWRSPVIVEKGGKVEVEGHLIDLKRVVLDGSVATPLTRVSAEQWGRL*	30,35,44,51	1-4-2	0	87218	23
	KF287128.1	2004	China:Hong Kong	HK8	ATGAGATGTTCTCACAAATTGGAGCATTTCTTGACTCCGCACTCTTGCTTTTGGTGGCTTTTTTTGCTGTGTACCGGCTTGTCCTGGTCCTTTGCCGATGGCAACGGCAACAGCTCGACATACCAATACATATATAACTTGACTATATGCGAGCTGAATGGGACCAATTGGTTGTTCAACCATTTTGATTGGGCAGTCGAAACTTTTGTGCTTTATCCGGTTGTCACTCATATCATCTCACTGGGTTTTCTCACGACTAGCCATTTTTTTGATGTGCTCGGTCTCGGTGCTGTGTCCACTGCAGGGTTTGTCGGCGGGCGGTACGTACTTAGCAGCGTCTACGGCGCTTGTGCTTTCGCGGCGCTCGTATGTTTTGTTATTCGTGCTGCTAAGAATTGT…	MRCSHKLEHFLTPHSCFWWLFLLCTGLSWSFADGNGNSSTYQYIYNLTICELNGTNWLFNHFDWAVETFVLYPVVTHIISLGFLTTSHFFDVLGLGAVSTAGFVGGRYVLSSVYGACAFAALVCFVIRAAKNCMACRYARTRFTNFIVDDRGRIHRWRSPIVVEKLGKADVGGDLVTIKHVVLEGVKAQPLTRTPAEQWEA*	37,46,53	1-1-1	0	0	0
	KF287130.1	2004	China:Hong Kong	HK5	ATGAGATGTTCTCACAAATTGGGGCGTTTCTTGACTCCGCACTCTTGCTTTTGGTGGCTTTTTTTGCTGTGTACCGGCTTGTCCTGGTCCTTTGCCGATGGCAACGGCAACAGCTCGACATACCAATACATATATAACTTGACGATATGCGAGCTGAATGGGACCGCTTGGTTGTCCAGCCATTTTGATTGGGCAGTTGAGACCTTTGTGCTTTATCCGGTTGCCACTCATATTCTCTCACTAGGCTTTCTCACAACTAGCCATTTTTTTGATGCGCTCGGCCTCGGCGCTGTGTCCGCTACAGGATTTGCCGGCGGGCGGTACGTACTCAGCAGCGTTTACGGCGCTTGTGCTTTCGCAGCGTTCATATGTTTCGTTATTCGTGCTGCAAAAAACTGT…	MRCSHKLGRFLTPHSCFWWLFLLCTGLSWSFADGNGNSSTYQYIYNLTICELNGTAWLSSHFDWAVETFVLYPVATHILSLGFLTTSHFFDALGLGAVSATGFAGGRYVLSSVYGACAFAAFICFVIRAAKNCMACRYARTRFTNFIVDDRGRIHRWRSPIVVEKSGKADVGSDLVTIKHVVLEGVKAQPLTRTSAEQWEA*	37,46,53	1-1-1	0	0	0
	KF287131.1	2004	China:Hong Kong	HK10	ATGAGATGTTCTCACAAATTGGGGCGTTTCTTGATTCCGCACTCTTGCTTTTGGTGGCTTTTTTTGCTGTGTATCGGCTTGTCCTGGTCCTTTGCCGATGGCAACGGCAACAGCTCGACATACCAATACATATATAACTTGACGATATGCGAGCTGAATGGGACCGATTGGTTGTCCAGCCATTTTGATTGGGCGGTTGAGACCTTTGTGCTTTATCCGGTTGCCACTCATATTCTCTCACTAGGCTTTCTCACAACTAGCCATTTTTTTGATGCGCTCGGCCTCGGCGCTGTGTCCGCTACAGGATTTGCCGGTGGGCGGTACGTACTCAGCAGCGTTTACGGCGCTTGTGCTTTCGCGGCGTTCGTATGCTTTGTTATTCGTGCTGCAAAAAACTGT…	MRCSHKLGRFLIPHSCFWWLFLLCIGLSWSFADGNGNSSTYQYIYNLTICELNGTDWLSSHFDWAVETFVLYPVATHILSLGFLTTSHFFDALGLGAVSATGFAGGRYVLSSVYGACAFAAFVCFVIRAAKNCMACRYARTRFTNFIVDDRGRIHRWRSPIVVEKSGKADVGGDLVTIKHVVLEGVKAQPLTRTSAEQWEA*	37,46,53	1-1-1	0	0	0
	KF287135.1	2004	China:Hong Kong	HK6	ATGTTGGGGAAATGCTTGACCGCGGGCTCCTGCTCGCGATTGCTTTTTTTGTGGTGTATCGTGCCGTTCTGTTCATTTGCGCTCGTCAGCGCCAACGAAAACAGCAGCTCTTATTCTCAGTTGATTTACAACCTGACGCTATGTGAGCTGAATGGCACAGATTGGCTGGCTAGTAAATTTGACTGGGCAGTGGAATGTTTCGTCATCTTTCCCGTGTTGACTCACATTGTTTCTTACGGTGCCCTCACCACCAGCCATTTCCTTGACACAGTCAGTCTTGTCACTGTATCCACCGCCGGGTATTACCACGGGCGGTATGTTTTGAGTAGCATCTACGCGGTCTGCGCCCTGGCCGCGTTAATCTGCTTTGTTATTAGGTTGGCGAAGAATTGCATGTCT…	MLGKCLTAGSCSRLLFLWCIVPFCSFALVSANENSSSYSQLIYNLTLCELNGTDWLASKFDWAVECFVIFPVLTHIVSYGALTTSHFLDTVSLVTVSTAGYYHGRYVLSSIYAVCALAALICFVIRLAKNCMSWRYSCTRYTNFLLDTKGRIYRWRSPVIIEKGGKVEVEGHLIDLKRVVLDGSAATPVTKISAERWGRP*	34,44,51	1-3-2	0	218	23
	KF287136.1	2004	China:Hong Kong	HK7	ATGTTGGGGAAATGCTTGACCGCGGGCTGTTGCTCGCGATTGCTTTCTTTGTGGTGTATCGTGCCGTTCTATCTTGCTGTGCTCGTCAACGCCAGCAACAACAGCAGCTCTCATATTCAGTTGATTTATAACTTGACGCTATGTGAGCTGAATGGCACAGATTGGCTGGCAAGAAAATTTGACTGGGCAGTGGAGACTTTTGTTATCTTCCCCGTGTTGACTCACATTGTTTCCTATGGGGCACTCACCACCAGCCATTTCCTTGACACAGTTGGTCTGGTCACTGTGTCCACCGCCGGATATTATCACAGGCGGTATGTCTTGAGTAGTATTTACGCAGTCTGTGCTCTGGCTGCGCTTATTTGCTTTGTCATTAGACTTGCGAAGAACTGCATGTCC…	MLGKCLTAGCCSRLLSLWCIVPFYLAVLVNASNNSSSHIQLIYNLTLCELNGTDWLARKFDWAVETFVIFPVLTHIVSYGALTTSHFLDTVGLVTVSTAGYYHRRYVLSSIYAVCALAALICFVIRLAKNCMSWRYSCTRYTNFLLDTKGRLYRWRSPVIVEKGGKVEVEGHLIDLKRVVLDGSVATPLTRVSAEQWGRL*	30,33,34,44,51	1-4-2	0	87218	23
	KF287137.1	2004	China:Hong Kong	HK9	ATGTTGGGGAAATGCTTGACCGCGGGTTACTGCTCGCAATTGCTTTTTTTGTGGTGTATCGTGCCGTTCTGTTCTATTGCGCTCGTCAGCGCCAACGGAAACAGCAGCTCTTATTCCCAGCTGATTTACAACTTGACGCTATGTGAGCTGAATGGCACAGACTGGCTGGCCTCAAGATTTGATTGGGCAGTAGAATGTTTTGTCATCTTTCCCGTGTTGACTCACATCGTTTCCTACGGTGCCCTCACCACCAGCCATCTTCTTGACACAGTGAGCCTGGTTACTGTGTCCACCGCCGGGTTCTATCACGGGCGATACGTTTTGAGTAGCATCTATGCAGTCTGCGCCTTGGCTGCGTTGATCTGCTTTATCATTAGGTTGGTGAAGAATTGTATGTCT…	MLGKCLTAGYCSQLLFLWCIVPFCSIALVSANGNSSSYSQLIYNLTLCELNGTDWLASRFDWAVECFVIFPVLTHIVSYGALTTSHLLDTVSLVTVSTAGFYHGRYVLSSIYAVCALAALICFIIRLVKNCMSWRYSCTRYTNFLLDTKGKIYRWRSPVVIEKGGKVEVEGRLIDLKKVVLDGSAATPITKIPAERWGHP*	34,44,51	1-3-2	0	218	23
	KF287138.1	2004	China:Hong Kong	HK11	ATGTTGGGGAAATGCTTGATCGCGGGTTGCTGCTCGCAGTCGCTTTTTTTGTGGTGTATCGTGCCGTTCTGTTTTATTGCGCTCGCCAGCGCCAACGAAAGCAGCAGCTCTTATTCCCAGTTGATTTACAACTTGACGTTATGTGAGCTGAATGGCACAGACTGGCTGGCCACCAAATTTGATTGGGCAGTGGAATGTTTCGTCATCTTTCCTGTGTTGACTCACATTGTGTCCTACGGTGCCCTCACTACCAGCCATCTTCTTGACACAGTCAGCCTGGGCACTGTGTCCACCGCCGGGTTCTATCACGGGCGGTATGTTTTGAGTAGCATCTATGCGGTCTGCGCCTTGGCCGCGTTTGTCTGCTTCATCATCAGGTTGGTGAAAAATTGCATGTCT…	MLGKCLIAGCCSQSLFLWCIVPFCFIALASANESSSSYSQLIYNLTLCELNGTDWLATKFDWAVECFVIFPVLTHIVSYGALTTSHLLDTVSLGTVSTAGFYHGRYVLSSIYAVCALAAFVCFIIRLVKNCMSWRYSCTRYTNFLLDTKGKIYRWRSPVIIEKGGKVEVEGHLIDLKRVVLDGSAATPVTKIPAERWGRP*	44,51	1-3-1	0	218	0
	KF287139.1	2004	China:Hong Kong	HK12	ATGTTGGGGAAATGCTTGACCGCGGGCTGTTGCTCGCGATTGCTTTCTTTGTGGTGTATCGTGCCGTTCTATCTTGCTGTGCTCGTCAACGCCAGCAACAACAACAGCTCTCATATTCAGTTGATTTATAACTTGACGCTATGTGAGCTGAATGGCACAGATTGGCTGGTAGAAAAATTTGACTGGGCAGTAGAGACTTTTGTCATCTTCCCCGTGTTGACTCACATTGTTTCCTATGGGGCACTCACCACCAGCCATTTCCTTGACACAGTTGGTTTGGTCACTGTGTCCACTGCCGGATACTATCACGGGCGGTATGTCTTGAGTAGCATTTACGCAGTCTGTGCCCTGGCTGCGCTGATTTGCTTTGTCATTAGGCTTGCGAAGAACTGCATGTCC…	MLGKCLTAGCCSRLLSLWCIVPFYLAVLVNASNNNSSHIQLIYNLTLCELNGTDWLVEKFDWAVETFVIFPVLTHIVSYGALTTSHFLDTVGLVTVSTAGYYHGRYVLSSIYAVCALAALICFVIRLAKNCMSWRYSCTRYTNFLLDTKGRLYRWRSPVIVEKGGKVEVEGHLIDLKRVVLDGSVATPLTRVSAEQWGRP*	30,35,44,51	1-4-2	0	87218	23
	KF287142.1	2004	China:Hong Kong	HK15	ATGTTGGGGAAATGCTTGATCGCGGGTTGCTGCTCGCAGTCGCTTTTTTTGTGGTGTATCGTGCCGTTCTGTTTTATTGCGCTCGCCAGCGCCAGCGAAAACAGCAGCTCTTATTCCCAGTTGATTTACAACTTGACGTTATGTGAGCTGAATGGCACAGACTGGCTGGCCACCAACTTTGATTGGGCAGTGGAATGTTTCGTCATCTTTCCTGTGTTGACTCACATCGTGTCCTACGGTGCCCTCACTACCAGCCATCTTCTTGACACAGTCAGCCTAGGCACTGTGTCCACCGCCGGGTTCTATCACGGGCGGTATGTTTTGAGTAGCATCTATGCGGTCTGTGCCTTGGCCGCGTTTATCTGCTTCATCATCAGGTTGGTGAAGAATTGCATGTCT…	MLGKCLIAGCCSQSLFLWCIVPFCFIALASASENSSSYSQLIYNLTLCELNGTDWLATNFDWAVECFVIFPVLTHIVSYGALTTSHLLDTVSLGTVSTAGFYHGRYVLSSIYAVCALAAFICFIIRLVKNCMSWRYSCTRYTNFLLDTKGKIYRWRSPVIIEKGGKVEVEGHLIDLKRVVLDGSAATPVTKIPAERWGRP*	44,51	1-3-1	0	218	0
	KF287143.1	2004	China:Hong Kong	HK16	ATGTTGGGGAAATGCTTGACCGCGGGTTACTGCTCGCAATCGCTTTTTTTGTGGTGTATCGTGCCGTTCTGTTCTATTGCGCTCGTCAGCGCCAACAGAAACAGCAGCTCTTATTCCCAGCTGATATACAACTTGACGCTATGTGAGCTGAATGGCACAGACTGGCTGGCCTCAAGATTTGATTGGGCAGTAGAATGTTTTGTCATCTTTCCCGTGTTGACTCACATCGTTTCCTACGGTGCCCTCACCACCAGCCATCTCCTTGACACAGTGAGCCTGGTTACTGTGTCCACCGCCGGGTTCTATCACGGGCGATACGTTTTGAGTAGCATCTATGCAGTCTGCGCCTTGGCTGCGTTGATCTGCTTTATCATTAGGCTGGTGAAGAATTGCATGTCT…	MLGKCLTAGYCSQSLFLWCIVPFCSIALVSANRNSSSYSQLIYNLTLCELNGTDWLASRFDWAVECFVIFPVLTHIVSYGALTTSHLLDTVSLVTVSTAGFYHGRYVLSSIYAVCALAALICFIIRLVKNCMSWRYSCTRYTNFLLDTKGKIYRWRSPVVIEKGGKVEVEGRLIDLKKVVLDGSAATLITKIPAERWGHP*	34,44,51	1-3-2	0	218	23
	KP998418.1	2004	China:Taiwan	HL	ATGTTGGGGAAATGCTTGACCGCGGGCTGTTGCTCGCGATTGCTTTTTTTGTGGTGTATCGTGCCGTCCTGTTTTGTTGCGCTCGTCAACGCCAACGGAAACAGCAGCTCTTATTCCCAGTTGATTTACAACCTGACGCTATGTGAGCTGAACGGCACAGACTGGCTGAACAAAAAATTTGACTGGGCGGTGGAGACTTTTGTTATCTTTCCAGTGTTGACTCACATCGTTTCCTACGGCGCCCTCACCACCAGCCACTTCCTTGACACAGTCGGCTTGGTCACTGTGTCCACTGCCGGGTTCTATCACGGGCGGTATGTTTTGAGTAGCATTTACGCGGTTTGTGCCCTTGCTGCGTTAATTTGCTTCGTCATCAGGTTGGCGAAAAACTGCATGTCC…	MLGKCLTAGCCSRLLFLWCIVPSCFVALVNANGNSSSYSQLIYNLTLCELNGTDWLNKKFDWAVETFVIFPVLTHIVSYGALTTSHFLDTVGLVTVSTAGFYHGRYVLSSIYAVCALAALICFVIRLAKNCMSWRYSCTRYTNFLLDTKGRIYRWRSPVIIEKKGKVEVEGHLIDLKRVVLDGSAATPVTKIPAEQWGRP*	34,44,51	1-4-2	0	87218	23
	KP998427.1	2004	China:Taiwan	TD-2	ATGTTGGGGAAATGCTTGACCGCGGGCTGTTGCTCGCAATTGCTTTTTTTGTGGTGTATCGTGCCGTCCTGTTTTGTTGTGCTCGTCAACGCCAACGCAAACAGCAGCTCTTATTCCCAGTTGATTTACAACTTGACGCTATGTGAGCTGAATGGCACAGACTGGCTGGCAGATAAATTTGACTGGGCTGTGGAGACTTTTGTTATCTTTCCTGTGTTGACTCACATCGTTTCCTATGGCGCCCTCACTACCAGCCATTTTCTCGATACAGTTGGCCTGGTCACTGTGTCCGCCGCCGGGTACTATCACGGGCGGTATGTTTTGAGTAGTATTTACGCGGTCTGTGCCCTGGCTGCGTTAACTTGCTTCGTCATTCGATTGGCGAAGAACTGCATGTCC…	MLGKCLTAGCCSQLLFLWCIVPSCFVVLVNANANSSSYSQLIYNLTLCELNGTDWLADKFDWAVETFVIFPVLTHIVSYGALTTSHFLDTVGLVTVSAAGYYHGRYVLSSIYAVCALAALTCFVIRLAKNCMSWRYSCTRYTNFLMDTKGRIYRWRSPVIIEKKGKVEVGGHLIDLKRVVLDGSAATPVTKIPAEQWGRP*	34,44,51	1-7-4	0	87218359	23554
	KP998405.1	2005	China:Taiwan	cw46	ATGTTGGGGAAATGCTTGACCGCGGGCTGTTGCTCGCGATTGCTTTCTTTGTGGTGTATCGTGCCGTTCTGTTTTGCTGTGCTCGTCAACGCCAACAGCAACAGCAGCTCTCATCTACAGTTGATTTACAACTTGACGCTATGTGAGCTGAATGGCACAGATTGGCTATCTAATAAATTTGATTGGGCAGTGGAGAGTTTTGTCATCTTTCCCGTTTTGACTCACATTGTCTCCTATGGTGCCCTCACTACCAGCCATTTCCTTGACACAGTCGCTTTAGTCACTGTGTCTACCGCCGGGTTTGTTCACGGGCGGTATGTCCTGAGCAGCATCTACGCGGTCTGTGCCCTGGCTGCGTTGACTTGCTTCGTCATTAGGTTTGCAAAGAATTGCATGTCC…	MLGKCLTAGCCSRLLSLWCIVPFCFAVLVNANSNSSSHLQLIYNLTLCELNGTDWLSNKFDWAVESFVIFPVLTHIVSYGALTTSHFLDTVALVTVSTAGFVHGRYVLSSIYAVCALAALTCFVIRFAKNCMSWRYSCTRYTNFLLDTKGRLYRWRSPVIIEKRGKVEVEGHLIDLKRVVLDGSVATPITRVSAEQWGRP*	34,44,51	1-6-2	0	87359	23
	EU864232.1	2005	China:Guangdong	SHB	ATGTTGGGGAAATGCTTGACCGCGGGTTGCTGCTCGCGATTGCTTTCTTTGTGGTGTATCGTGCCGTTCTATTTTGCTGTGCTCGTCAACGCCAGCAACAACAACAGCTCTCATATTCAGTTGATTTATAACTTGACGCTATGTGAGCTGAATGGCACGGATTGGCTGGCACAAAAATTTGACTGGGCAGTGGAGACTTTTGTCATCTTCCCCGTATTGACTCACATTGTTTCCTATGGGGCACTCACCACCAGCCATTTCCTTGACACAGTCGGTCTGGTCACTGTGTCCACCGCCGGATACTATCACAGGCGGTATGTCTTGAGTAGCATTTACGCAGTCTGCGCTCTGGCTGCGCTGATTTGCTTTGTCATTAGGCTTGCGAAGAACTGCATGTCC…	MLGKCLTAGCCSRLLSLWCIVPFYFAVLVNASNNNSSHIQLIYNLTLCELNGTDWLAQKFDWAVETFVIFPVLTHIVSYGALTTSHFLDTVGLVTVSTAGYYHRRYVLSSIYAVCALAALICFVIRLAKNCMSWRYSCTRYTNFLLDTKGRLYRWRSPVIVEKGGKVEVEGHLIDLKRVVLDGSVATPLTRVSAEQWGRL*	30,35,44,51	1-2-2	0	87	23
	GU269541.1	2005	China:Guangdong	GD3	ATGTTGGGGAAATGCTTGACCGCGGGCTATTGCTCGCGATTGCTTTCTTTGTGGTGTATCGTGCCGTTCTATCTTGCTGTGCTCGTCAACGCCAGCAACAACAACAGCTCTCATATTCAGTTGATTTATAACTTGACGCTATGTGAGCTGAATGGCACAGATTGGCTAGCACAAAGATTTGACTGGGCAGTGGAGACTTTTGTCATCTTCCCCGTGTTGACTCACATTGTTTCCTATGGGGCACTCACCACCAGCCATTTCCTTGACACAGTTGGTCTGGCCACTGTGTCCACCGCCGGATATTATCACAGGCGGTATGTCTTGAGTAGCATTTACGCAGTCTGTGCTCTGGCTGCGCTGATTTGCTTTGTCATTAGGCTTGCGAAGAACTGCATGTCC…	MLGKCLTAGYCSRLLSLWCIVPFYLAVLVNASNNNSSHIQLIYNLTLCELNGTDWLAQRFDWAVETFVIFPVLTHIVSYGALTTSHFLDTVGLATVSTAGYYHRRYVLSSIYAVCALAALICFVIRLAKNCMSWRYSCTRYTNFLLDTKGRLYRWRSPVIVEKGGKVEVEGHLIDLKRVVLDGSVATPLTRVSAEQWGRL*	30,35,44,51	1-4-2	0	87218	23
	KF287140.1	2005	China:Hong Kong	HK13	ATGTTGGGGAAATGCTTGACCGCGGGCTGTTGCTCGCGATTGCTTTCTTTGTGGTGTATCGTGCCGTTCTATCTTGCTGTGCTCGTCAACGCCAACAACAACAACAGCTCTCATATTCAGTTGATTTATAACTTGACGCTATGTGAGCTGAATGGCACAGATTGGCTGGCACAAAAATTTGACTGGGCAGTGGAGACTTTTGTCATCTTCCCCGTGTTGACTCACATTGTTTCCTATGGGGCACTCACCACCAGCCATTTCCTTGACACAGTTGGTCTGGTCACTGTGTCCACCGCCGGATATTATCACAGGCGGTATGTCTTGAGTAGCATTTACGCAGTCTGTGCTCTGGCTGCGCTGATTTGCTTTGTCATTAGGCTTGCGAAGAACTGCATGTCC…	MLGKCLTAGCCSRLLSLWCIVPFYLAVLVNANNNNSSHIQLIYNLTLCELNGTDWLAQKFDWAVETFVIFPVLTHIVSYGALTTSHFLDTVGLVTVSTAGYYHRRYVLSSIYAVCALAALICFVIRLAKNCMSWRYSCTRYTNFLLDTKGRLYRWRSPVIVEKGGKVEVEGHLIDLKRVVLDGSVATPLTRVSAEQWGRL*	34,35,44,51	1-4-2	0	87218	23
	KJ541663.1	2005	China:Guizhou	GZ106	ATGTTGGGGAAATACTTGACCACGGGCTGCTGCTCGCGATTGCTTTCTTTGTGGTGTATCGTGCCGTTCTGTTTTGCTGTGCTCGTCAACGCCAACAGCAACAGCAGCTCTCAATTTCAGTTGATTTATAACTTGACGCTATGTGAGCTGAATGGCACAGATTGGCTGGCTAACAAATTTGACTGGGCAGTGGAGACTTTTGTCATCTTTCCCGTGTTGACTCACATTGTGTCCTATGGGGCACTCACCACCAGCCATTTCCTTGACACAGTTGGTCTGGTCACTGTGTCCACCGCCGGGTTTTATCACGGGCGGTATGTCTTGAGTAGCATCTACGCGGTCTGTGCTCTGGCTGCGTTGATTTGCTTCGTCATTAGGCTTGCGAAGAACTGCATGTCC…	MLGKYLTTGCCSRLLSLWCIVPFCFAVLVNANSNSSSQFQLIYNLTLCELNGTDWLANKFDWAVETFVIFPVLTHIVSYGALTTSHFLDTVGLVTVSTAGFYHGRYVLSSIYAVCALAALICFVIRLAKNCMSWRYSCTRYTNFLQDTNGRLYRWRSPVIVEKGGKVEVEGHLIDLKRVVLDGSVATPLTRVSAEQWGRL*	34,44,51	1-4-1	0	87218	0
	KP998401.1	2005	China:Taiwan	47-2	ATGTTGGGGAAATGCTTGACCGCGGGCTGCTGCTCGCAATTGCTTTTTTTGTGGTGTATCGTGCCGTCCTGTTTTGTTGTGCTCGTCAACGCCAACGCAAACAGCAGCTCTTATTCGCAGTTGATTTACAACCTGACGCTATGTGAGCTGAATGGCACAGACTGGCTGAAGAGCAATTTTGACTGGGCAGTGGAGACTTTTGTCATCTTCCCAGTGCTGACTCACATTGTTTCCTACGGAGCCCTCACCACCAGCCATTTCCTTGACACAGTCGGCCTGGTCACTGTGTCCACCGCCGGGTTTTATCACGGGCGGTATGTTTTGAGCAGCATTTACGCGGTTTGTGCCCTTGCCGCGTTGACTTGCTTCGTCATTAGGTTGGCGAAGAATTGCATGTCC…	MLGKCLTAGCCSQLLFLWCIVPSCFVVLVNANANSSSYSQLIYNLTLCELNGTDWLKSNFDWAVETFVIFPVLTHIVSYGALTTSHFLDTVGLVTVSTAGFYHGRYVLSSIYAVCALAALTCFVIRLAKNCMSWRYSCTRHTNFLLDTKGRIYRWRSPVIIEKKGKVEVEGHLIDLKRVVLDGSAATPVTKIPAEQWGRP*	34,44,51	1-6-2	0	87359	23
	KP998402.1	2005	China:Taiwan	312	ATGTTGGGGAAATGCTTGACCGCGGGTTGTTGCTCGCAATTGCTTTTTTTGTGGTGTATCGTGCCGTCCTGTTTTGTTGCGCTCGTCAACGCCAACGGAAACAGCAGCTCTTATTCACAGTTGATTTACAACCTGACGTTATGTGAGCTGAATGGCACAGATTGGCTGGCCAATAAATTTGATTGGGCGGTGGAGACTTTTGTCATCTTTCCTGTGTTGACTCACATTGTTTCCTACGGCGCTCTCACCACTAGCCATTTTCTTGACACAGTTGGCCTGGTCACTGTGTCCACCGCCGGGTTCTATCATGGGCGGTATGTCTTGAGTAGCATCTACGCGGTCTGTGCCCTGGCTGCGTTGATTTGCTTCGTCATTAGGTTGACGAAGAATTGCATGTCC…	MLGKCLTAGCCSQLLFLWCIVPSCFVALVNANGNSSSYSQLIYNLTLCELNGTDWLANKFDWAVETFVIFPVLTHIVSYGALTTSHFLDTVGLVTVSTAGFYHGRYVLSSIYAVCALAALICFVIRLTKNCMSWRYSCTRYTNFLLDTKGRIYRWRSPVIIEKKGKVEVEGHLIDLKRVVLDGSAATPVTKIPAEQWGRP*	34,44,51	1-8-4	0	87218380	23554
	KP998413.1	2005	China:Taiwan	310	ATGTTGGGGAAATGCTTGACCGCGGGTTGTTGCTCGCAATTGCTTTTTTTGTGGTGTATCGTGCCGTCCTGTTTTGTTGCGCTCGTCAACGCCAACGGAAACAGCAGCTCTTATTCACAGTTGATTTACAACCTGACGTTATGTGAGCTGAATGGCACAAATTGGCTGGCCAATAAATTTGATTGGGCGGTGGAAACTTTTGTCATCTTTCCTGTGTTGACTCACATTGTTTCCTACGGCGCTCTCACCACTAGCCATTTTCTTGACACAGTTGGCCTGGTCACTGTGTCCACCGCCGGGTTCTATCATGGGCGGTATGTCTTGAGTAGCATCTACCCGGTCTGTGCCCTGGCTGCGTTGATTTGCTTCGTCATTAGGTTGACGAAGAATTGCATGTCC…	MLGKCLTAGCCSQLLFLWCIVPSCFVALVNANGNSSSYSQLIYNLTLCELNGTNWLANKFDWAVETFVIFPVLTHIVSYGALTTSHFLDTVGLVTVSTAGFYHGRYVLSSIYPVCALAALICFVIRLTKNCMSWRYSCTRYTNFLLDTKGRIYRWRSPVIIEKKGKVKVEGHLIDLKRVVLDGSAATPVTKIPAEQWGRP*	34,44,51	1-8-4	0	87218380	23554
	KP998421.1	2005	China:Taiwan	Q94-136	ATGTTGGGGAAATGCTTGACCGCGGGTTGCTGCTCGCGATTGCTTTTTTTGTGGTGTACCGTGCCGTCCTGTTTTGTTGCGCTCGTCGGCGCCAGCAACAGCAGCAGCTCCTATTCACAGTTGATTTACAACCTGACGCTATGTGAGCTGAATGGCACAGATTGGCTGGCCAATAAGTTTGATTGGGCAGTGGAGACCTTTGTCATCTTTCCAGTGTTGACTCACATCGTTTCCTACGGCGCCCTCACTACCAGCCACTTCCTTGACACAGTCGGTCTGATCACCGTGTCAACCGCCGGGTTCTACCACGGGCGGTATGTTCTGAGCAGCATCTACGCGACCTGTGCCCTGGCCGCATTGATTTGCTTCGTCATTAGGTTGGCGAAGAACTGCATGTCC…	MLGKCLTAGCCSRLLFLWCTVPSCFVALVGASNSSSSYSQLIYNLTLCELNGTDWLANKFDWAVETFVIFPVLTHIVSYGALTTSHFLDTVGLITVSTAGFYHGRYVLSSIYATCALAALICFVIRLAKNCMSWRYSCTRYTNFLLDTKGRIYRWRSPVIIEKGGKVEVEGHLIDLKRVVLDGSAATPVTKISAEQWGRP*	33,44,51	1-152-4	0	218290	23554
	EF153486.1	2006	China:Jilin	CC-1	ATGTTGGAGAAATGCTTGACCGCGGGCTGTTGCTCGCAATTGCTTTCTTTGTGGTGTATCGTGCCGTTCTGTTTTGCTGTGCTCGCCAACGCCAGCAGCGACAGCAGCTCCCATCTACAGCTGATTTACAACTTGACGCTATGTGAGCTGAATGGCACAGATTGGCTGGCTAACAAATTTGATTGGGCAGTGGAGAGTTTTGTCATCTTTCCTGTTTTGACTCACATTGTCTCCTATGGTGCCCTCACTACCAGCCATTTCCTTGACACAGTCGCTTTAGTCACTGTGTCTACCGCCGGGTTTGTTCACGGGCGGTATGTCCTAAGTAGCATCTACGCGGTCTGTGCCCTGGCTGCGTTGACTTGCTTCGTCATTAGGTCTGCAAAGAATTGCATGTCC…	MLEKCLTAGCCSQLLSLWCIVPFCFAVLANASSDSSSHLQLIYNLTLCELNGTDWLANKFDWAVESFVIFPVLTHIVSYGALTTSHFLDTVALVTVSTAGFVHGRYVLSSIYAVCALAALTCFVIRSAKNCMSWRYACTRYTNFLLDTKGGLYRWRSPVIIEKRGKVEVEGHLIDLKRVVLDGSVATPITRVSAEQWGRP*	30,44,51	2-5-2	407	359	23
	EF075945.1	2006	China:Hubei	HUB1	ATGTTGGGGAAGTGCTTGACCGCGTGCTGTTGCTCGCGATTGCTTTTTTTGTGGTGTATCGTGCCGTTCTATCTTGCTGTGCTCGTCAACGCCAGCAACAACAACAGCTCTCATATTCAGTTGATTTATAACTTAACGCTATGTGAGCTGAATGGCACAGATTGGCTGGCACAAAAATTTGACTGGGCAGTGGAGACTTTTGTCATCTTCCCCGTGTTGACTCACATTGTTTCCTATGGGGCACTCACCACCAGCCATTTCCTTGACACAGTTGGTCTGGCCACTGTGTCCACCGCCGGATATTATCACGGGCGGTATGTCTTGAGTAGCATTTACGCAGTCTGTGCTCTGGCTGCGCTGATTTGCTTTGTCATTAGGCTTGCGAAGAACTGCATGTCC…	MLGKCLTACCCSRLLFLWCIVPFYLAVLVNASNNNSSHIQLIYNLTLCELNGTDWLAQKFDWAVETFVIFPVLTHIVSYGALTTSHFLDTVGLATVSTAGYYHGRYVLSSIYAVCALAALICFVIRLAKNCMSWRYSCTRYTNFLLDTKGRLYRWRSPVIVEKGGKVEVEGHLIDLKRVVLDGSAATPLTRVSAEQWGRL*	30,35,44,51	1-4-3	0	87218	554
	EF112445.1	2006	China:Jiangxi	JXA1	ATGTTGGGGAAGTGCTTGACCGCGTGCTGTTGCTCGCGATTGCTTTTTTTGTGGTGTATCGTGCCGTTCTATCTTGCTGTGCTCGTCAACGCCAGCAACAACAACAGCTCTCATATTCAGTTGATTTATAACTTAACGCTATGTGAGCTGAATGGCACAGATTGGCTGGCACAAAAATTTGACTGGGCAGTGGAGACTTTTGTCATCTTCCCCGTGTTGACTCACATTGTTTCCTATGGGGCACTCACCACCAGCCATTTCCTTGACACAGTTGGTCTGGCCACTGTGTCCACCGCCGGATATTATCACGGGCGGTATGTCTTGAGTAGCATTTACGCAGTCTGTGCTCTGGCTGCGCTGATTTGCTTTGTCATTAGGCTTGCGAAGAACTGCATGTCC…	MLGKCLTACCCSRLLFLWCIVPFYLAVLVNASNNNSSHIQLIYNLTLCELNGTDWLAQKFDWAVETFVIFPVLTHIVSYGALTTSHFLDTVGLATVSTAGYYHGRYVLSSIYAVCALAALICFVIRLAKNCMSWRYSCTRYTNFLLDTKGRLYRWRSPVIVEKGGKVEVEGHLIDLKRVVLDGSAATPLTRVSAELWGRL*	30,35,44,51	1-4-3	0	87218	554
	EF112446.1	2006	China:Hubei	HUB2	ATGTTGGGGAAGTGCTTGACCGCGTGCTGTTGCTCGCGATTGCTTTTTTTGTGGTGTATCGTGCCGTTCTATCTTGCTGTGCTCGTCAACGCCAGCAACAACAACAGCTCTCATATTCAGTTGATTTATAACTTAACGCTATGTGAGCTGAATGGCACAGATTGGCTGGCACAAAAATTTGACTGGGCAGTGGAGACTTTTGTCATCTTCCCCGTGTTGACTCACATTGTTTCCTATGGGGCACTCACCACCAGCCATTTCCTTGACACAGTTGGTCTGGCCACTGTGTCCACCGCCGGATATTATCACGGGCGGTATGTCTTGAGTAGCATTTACGCAGTCTGTGCTCTGGCTGCGCTGATTTGCTTTGTCATTAGGCTTGCGAAGAACTGCATGTCC…	MLGKCLTACCCSRLLFLWCIVPFYLAVLVNASNNNSSHIQLIYNLTLCELNGTDWLAQKFDWAVETFVIFPVLTHIVSYGALTTSHFLDTVGLATVSTAGYYHGRYVLSSIYAVCALAALICFVIRLAKNCMSWRYSCTRYTNFLLDTKGRLYRWRSPVIVEKGGKVEVEGHLIDLKRVVLDGSAATPLTRVSAEQWGRL*	30,35,44,51	1-4-3	0	87218	554
	EF112447.1	2006	China:Hebei	HEB1	ATGTTGGGGAAGTGCTTGACCGCGTGCTGTTGCTCGCGGTTGCTTTTTTTGTGGTGTATCGTGCCGTTCTATCTTGCTGTGCTCGTCAACGCCAGCAACAACAACAGCTCTCATATTCAGTTGATTTATAACTTAACGCTATGTGAGCTGAATGGCACAGATTGGCTGGCACAAAAATTTGACTGGGCAGTGGAGACTTTTGTCATCTTCCCCGTGTTGACTCACATTGTTTCCTATGGGGCACTCACCACCAGCCATTTCCTTGACACAGTTGGTCTGGCCACTGTGTCCACCGCCGGATATTATCACGGGCGGTATGTCTTGAGTAGCATTTACGCAGTCTGTGCTCTGGCTGCGCTGATTTGCTTTGTCATTAGGCTTGCGAAGAACTGCATGTCC…	MLGKCLTACCCSRLLFLWCIVPFYLAVLVNASNNNSSHIQLIYNLTLCELNGTDWLAQKFDWAVETFVIFPVLTHIVSYGALTTSHFLDTVGLATVSTAGYYHGRYVLSSIYAVCALAALICFVIRLAKNCMSWRYSCTRYTNFLLDTKGRLYRWRSPVIVEKGGKVEVEGHLIDLKRVVLDGSAATPLTRVSAEQWGRL*	30,35,44,51	1-4-3	0	87218	554
	EF635006.1	2006	China:Hunan	HUN4	ATGTTGGGGAAGTGCTTGACCGCGTGCTGTTGCTCGCGATTGCTTTTTTTGTGGTGTATCGTGCCGTTCTATCTTGCTGTGCTCGTCAACGCCAGCAACAACAACAGCTCTCATATTCAGTTGATTTATAACTTAACGCTATGTGAGCTGAATGGCACAGATTGGCTGGCACAAAAATTTGACTGGGCAGTGGAGACTTTTGTCATCTTCCCCGTGTTGACTCACATTGTTTCCTATGGGGCACTCACCACCAGCCATTTCCTTGACACAGTTGGTCTGGCCACTGTGTCCACCGCCGGATATTATCACGGGCGGTATGTCTTGAGTAGCATTTACGCAGTCTGTGCTCTGGCTGCGCTGATTTGCTTTGTCATTAGGCTTGCGAAGAACTGCATGTCC…	MLGKCLTACCCSRLLFLWCIVPFYLAVLVNASNNNSSHIQLIYNLTLCELNGTDWLAQKFDWAVETFVIFPVLTHIVSYGALTTSHFLDTVGLATVSTAGYYHGRYVLSSIYAVCALAALICFVIRLAKNCMSWRYSCTRYTNFLLDTKGRLYRWRSPVIVEKGGKVEVEGHLIDLKRVVLDGSAATPLTRVSAEQWGRL*	30,35,44,51	1-4-3	0	87218	554
	EF641008.1	2006	China:Jiangxi	JXwn06	ATGTTGGGGAAGTGCTTGACCGCGTGCTGTTGCTCGCGATTGCTTTTTTTGTGGTGTATCGTGCCGTTCTATCTTGCTGTGCTCGTCAACGCCAGCAACAACAACAGCTCTCATATTCAGTTGATTTATAACTTAACGCTATGTGAGCTGAATGGCACAGATTGGCTGGCGCAAAAATTTGACTGGGCAGTGGAGACTTTTGTCATCTTCCCCGTGTTGACTCACATTGTTTCCTATGGGGCACTCACCACCAGCCATTTCCTTGACACAGTTGGTCTGGCCACTGTGTCCACCGCCGGATATTATCACGGGCGGTATGTCTTGAGTAGCATTTACGCAGTCTGTGCTCTGGCTGCGCTGATTTGCTTTGTCATTAGGCTTGCGAAGAACTGCATGTCC…	MLGKCLTACCCSRLLFLWCIVPFYLAVLVNASNNNSSHIQLIYNLTLCELNGTDWLAQKFDWAVETFVIFPVLTHIVSYGALTTSHFLDTVGLATVSTAGYYHGRYVLSSIYAVCALAALICFVIRLAKNCMSWRYSCTRYTNFLLDTKGRLYRWRSPVIVEKGGKVEVEGHLIDLKRVVLDGSAATPLTRVSAEQWGRL*	30,35,44,51	1-4-3	0	87218	554
	EU097706.1	2006	China:Ningxia	NX06	ATGTTGGGGAAGTGCTTGACCGCGTGCTGTTGCTCGCGATTGCTTTTTTTGTGGTGTATCGTGCCGTTCTATCTTGCTGTGCTCGTCAACGCCAGCAACAACAACAGCTCTCATATTCAGTTGATTTATAACTTAACGCTATGTGAGCTGAATGGCACAGATTGGCTGGCACAAAAATTTGACTGGGCAGTGGAGACTTTTGTCATCTTCCCCGTGTTGACTCACATTGTTTCCTATGGGGCACTCACCACCAGCCATTTCCTTGACACAGTTGGTCTGGCCACTGTGTCCACCGCCGGATATTATCACGGGCGGTATGTCTTGAGTAGCATTTACGCAGTCTGTGCTCTGGCTGCGCTGATTTGCTTTGTCATTAGGCTTGCGAAGAACTGCATGTCC…	MLGKCLTACCCSRLLFLWCIVPFYLAVLVNASNNNSSHIQLIYNLTLCELNGTDWLAQKFDWAVETFVIFPVLTHIVSYGALTTSHFLDTVGLATVSTAGYYHGRYVLSSIYAVCALAALICFVIRLAKNCMSWRYSCTRYTNFLLDTKGRLYRWRSPVIVEKGGKVEVEGHLIDLKRVVLDGSAATPLTRVSAEQWGRL*	30,35,44,51	1-4-3	0	87218	554
	EU097707.1	2006	China:Beijing	BJsy06	ATGTTGGGGAAGTGCTTGACCGCGTGCTGTTGCTCGCGATTGCTTTTTTTGTGGTGTATCGTGCCGTTCTATCTTGCTGTGCTCGTCAACGCCAGCAACAACAACAGCTCTCATATTCAGTTGATTTATAACTTAACGCTATGTGAGCTGAATGGCACAGATTGGCTGGCACAAAAATTTGACTGGGCAGTGGAGACTTTTGTCATCTTCCCCGTGTTGACTCACATTGTTTCCTATGGGGCACTCACCACCAGCCATTTCCTTGACACAGTTGGTCTGGCCACTGTGTCCACCGCCGGATATTATCACGGGCGGTATGTCTTGAGTAGCATTTACGCAGTCTGTGCTCTGGCTGCGCTGATTTGCTTTGTCATTAGGCTTGCGAAGAACTGCATGTCC…	MLGKCLTACCCSRLLFLWCIVPFYLAVLVNASNNNSSHIQLIYNLTLCELNGTDWLAQKFDWAVETFVIFPVLTHIVSYGALTTSHFLDTVGLATVSTAGYYHGRYVLSSIYAVCALAALICFVIRLAKNCMSWRYSCTRYTNFLLDTKGRLYRWRSPVIVEKGGKVEVEGHLIDLKRVVLDGSAATPLTRVSAEQWGRL*	30,35,44,51	1-4-3	0	87218	554
	EU144079.1	2006	China:Jiangsu	SY0608	ATGTTGGGGAAGTGCTTGACCGCGTGCTGTTGCTCGCGATTGCTTTTTTTGTGGTGTATCGTGCCGTTCTATCTTGCTGTGCTCGCCAACGCCAGCAACAACAACAGCTCTCATATTCAGTTGATTTATAACTTAACGCTATGTGAGCTGAATGGCACAGATTGGCTGGCACAAAAATTTGACTGGGCAGTGGAGACTTTTGTCATCTTCCCCGTGTTGACTCACATTGTTTCCTATGGGGCACTCACCACCAGCCATTTCCTTGACACAGTTGGTCTGGCCACTGTGTCCACCGCCGGATATTATCACGGGCGGTATGTCTTGAGTAGCATTTACGCAGTCTGTGCTCTGGCTGCGCTCATTTGCTTTGTCATTAGGCTTGCGAAGAACTGCATGTCC…	MLGKCLTACCCSRLLFLWCIVPFYLAVLANASNNNSSHIQLIYNLTLCELNGTDWLAQKFDWAVETFVIFPVLTHIVSYGALTTSHFLDTVGLATVSTAGYYHGRYVLSSIYAVCALAALICFVIRLAKNCMSWRYSCTRYTNFLLDTKGRLYRWRSPVIVEKGGKVEVEGHLIDLKRVVLDGSAATPLTRVSAEQWGRL*	30,35,44,51	1-3-3	0	218	554
	EU187484.1	2006	China:Hubei	WUH1	ATGTTGGGGAAGTGCTTGACCGCGTGCTGTTGCTCGCGATTGCTTTTTTTGTGGTGTATCGTGCCGTTTTATCTTGCTGTGCTCGTCAACGCCAGCAACAACAACAGCTCTCACATTCAGTTGATTTATAACTTAACGCTATGTGAGCTGAATGGCACAGATTGGCTGGCACAAAAATTTGACTGGGCAGTGGAGACTTTTGTCATCTTCCCCGTGTTGACTCACATTGTTTCCTATGGGGCACTTACCACCAGCCATTTCCTTGACACAGTCGGTCTTGCCACTGTGTCCACCGCCGGATATTATCACGGGCGGTATGTTTTGAGTAGCATTTACGCAGTCTGTGCTCTGGCTGCGCTGATTTGCTTTGTCATTAGGCTTGCGAAGAACTGCATGTCC…	MLGKCLTACCCSRLLFLWCIVPFYLAVLVNASNNNSSHIQLIYNLTLCELNGTDWLAQKFDWAVETFVIFPVLTHIVSYGALTTSHFLDTVGLATVSTAGYYHGRYVLSSIYAVCALAALICFVIRLAKNCMSWRYSCTRYTNFLLDTKGRLYRWRSPVIVEKGGKVEVEGHLIDLKRVVLDGSAATPLTRVSAEQWGRL*	30,35,44,51	1-4-3	0	87218	554
	EU678352.2	2006	China:Hubei	WUH2	ATGTTGGGGAAGTGCTTGACCGCGTGCTGTTGCTCGCGATTGCTTTTTTTGTGGTGTATCGTGCCGTTCTATCTTGCTGTGCTCGTCAACGCCAGCAACAACAACAGCTCTCATATTCAGTTGATTTATAACTTAACGCTATGTGAGCTGAATGGCACAGATTGGCTGGCACAAAAATTTGACTGGGCAGTGGAGACTTTTGTCATCTTCCCCGTGTTGACTCACATTGTTTCCTATGGGGCACTCACCACCAGCCATTTCCTTGACACAGTTGGTCTGGCCACTGTGTCCACCGCCGGATATTATCACGGGCGGTATGTCTTGAGTAGCATTTACGCAGTCTGTGCTCTGGCTGCGCTGATTTGCTTTGTCATTAGGCTTGCGAAGAACTGCATGTCC…	MLGKCLTACCCSRLLFLWCIVPFYLAVLVNASNNNSSHIQLIYNLTLCELNGTDWLAQKFDWAVETFVIFPVLTHIVSYGALTTSHFLDTVGLATVSTAGYYHGRYVLSSIYAVCALAALICFVIRLAKNCMSWRYSCTRYTNFLLDTKGRLYRWRSPVIVEKGGKVEVEGHLIDLKRVVLDGSAATPLTRVSAEQWGRL*	30,35,44,51	1-4-3	0	87218	554
	EU708726.1	2006	China:Jiangxi	JX143	ATGTTGGGGAAGTGCTTGACCGCGTGCTGTTGCTCGCGATTGCTTTTTTTGTGGTGTATCGTGCCGTTCTATCTTGCTGTGCTCGTCAACGCCAGCAACAACAACAGCTCTCATATTCAGTTGATTTATAACTTAACGCTATGTGAGCTGAATGGCACAGATTGGCTGGCACAAAAATTTGACTGGGCAGTGGAGACTTTTGTCATCTTCCCCGTGTTGACTCACATTGTTTCCTATGGGGCACTCACCACCAGCCATTTCCTTGACACAGTTGGTCTGGCCACTGTGTCCACCGCCGGATATTATCACGGGCGGTATGTCTTGAGTAGCATTTACGCAGTCTGTGCTCTGGCTGCGCTGATTTGCTTTGTCATTAGGCTTGCGAAGAACTGCATGTCC…	MLGKCLTACCCSRLLFLWCIVPFYLAVLVNASNNNSSHIQLIYNLTLCELNGTDWLAQKFDWAVETFVIFPVLTHIVSYGALTTSHFLDTVGLATVSTAGYYHGRYVLSSIYAVCALAALICFVIRLAKNCMSWRYSCTRYTNFLLDTKGRLYRWRSPVIVEKGGKVEVEGHLIDLKRVVLDGSAATPLTRVSAEQWGRL*	30,35,44,51	1-4-3	0	87218	554
	EU860248.1	2006	China:Tianjin	TJ	ATGTTGGGGAAGTGCTTGACCGCGTGCTGTTGCTCGCGATTGCTTTTTTTGTGGTGTATCGTGCCGTTCTATCTTGCTGTGCTCGTCAACGCCAGCAACAACAACAGCTCTCATATTCAGTTGATTTATAACTTAACGCTATGTGAGCTGAATGGCACAGATTGGCTGGCGCAAAAATTTGACTGGGCAGTGGAGACTTTTGTCATCTTCCCCGTGTTGACTCACATTGTTTCCTATGGGGCACTCACCACCAGCCATTTCCTTGACACAGTTGGTCTGGCCACTGTGTCCACCGCCGGATATTATCACGGGCGGTATGTCTTGAGTAGCATTTACGCAGTCTGTGCTCTGGCTGCGCTGATTTGCTTTGTCATTAGGCTTGCGAAGAACTGCATGTCC…	MLGKCLTACCCSRLLFLWCIVPFYLAVLVNASNNNSSHIQLIYNLTLCELNGTDWLAQKFDWAVETFVIFPVLTHIVSYGALTTSHFLDTVGLATVSTAGYYHGRYVLSSIYAVCALAALICFVIRLAKNCMSWRYSCTRYTNFLLDTKGRLYRWRSPVIVEKGGKVEVEGHLIDLKRVVLDGSAATPLTRVSAEQWGRL*	30,35,44,51	1-4-3	0	87218	554
	EU864233.1	2006	China:Guangdong	TP	ATGTTGGGGAAGTGCTTGACCGCGTGCTGTTGCTCGCGATTGCTTTTTTTGTGGTGTATCGTGCCGTTCTATCTTGCTGTGCTCGTCAACGCCAGCAACAACAACAGCTCTCATATTCAGTTGATTTATAACTTAACGCTATGTGAGCTGAATGGCACAGATTGGCTGGCACAAAAATTTGACTGGGCAGTGGAGACTTTTGTCATCTTCCCCGTGTTGACTCACATTGTTTCCTATGGGGCACTCACCACCAGCCATTTCCTTGACACAGTTGGTCTGGCCACTGTGTCCACCGCCGGATATTATCACGGGCGGTATGTCTTGAGTAGCATTTACGCAGTCTGTGCTCTGGCTGCGCTGATTTGCTTTGTCATTAGGCTTGCGAAGAACTGCATGTCC…	MLGKCLTACCCSRLLFLWCIVPFYLAVLVNASNNNSSHIQLIYNLTLCELNGTDWLAQKFDWAVETFVIFPVLTHIVSYGALTTSHFLDTVGLATVSTAGYYHGRYVLSSIYAVCALAALICFVIRLAKNCMSWRYSCTRYTNFLLDTKGRLYRWRSPVIVEKGGKVEVEGHLIDLKRVVLDGSAATPLTRVSAEQWGRL*	30,35,44,51	1-4-3	0	87218	554
	EU880432.2	2006	China:Jiangxi	JX2006	ATGTTGGGCAAGTGCTTGACCGCGTGCTGTTGCTCGCGATTGCTTTTTTTGTGGTGTATCGTGCCGTTCTATCTTGCTGTGCTCGTCAACGCCAGCAACAACAACAGCTCTCATATTCAGTTGATTTATAACTTAACGCTATGTGAGCTGAATGGCACAGATTGGCTGGCACAAAAATTTGACTGGGCAGTGGAGACTTTTGTCATCTTCCCCGTGTTGACTCACATTGTTTCCTATGGGCCACTCACCACCAGCCATTTCCTTGACACAGTTGGTCTGGCCACTGTGTCCACCGCCGGATATTATCACGGGCGGTATGTCTTGAGTAGCATTTACGCAGTCTGTGCTCTGGCTGCGCTGATTTGCTTTGTCATTAGGCTTGCGAAGAACTGCATGTCC…	MLGKCLTACCCSRLLFLWCIVPFYLAVLVNASNNNSSHIQLIYNLTLCELNGTDWLAQKFDWAVETFVIFPVLTHIVSYGPLTTSHFLDTVGLATVSTAGYYHGRYVLSSIYAVCALAALICFVIRLAKNCMSWRYSCTRYTNFLLDTKGRLYRWRSPVIVEKGRKVEVEGHLIDLKRVVLDGSAATPLTRVSAEQWARL*	30,35,44,51	1-4-3	0	87218	554
	EU939312.1	2006	China:Jiangsu	Jsyx	ATGTTGGGGAAGTGCTTGACCGCGTGCTGTTGCTCGCGATTGCTTTTTTTGTGGTGTATCGTGCCGTTCTATCTTGCTGTGCTCGTCAACGCCAGCAACAACAACAGCTCTCATATTCAGTTGATTTATAACTTAACGCTATGTGAGCTGAATGGCACAGATTGGCTGGCACAAAAATTTGACTGGGCAGTGGAGACTTTTGTCATCTTCCCCGTGTTGACTCACATTGTTTCCTATGGGGCACTCACCACCAGCCATTTCCTTGACACAGTTGGTCTGGCCACTGTGTCCACCGCCGGATATTATCACGGGCGGTATGTCTTGAGTAGCATTTACGCAGTCTGTGCTCTGGCTGCGCTGATTTGCTTTGTCATTAGGCTTGCGAAGAACTGCATGTCC…	MLGKCLTACCCSRLLFLWCIVPFYLAVLVNASNNNSSHIQLIYNLTLCELNGTDWLAQKFDWAVETFVIFPVLTHIVSYGALTTSHFLDTVGLATVSTAGYYHGRYVLSSIYAVCALAALICFVIRLAKNCMSWRYSCTRYTNFLLDTKGRLYRWRSPVIVEKGGKVEVEGHLIDLKRVVLDGSAATPLTRVSAEQWGRL*	30,35,44,51	1-4-3	0	87218	554
	FJ797690.1	2006	China:HuNan	HN-HW	ATGTTGGGGAAGTGCTTGACCGCGTGCTGTTGCTCGCGATTGCTTTTTTTGTGGTGTATCGTGCCGTTCTATCTTGCTGTGCTCGTCAACGCCAGCAACAACAACAGCTCTCATATTCAGTTGATTTATAACTTAACGCTATGTGAGCTGAATGGCACAGATTGGCTGGCACAAAAATTTGACTGGGCAGTGGAGACTTTTGTCATCTTCCCCGTGTTGACTCACATTGTTTCCTATGGGGCACTCACCACCAGCCATTTCCTTGACACAGTTGGTCTGGCCACTGTGTCCACCGCCGGATATTATCACGGGCGGTATGTCTTGAGTAGCATTTACGCAGTCTGTGCTCTGGCTGCGCTGATTTGCTTTGTCATTAGGCTTGCGAAGAACTGCATGTCC…	MLGKCLTACCCSRLLFLWCIVPFYLAVLVNASNNNSSHIQLIYNLTLCELNGTDWLAQKFDWAVETFVIFPVLTHIVSYGALTTSHFLDTVGLATVSTAGYYHGRYVLSSIYAVCALAALICFVIRLAKNCMSWRYSCTRYTNFLLDTKGRLYRWRSPVIVEKGGKVEVEGHLIDLKRVVLDGSAATPLTRVSAEQWGRL*	30,35,44,51	1-4-3	0	87218	554
	GU047344.1	2006	China:Beijing	BJEU06-1	ATGAAATGTTCTCACAAATTGGAGCACTTCTCGACTCCACACTCTTGCTTCTGGTGGCTTTTTTTTTTGTGTACCGGCTTGTCTTGGTCCTTTGCCGATGGCAACGGCACCAGCTCGACATACCAATACATATATAACTTGACGATATGCGAGCTGAATGGGACCAGCTGGCTGTCCGATAACTTTTATTGGGCAGTCGAGACCTTTGTGTTTTACCCGGTAGCTACTCATATCCTCTCACTGGGTTTTCTCACAACAAGCCATTTTCTTGACGCGCTCGGTCTTGGAGCCGTGTCCGTCACGGGTTTTCTTGACAGACGATACGTGCTCAGCAGCGTATATGGCGCGTGCGCACTCGCAGCGCTTGTGTGTTTTGTCATCCGTGCTGCCAAAAATTGC…	MKCSHKLEHFSTPHSCFWWLFFLCTGLSWSFADGNGTSSTYQYIYNLTICELNGTSWLSDNFYWAVETFVFYPVATHILSLGFLTTSHFLDALGLGAVSVTGFLDRRYVLSSVYGACALAALVCFVIRAAKNCMACRYARTRFTNFIVDDRGRIHRWKSPIIVEKLGKAEVGGDLVTIKHVVLEGVKAQPLTRTSAEQWEA*	35,46,53	1-157-1	0	444	0
	MF370557.1	2006	China:Fujian	FZ06A	ATGTTGGGGAAGTGCTTGACCGCGTGCTGTTGCTCGCGATTGCTTTTTTTGTGGTGTATCGTGCCGTTCTATCTTGCTGTGCTCGTCAACGCCAGCAACAACAACAGCTCTCATATTCAGTTGATTTATAACTTAACGCTATGTGAGCTGAATGGCACAGATTGGCTGGCACAAAAATTTGACTGGGCAGTGGAGACTTTTGTCATCTTCCCCGTGTTGACTCACATTGTTTCCTATGGGGCACTCACCACCAGCCATTTCCTTGACACAGTTGGTCTGGCCACTGTGTCCACCGCCGGATATTATCACGGGCGGTATGTCTTGAGTAGCATTTACGCAGTCTGTGCTCTGGCTGCGCTGATTTGCTTTGTCATTAGGCTTGCGAAGAACTGCATGTCC…	MLGKCLTACCCSRLLFLWCIVPFYLAVLVNASNNNSSHIQLIYNLTLCELNGTDWLAQKFDWAVETFVIFPVLTHIVSYGALTTSHFLDTVGLATVSTAGYYHGRYVLSSIYAVCALAALICFVIRLAKNCMSWRYSCTRYTNFLLDTKGRLYRWRSPVIVEKGGKVEVEGHLIDLKRVVLDGSAATPLTRVSAEQWGRL*	30,35,44,51	1-4-3	0	87218	554
	JN864948.1	2007	China:Shandong	DY	ATGTTGGAGAAATGCTTGACCGCGGGCTGTTGCTCGCAATTGCTTTCTTTGTGGTGTATCGTGCCGTTCTGTTTTGCTGTGCTCGCCAACGCCAGCAACGACAGCAGCTCCCATCTACAGCTGATTTACAACTTGACGCTATGTGAGCTGAATGGCACAGATTGGCTAGCTAACAAATTTGATTGGGCAGTGGAGAGTTTTGTCATCTTTCCCGTTTTGACTCACATTGTCTCCTATGGTGCCCTCACTACTAGCCATTTCCTTGACACAGTCGCTTTAGTCACTGTGTCTACCGCCGGGTTTGTTCACGGGCGGTATGTCCTAAGTAGCATCTACGCGGTCTGTGCCCTGGCTGCGTTGACTTGCTTCGTCATTAGGTTTGCAAAGAATTGCATGTCC…	MLEKCLTAGCCSQLLSLWCIVPFCFAVLANASNDSSSHLQLIYNLTLCELNGTDWLANKFDWAVESFVIFPVLTHIVSYGALTTSHFLDTVALVTVSTAGFVHGRYVLSSIYAVCALAALTCFVIRFAKNCMSWRYACTRYTNFLLDTKGGLYRWRSPVIIEKRGKVEVEGHLIDLKRVVLDGSVATPITRVSAEQWGRP*	30,33,44,51	2-5-2	407	359	23
	EF517962.1	2007	China:Hunan	HuN	ATGTTGGGGAAGTGCTTGACCGCGTGCTGTTGCTCGCGATTGCTTTTTTTGTGGTGTATCGTGCCGTTCTATCTTGCTGTGCTCGTCAACGCCAGCAACAACAACAGCTCTCATATTCAGTTGATTTATAACTTAACGCTATGTGAGCTGAATGGCACAGATTGGCTGGCACAAAAATTTGACTGGGCAGTGGAGACTTTTGTCATCTTCCCCGTGTTGACTCACATTGTTTCCTATGGGGCACTCACCACCAGCCATTTCCTTGACACAGTTGGTCTGGCCACTGTGTCCACCGCCGGATATTATCACGGGCGGTATGTCTTGAGTAGCATTTACGCAGTCTGTGCTTTGGCTGCGCTGATTTGCTTTGTCATTAGGCTTGCGAAGAACTGCATGTCC…	MLGKCLTACCCSRLLFLWCIVPFYLAVLVNASNNNSSHIQLIYNLTLCELNGTDWLAQKFDWAVETFVIFPVLTHIVSYGALTTSHFLDTVGLATVSTAGYYHGRYVLSSIYAVCALAALICFVIRLAKNCMSWRYSCTRYTNFLLDTKGRLYRWRSPVIVEKGGKVEVEGHLIDLKRVVLDGSAATPLTRVSAEQWGRL*	30,35,44,51	1-4-3	0	87218	554
	EU076704.1	2007	China:Hong Kong	HKEU16	ATGAGATGTTCTCACAAATTGAGGCGTTTCTTGATTCCGCACTCTTGCTTTTGGTGGCTTTTTTTGCTGTGTATCGGCTTGTCCTGCTCCTTTGCCGATGGCAACGGCAACAGCTCGACATACCAATACATATATAACTTGACGATATGCGAGCTGAATGGGACCGATTGGTTGTCCAGCCATTTTGATTGGGCGGTTGAGACCTTTGTGCTTTATCCGGTTGCCACTCATATTCTCTCACTAGGCTTTCTCACAACTAGCCATTTTTTTGATGCGCTCGGCCTCGGCGCTGTGTCCGCTACAGGATTTGCCGGTGGGCGGTACGTACTCAGCAGCGTTTACGGCGCTTGTGCTTTCGCGGCGTTCGTATGCTTTGTTATTCGTGCTGCAAAAAACTGT…	MRCSHKLRRFLIPHSCFWWLFLLCIGLSCSFADGNGNSSTYQYIYNLTICELNGTDWLSSHFDWAVETFVLYPVATHILSLGFLTTSHFFDALGLGAVSATGFAGGRYVLSSVYGACAFAAFVCFVIRAAKNCMACRYARTRFTNFIVDDRGRIHRWRSPIVVEKSGKADVGGDLVTIKHVVLEGVKAQPLTRTSAEQWEA*	37,46,53	1-1-1	0	0	0
	EU106888.1	2007	China:Shanghai	SHH	ATGTTGGGGAAGTGCTTGACCGCGTGCTGTTGCTCGCGATTGCTTTTTTTGTGGTGTATCGTGCCGTTCTATCTTGCTGTGCTCGTCAACGCCAGCAACAACAACAGCTCTCATATTCAGTTGATTTATAACTTAACGCTATGTGAGCTGAATGGCACAGATTGGCTGGCGCAAAAATTTGACTGGGCAGTGGAGACTTTTGTCATCTTCCCCGTGTTGACTCACATTGTTTCCTATGGGGCACTCACCACCAGCCATTTCCTTGACACAGTTGGTCTGGCCACTGTGTCCACCGCCGGATATTATCACGGGCGGTATGTCTTGAGTAGCATTTACGCAGTCTGTGCTCTGGCTGCGCTGATTTGCTTTGTCATTAGGCTTGCGAAGAACTGCATGTCC…	MLGKCLTACCCSRLLFLWCIVPFYLAVLVNASNNNSSHIQLIYNLTLCELNGTDWLAQKFDWAVETFVIFPVLTHIVSYGALTTSHFLDTVGLATVSTAGYYHGRYVLSSIYAVCALAALICFVIRLAKNCMSWRYSCTRYTNFLLDTKGRLYRWRSPVIVEKGGKVEVEGHLIDLKRVVLDGSAATPLTRVSAEQWGRL*	30,35,44,51	1-4-3	0	87218	554
	EU109502.1	2007	China:Liaoning	LN	ATGTTGGGGAAGTGCTTGACCGCGTGCTGTTGCTCGCGATTGCTTTTTTTGTGGTGTATCGTGCCGTTCTATCTTGCTGTGCTCGTCAACGCCAGCAACAACAACAGCTCTCATATTCAGTTGATTTATAACTTAACGCTATGTGAGCTGAATGGCACAGATTGGCTGGCGCAAAAATTTGACTGGGCAGTGGAGACTTTTGTCATCTTCCCCGTGTTGACTCACATTGTTTCCTATGGGGCACTCACCACCAGCCATTTCCTTGACACAGTTGGTCTGGCCACTGTGTCCACCGCCGGATATTATCACGGGCGGTATGTCTTGAGTAGCATTTACGCTGTCTGTGCTCTGGCTGCGTTGATTTGCTTTGTCATTAGCCTTGCGAAGAACTGCATGTCC…	MLGKCLTACCCSRLLFLWCIVPFYLAVLVNASNNNSSHIQLIYNLTLCELNGTDWLAQKFDWAVETFVIFPVLTHIVSYGALTTSHFLDTVGLATVSTAGYYHGRYVLSSIYAVCALAALICFVISLAKNCMSWRYSCTRYTNFLLDTKGRLYRWRSPVIVEKGGKVEVEGHLIDLKRVVLDGSAATPLTRVSAEQWGRL*	30,35,44,51	1-4-3	0	87218	554
	EU109503.1	2007	China:Guangdong	GD	ATGTTGGGGAAGTGCTTGACCGCGTGCTGTTGCTCGCGATTGCTTTTTTTGTGGTGTATCGTGCCGTTCTATCTTGCTGTGCTCGTCAACGCCAGCAACAACAACAGCTCTCATATTCAGTTGATTTATAACTTAACGCTATGTGAACTGAATGGCACAGATTGGCTGGCACAAAAATTTGACTGGGCAGTGGAGACTTTTGTCATCTTCCCCGTGTTGACTCACATTGTTTCCTATGGGGCACTCACCACCAGCCATTTCCTTGACACAGTTGGTCTGGCCACTGTGTCCACCGCCGGATATTATCACGGGCGGTATGTCTTGAGTAGCATTTACGCAGTCTGTGCTCTGGCTGCGCTGATTTGCTTTGTCATTAGGCTTGCGAAGAACTGCATGTCC…	MLGKCLTACCCSRLLFLWCIVPFYLAVLVNASNNNSSHIQLIYNLTLCELNGTDWLAQKFDWAVETFVIFPVLTHIVSYGALTTSHFLDTVGLATVSTAGYYHGRYVLSSIYAVCALAALICFVIRLAKNCMSWRYSCTRYTNFLLDTKGRLYRWRSPVIVEKGGKVEVEGHLIDLKRVVLDGSAATPLTRVSAEQWGRL*	30,35,44,51	1-4-3	0	87218	554
	EU200961.1	2007	China:Jiangxi	Jiangxi-3	ATGTTGGGGAAGTGCTTGACCGTGTGCTGTTGCTCGCGATTGCTTTTTTTGTGGTGTATCGTGCCGTTCTATCTTGCTGTGCTCGTCAACGCCAGCAACAACAACAGCTCTCATATTCAGTTGATTTATAACTTAACGCTATGTGAGCCGAATGGCACAGATTGGCTGGCACAAAAATTTGACTGGGCAGTGGAGACTTTTGTCATCTTCCCCGTGTTGACTCACATTGTTTCCTATGGGGCACTCACCACCAGCCATTTCCTTGACACAGTTGGTCTGGCCACTGTGTCCACCGCCGGATATTATCACGGGCGGTATGTCTTGAGTAGCATTTACGCAGTCTGTGCTCTGGCTGCGCTGATTTGCTTTGTCATTAGGCTTGCGAAGAACTGCATGTCC…	MLGKCLTVCCCSRLLFLWCIVPFYLAVLVNASNNNSSHIQLIYNLTLCEPNGTDWLAQKFDWAVETFVIFPVLTHIVSYGALTTSHFLDTVGLATVSTAGYYHGRYVLSSIYAVCALAALICFVIRLAKNCMSWRYSCTRYTNFLLDTKGRLYRWRSPVIVEKGGKVEVEGHLIDLKRVVLDGSAATPLTRVSAEQWGRP*	30,35,44,51	1-4-3	0	87218	554
	EU200962.1	2007	China:Henan	Henan-1	ATGTTGGGGAAGTGCTTGACCGCGTGCTGTTGCTCGCGATTGCTTTTTTTGTGGTGTATCGTGCCGTTCTATCTTGCTGTGCTCGCCAACGCCAGCAACAACAACAGCTCTCATATTCAGTTGATTTATAACTTAACGCTATGTGAGCTGAATGGCACAGATTGGCTGGCACAAAAATTTGACTGGGCAGTGGAGACTTTTGTCATCTTCCCCGTGTTGACTCACATTGTTTCCTATGGGGCACTCACCACCAGCCATTTCCTTGACACAGTTGGTCTGGCCACTGTGTCCACCGCCGGATATTATCACGGGCGGTATGTCTTGAGTAGCATTTACGCAGTCTGTGCTCTGGCTGCGCTGATTTGCTTTGTCATTAGGCTTGCGAAGAACTGCATGTCC…	MLGKCLTACCCSRLLFLWCIVPFYLAVLANASNNNSSHIQLIYNLTLCELNGTDWLAQKFDWAVETFVIFPVLTHIVSYGALTTSHFLDTVGLATVSTAGYYHGRYVLSSIYAVCALAALICFVIRLAKNCMSWRYSCTRYTNFLLDTKGRLYRWRSPVIVEKGGKVEVEGHLIDLKRVVLDGSAATPLTRVSAEQWGRL*	30,35,44,51	1-3-3	0	218	554
	EU236259.1	2007	China:Gansu	HPBEDV	ATGTTGGGGAAGTGCTTGACCGCGTGCTGTTGCTCGCGATTGCTTTTTTTGTGGTGTATCGTGCCGTTCTATCTTGCTGTGCTCGTCAACGCCAGCAACAACAACAGCTCTCATATTCAGTTGATTTATAACTTAACGCTATGTGAGCTGAATGGCACAGATTGGCTGGCACAAAAATTTGACTGGGCAGTGGAGACTTTTGTCATCTTCCCCGTGTTGACTCACATTGTTTCCTATGGGGCACTCACCACCAGCCATTTCCTTGACACAGTTGGTCTGGCCACTGTGTCCACCGCCGGATATTATCACGGGCGGTATGTCTTGAGTAGCATTTACGCAGTCTGTGCTCTGGCTGCGCTGATTTGCTTTGTCATTAGGCTTGCGAAGAACTGCATGTCC…	MLGKCLTACCCSRLLFLWCIVPFYLAVLVNASNNNSSHIQLIYNLTLCELNGTDWLAQKFDWAVETFVIFPVLTHIVSYGALTTSHFLDTVGLATVSTAGYYHGRYVLSSIYAVCALAALICFVIRLAKNCMSWRYSCTRYTNFLLDTKGRLYRWRSPVIVEKGGKVEVEGHLIDLKRVVLDGSAATPLTRVSAELWGRL*	30,35,44,51	1-4-3	0	87218	554
	EU262603.1	2007	China:Hubei	Em2007	ATGTTGGGGAAATGCTTGACCGCGGGCTGTTGCTCGCGATTGCCTTTTTTGTGGTGTATCGTGCCGTTCTGGTTTGTTGTGCTCGTCAACGCCAACAGAACCAGCAGTTCTCATTTTCAGTTGATTTATAACTTGACGCTATGTGAGCTGAATGGCACAGATTGGCTGGCAGACAAATTTGACTGGGCAGTAGAGACTTTTGTCATCTTCCCCGTGTTGACTCACATTGTTTCCTATGGGGCACTCACCACCAGCCATTTCCTTGACACAGTTGGTCTGATCACAGTGTCCACCGCCGGGTTTTACCATGGGCGGTATGTCTTGAGTAGCATCTACGCAGTCTGCGCTCTGGCTGCGTTGATTTGCTTCATCATTAGGCTTGCGAAGAACTGCATGTCC…	MLGKCLTAGCCSRLPFLWCIVPFWFVVLVNANRTSSSHFQLIYNLTLCELNGTDWLADKFDWAVETFVIFPVLTHIVSYGALTTSHFLDTVGLITVSTAGFYHGRYVLSSIYAVCALAALICFIIRLAKNCMSWRYSCTRYTNFLLDTKGRLYRWRSPVIVEKGGKVEVEGHLIDLKRVVLDGSAATPLTRVSAEQWGRP*	32,44,51	1-4-2	0	87218	23
	EU624117.1	2007	China:Guangdong	XH-GD	ATGTTGGGGAAGTGCTTGACCGCGTGCTGTTGCTCACGATTGCTTTTTTTGTGGTGTATCGTGCCGTTCTATCTTGCTGTGCTCGTCAACGCCAGCAACAACAACAGCTCTCATATTCAGTTGATTTATAACTTAACGCTATGTGAGCTGAATGGCACAGATTGGCTGGCACAAAAATTTGACTGGGCAGTGGAGACTTTTGTCATCTTCCCCGTGTTGACTCACATTGTTTCCTATGGGGCACTCACCACCAGCCATTTCCTTGACACAGTTGGTCTGGCCACTGTGTCCACCGCCGGATATTGTCACGGGCGGTATGTCTTGAGCAGCATTTACGCAGTCTGTGCTCTGGCTGCGCTGATTTGCTTTGTCATTAGGCTTGCGAAGAACTGCATGTCC…	MLGKCLTACCCSRLLFLWCIVPFYLAVLVNASNNNSSHIQLIYNLTLCELNGTDWLAQKFDWAVETFVIFPVLTHIVSYGALTTSHFLDTVGLATVSTAGYCHGRYVLSSIYAVCALAALICFVIRLAKNCMSWRYSCTRYTNFLLDTKGRLYRWRSPVIVEKGGKVEVEGHLIDLKRVVLDGSAATPLTRVSAEQWGRL*	30,35,44,51	1-4-3	0	87218	554
	EU825723.1	2007	China:Beijing	BJ	ATGTTGGGGAAGTGCTTGACCGCGTGCTGTTACTCGCGATTGCTTTTTTTGTGGTGTATCGTGCCGTTCTATCTTGCTGTGCTCGTCAACGCCAGCAACAACAACAGCTCTCATATTCAGTTGATTTATAACTTAACGCTATGTGAGCTGAATGGCACAGATTGGCTGGCACAAAAATTTGACTGGGCAGTGGAGACTTTTGTCATTTTCCCCGTGTTGACTCACATTGTTTCCTATGGGGCACTCACCACCAGCCATTTCCTTGACACAGTTGGTCTGGCCACTGTGTCCACCGCCGGATATTATCACGGGCGGTATGTTTTGAGTAGCATTTACGCAGTCTGTGCTTTGGCTGCGCTGATTTGCTTTGTCATTAGGCTTGCGAAGAACTGCATGTCC…	MLGKCLTACCYSRLLFLWCIVPFYLAVLVNASNNNSSHIQLIYNLTLCELNGTDWLAQKFDWAVETFVIFPVLTHIVSYGALTTSHFLDTVGLATVSTAGYYHGRYVLSSIYAVCALAALICFVIRLAKNCMSWRYSCTRYTNFLLDTKGRLYRWRSPVIVEKGGKVEVEGHLIDLKRVVLDGSAATPLTRVSAEQWGRL*	30,35,44,51	1-4-3	0	87218	554
	EU825724.1	2007	China:Guangdong	GD	ATGTTGGGGAAGTGCTTGACCGCGTGCTGTTGCTCGCGATTGCTTTTTTTGTGGTGTATCGTGCCGTTCTATCTTGCTGTGCTCGTCAACGCCAGCAACAACAACAGCTCTCATATTCAGTTGATTTATAACTTAACGTTATGTGAGCTGAATGGCACAGATTGGCTGGCACAAAAATTTGACTGGGCAGTGGAGACTTTTGTCATCTTCCCCGTGTTGACTCACATTGTTTCCTATGGGGCACTCACCACCAGCCATTTCCTTGACACAGTTGGTTTGGCCACTGTGTCTACCGCCGGATATTATCACGGGCGGTATGTCTTGAGTAGCATTTACGCAGTCTGTGCTCTGGCTGCGCTGATTTGCTTTGTCATTAGGCTTGCGAAGAACTGCATGTCC…	MLGKCLTACCCSRLLFLWCIVPFYLAVLVNASNNNSSHIQLIYNLTLCELNGTDWLAQKFDWAVETFVIFPVLTHIVSYGALTTSHFLDTVGLATVSTAGYYHGRYVLSSIYAVCALAALICFVIRLAKNCMSWRYSCTRYTNFLLDTKGRLYRWRSPVIVEKGGKVEVEGHLIDLKRVVLDGSAATPLTRVSAEQWGRL*	30,35,44,51	1-4-3	0	87218	554
	EU860249.1	2007	China:Inner Mongolia	NM1	ATGTTGGGGAAGTGCTTGACCGCGTGCTGTTGCTCGCGATTGCTTTTTTTGTGGTGTATCGTGCCGTTCTATCTTGCTGTGCTCGTCAACGCCAGCAACAACAACAGCTCTCATATTCAGTTGATTTATAACTTAACGCTATGTGAGCTGAATGGCACAGATTGGCTGGCACAAAAATTTGACTGGGCAGTGGAGACTTTTGTCATCTTCCCCGTGTTGACTCACATTGTTTCCTATGGGGCACTCACCACCAGCCATTTCCTTGACACAGTCGGTCTGGCCACTGTGTCCACCGCCGGATATTATCACGGGCGGTATGTCTTGAGTAGCATTTACGCAGTCTGTGCTCTGGCTGCGCTGATTTGCTTTGTCATTAGGCTTGCGAAGAACTGCATGTCC…	MLGKCLTACCCSRLLFLWCIVPFYLAVLVNASNNNSSHIQLIYNLTLCELNGTDWLAQKFDWAVETFVIFPVLTHIVSYGALTTSHFLDTVGLATVSTAGYYHGRYVLSSIYAVCALAALICFVIRLAKNCMSWRYSCTRYTNFLLDTKGRLYRWRSPVIVEKGGKVEVEGHLIDLKRVVLDGSAATPLTRVSAEQWGRL*	30,35,44,51	1-4-3	0	87218	554
	EU864231.1	2007	China:Guangdong	CG	ATGTTGGGGAAGTGCTTGACCGCGTGCTGTTGCTCGCGATTGCTTTTTTTGTGGTGTATCGTGCCGTTCTATCTTGCTGTGCTCGCCAACGCCAGCAACAACAACAGCTCTCATATTCAGTTGATTTATAACTTAACGCTATGTGAGCTGAATGGCACAGATTGGCTGGCAAAAAATTTTGACTGGGCAGTGGAGACTTTTGTCATCTTCCCCGTGTTGACTCACATTGTTTCCTATGGGGCACTCACCACCAGCCATTTCCTTGACACAGTTGGTCTGGCCACTGTGTCCACCGCCGGATATTATCACGGGCGGTATGTCTTGAGTAGCATTTACGCAGTCTGTGCTCTGGCTGCGCTGATTTGCTTTGTCATTAGGCTTGCGAAGAACTGCATGTCC…	MLGKCLTACCCSRLLFLWCIVPFYLAVLANASNNNSSHIQLIYNLTLCELNGTDWLAKNFDWAVETFVIFPVLTHIVSYGALTTSHFLDTVGLATVSTAGYYHGRYVLSSIYAVCALAALICFVIRLAKNCMSWRYSCTRYTNFLLDTKGRLYRWRSPVIVEKGGKVEVEGHLIDLKRVVLDGSAATPLTRVSAEQWGRL*	30,35,44,51	1-3-3	0	218	554
	EU880433.2	2007	China:Guangdong	GD2007	ATGTTGGGCAAGTGCTTGACCGCGTGCTGTTGCTCGCGATTGCTTTTTTTGTGGTGTATCGTGCCGTTCTATCTTGCTGTGCTCGTCAACGCCAGCAACAACAACAGCTCTCATATTCAGTTGATTTATAACTTAACGCTATGTGAGCTGAATGGCACAGATTGGCTGGCGCAAAAATTTGACTGGGCAGTGGAGACTTTTGTCATCTTCCCCGTGTTGACTCACATTGTTTCCTATGGGCCACTCACCACCAGCCATTTCCTTGACACAGTTGGTCTGGCCACTGTGTCCACCGCCGGATATTATCACGGGCGGTATGTCTTGAGTAGCATTTACGCAGTCTGTGCTCTGGCTGCGCTGATTTGCTTTGTCATTAGGCTTGCGAAGAACTGCATGTCC…	MLGKCLTACCCSRLLFLWCIVPFYLAVLVNASNNNSSHIQLIYNLTLCELNGTDWLAQKFDWAVETFVIFPVLTHIVSYGPLTTSHFLDTVGLATVSTAGYYHGRYVLSSIYAVCALAALICFVIRLAKNCMSWRYSCTRYTNFLLDTKGRLYRWRSPVIVEKGRKVEVEGHLIDLKRVVLDGSAATPLTRVSAEQWARL*	30,35,44,51	1-4-3	0	87218	554
	EU880434.2	2007	China:Shanxi	SX2007	ATGTTGGGCAAGTGCTTGACCGCGTGCTGTTGCTCGCGATTGCTTTTTTTGTGGTGTATCGTGCCGTTCTATCTTGCTGTGCTCGTCAACGCCAGCAACAACAACAGCTCTCATATTCAGTTGATTTATAACTTAACGCTATGTGAGCTGAATGGCACAGATTGGCTGGCACAAAAATTTGACTGGGCAGTGGAGACTTTTGTCATCTTCCCGGTGTTGACTCACATTGTTTCCTATGGGCCACTCACCACCAGCCATTTCCTTGACACAGTTGGTCTGGCCACTGTGTCCACCGCCGGATATTATCACGGGCGGTATGTCTTGAGTAGCATTTACGCAGTCTGTGCTCTGGCTGCGCTGATTTGCTTTGTCATTAGGCTTGCGAAGAACTGCATGTCC…	MLGKCLTACCCSRLLFLWCIVPFYLAVLVNASNNNSSHIQLIYNLTLCELNGTDWLAQKFDWAVETFVIFPVLTHIVSYGPLTTSHFLDTVGLATVSTAGYYHGRYVLSSIYAVCALAALICFVIRLAKNCMSWRYSCTRYTNFLLDTKGRLYRWRSPVIVEKGRKVEVEGHLIDLKRVVLDGSAATRLTRVSAEQWARL*	30,35,44,51	1-4-3	0	87218	554
	EU880437.2	2007	China:Henan	HN2007	ATGTTGGGCAAGTGCTTGACCGCGTGCTGTTGCTCGCGATTGCTTTTTTTGTGGTGTATCGTGCCGTTCTATCTTGCTGTGCTCGTCAACGCCAGCAACAACAACAGCTCTCATATTCAGTTGATTTATAACTTAACGCTATGTGAGCTGAATGGCACAGATTGGCTGGCACAAAAATTTGACTGGGCAGTGGAGACTTTTGTCATCTTCCCCGTGTTGACTCACATTGTTTCCTATGGGCCACTCACCACCAGCCATTTCCTTGACACAGTTGGTCTGGCCACTGTGTCCACCGCCGGATATTATCACGGGCGGTATGTCTTGAGTAGCATTTACGCAGTCTGTGCTCTGGCTGCGCTGATTTGCTTTGTCATTAGGCTTGCGAAGAACTGCATGTCC…	MLGKCLTACCCSRLLFLWCIVPFYLAVLVNASNNNSSHIQLIYNLTLCELNGTDWLAQKFDWAVETFVIFPVLTHIVSYGPLTTSHFLDTVGLATVSTAGYYHGRYVLSSIYAVCALAALICFVIRLAKNCMSWRYSCTRYTNFLLDTKGRLYRWRSPVIVEKGRKVEVEGHLIDLKRVVLDGSAATPLTRVSAELWARL*	30,35,44,51	1-4-3	0	87218	554
	FJ393456.1	2007	China:Inner Mongolia	07NM	ATGTTGGGGAAGTGCTTGACCGCGTGCTGTTGCTCGCGATTGCTTTTTTTGTGGTGTATCGTGCCGTTCTATCTTGCTGTGCTCGTCAACGCCAGCAACAACAACAGCTCTCATATTCAGTTGATTTATAACTTAACGCTATGTGAGCTGAATGGCACAGATTGGCTGGCACAAAAATTTGACTGGGCAGTGGAGACTTTTGTCATCTTCCCCGTGTTGACTCACATTGTTTCCTATGGGGCACTCACCACCAGCCATTTCCTTGACACAGTTGGTCTGGCCACTGTGTCCACCGCCGGATATTATCACGGGCGGTATGTCTTGAGTAGCATTTACGCAGTCTGTGCTCTGGCTGCGCTGATTTGCTTTGTCATTAGGCTTGCGAAGAACTGCATGTCC…	MLGKCLTACCCSRLLFLWCIVPFYLAVLVNASNNNSSHIQLIYNLTLCELNGTDWLAQKFDWAVETFVIFPVLTHIVSYGALTTSHFLDTVGLATVSTAGYYHGRYVLSSIYAVCALAALICFVIRLAKNCMSWRYSCTRYTNFLLDTKGRLYRWRSPVIVEKGGKVEVEGHLIDLKRVVLDGSAATPLTRVSAEQWGRL*	30,35,44,51	1-4-3	0	87218	554
	FJ393457.1	2007	China:Henan	07HEN	ATGTTGGGGAAGTGCTTGACCGCGTGCTGTTGCTCGCGATTGCTTTTTTTGTGGTGTATCGTGCCGTTCTATCTTGCTGTGCTCGTCAACGCCAGCAACAACAACAGCTCTCATATTCAGTTGATTTATAACTTAACGCTATGTGAGCTGAATGGCACAGATTGGCTGGCACAAAAATTTGACTGGGCAGTGGAGACTTTTGTCATCTTCCCCGTGTTGACTCACATTGTTTCCTATGGGGCACTCACCACCAGCCATTTCCTTGACACAGTTGGTCTGGCCACTGTGTCCACCGCCGGATATTATCACGGGCGGTATGTCTTGAGTAGCATTTACGCAGTCTGTGCTCTGGCTGCGCTGATTTGCTTTGTCATTAGGCTTGCGAAGAACTGCATGTCC…	MLGKCLTACCCSRLLFLWCIVPFYLAVLVNASNNNSSHIQLIYNLTLCELNGTDWLAQKFDWAVETFVIFPVLTHIVSYGALTTSHFLDTVGLATVSTAGYYHGRYVLSSIYAVCALAALICFVIRLAKNCMSWRYSCTRYTNFLLDTKGRLYRWRSPVIVEKGGKVEVEGHLIDLKRVVLDGSAATPLTRVSAEQWGRL*	30,35,44,51	1-4-3	0	87218	554
	FJ393458.1	2007	China:Hebei	07HEBTJ	ATGTTGGGGAAGTGCTTGACCGCGTGCTGTTGCTCGCGATTGCTTTTTTTGTGGTGTATCGTGCCGTTCTATCTTGCTGTGCTCGTCAACGCCAGCAACAACAACAGCTCTCATATTCAGTTGATTTATAACTTAACGCTATGTGAGCTGAATGGCACAGATTGGCTGGCACAAAAATTTGACTGGGCAGTGGAGACTTTTGTCATCTTCCCCGTGTTGACTCACATTGTTTCCTATGGGGCACTCACCACCAGCCATTTCCTTGACACAGTTGGTCTGGCCACTGTGTCCACCGCCGGATATTATCACGGGCGGTATGTCTTGAGTAGCATTTACGCAGTCTGTGCTCTGGCTGCGCTGATTTGCTTTGTCATTAGGCTTGCGAAGAACTGCATGTCC…	MLGKCLTACCCSRLLFLWCIVPFYLAVLVNASNNNSSHIQLIYNLTLCELNGTDWLAQKFDWAVETFVIFPVLTHIVSYGALTTSHFLDTVGLATVSTAGYYHGRYVLSSIYAVCALAALICFVIRLAKNCMSWRYSCTRYTNFLLDTKGRLYRWRSPVIVEKGGKVEVEGHLIDLKRVVLDGSAATPLTRVSAEQWGRL*	30,35,44,51	1-4-3	0	87218	554
	FJ393459.1	2007	China:Beijing	07BJ	ATGTTGGGGAAGTGCTTGACCGCGTGCTGTTGCTCGCGATTGCTTTTTTTGTGGTGTATCGTGCCGTTCTATCTTGCTGTGCTCGTCAACGCCAGCAACAACAACAGCTCTCATATTCAGTTGATTTATAACTTAACGTTATGTGAGCTGAATGGCACAGATTGGCTGGCACAAAAATTTGACTGGGCAGTGGAGACTTTTGTCATCTTCCCCGTGTTGACTCACATTGTTTCCTATGGGGCACTCACCACCAGCCATTTCCTTGACACAGTTGGTTTGGCCACTGTGTCTACCGCCGGATATTATCACGGGCGGTATGTCTTGAGTAGCATTTACGCAGTCTGTGCTCTGGCTGCGCTGATTTGCTTTGTCATTAGGCTTGCGAAGAACTGCATGTCC…	MLGKCLTACCCSRLLFLWCIVPFYLAVLVNASNNNSSHIQLIYNLTLCELNGTDWLAQKFDWAVETFVIFPVLTHIVSYGALTTSHFLDTVGLATVSTAGYYHGRYVLSSIYAVCALAALICFVIRLAKNCMSWRYSCTRYTNFLLDTKGRLYRWRSPVIVEKGGKVEVEGHLIDLKRVVLDGSAATPLTRVSAEQWGRL*	30,35,44,51	1-4-3	0	87218	554
	FJ950744.1	2007	China:Beijing	BJSY-1	ATGTTGGGGAAGTGCTTGACCGCGTGCTGTTGCTCGCGATTGCTTTTTTTGTGGTGTATCGTGCCGTTCTATCTTGCTGTGCTCGTCAACGCCAGCAACAACAACAGCTCTCATATTCAGTTGATTTATAACTTAACGCTATGTGAGCTGAATGGCACAGATTGGCTGGCACAAAAATTTGACTGGGCAGTGGAGACTTTTGTCATCTTCCCCGTATTGACTCACATTGTTTCCTATGGGGCACTCACCACCAGCCATTTCCTTGACACAGTTGGTCTGGCCACTGTGTCCACCGCCGGATATTATCACGGGCGGTATGTCTTGAGTAGCATTTACGCAGTCTGTGCTCTGGCTGCGCTGATTTGCTTTGTCATTAGGCTTGCGAAGAACTGCATGTCC…	MLGKCLTACCCSRLLFLWCIVPFYLAVLVNASNNNSSHIQLIYNLTLCELNGTDWLAQKFDWAVETFVIFPVLTHIVSYGALTTSHFLDTVGLATVSTAGYYHGRYVLSSIYAVCALAALICFVIRLAKNCMSWRYSCTRYTNFLLDTKGRLYRWRSPVIVEKGGKVEVEGHLIDLKRVVLDGSAATPLTRVSAEQWGRL*	30,35,44,51	1-2-3	0	87	554
	FJ950745.1	2007	China:Beijing	BJBLZ	ATGTTGGGGAAGTGCTTGACCGCGTGCTGTTGCTCGCGATTGCTTTTTTTGTGGTGTATCGTGCCGTTCTATCTTGCTGTGCTCGTCAACGCCAGCAACAACAACAGCTCTCATATTCAGTTGATTTATAACTTAACGCTATGTGAGCTGAATGGCACAGATTGGCTGGCACAAAAATTTGACTGGGCAGTGGAGACTTTTGTCATCTTCCCCGTATTGACTCACATTGTTTCCTATGGGGCACTCACCACCAGCCATTTCCTTGACACAGTTGGTCTGGCCACTGTGTCCACCGCCGGATATTATCACGGGCGGTATGTCTTGAGTAGCATTTACGCAGTCTGTGCTCTGGCTGCGCTGATTTGCTTTGTCATTAGGCTTGCGAAGAACTGCATGTCC…	MLGKCLTACCCSRLLFLWCIVPFYLAVLVNASNNNSSHIQLIYNLTLCELNGTDWLAQKFDWAVETFVIFPVLTHIVSYGALTTSHFLDTVGLATVSTAGYYHGRYVLSSIYAVCALAALICFVIRLAKNCMSWRYSCTRYTNFLLDTKGRLYRWRSPVIVEKGGKVEVEGHLIDLKRVVLDGSAATPLTRVSAEQWGRL*	30,35,44,51	1-2-3	0	87	554
	FJ950746.1	2007	China:Beijing	BJPG	ATGTTGGGGACGTGCTTGACCGCGTGCTGTTGCTCGCGATTGCTTTTTTTGTGGTGTATCGTGCCGTTCTATCTTGCTGTGCTCGTCAACGCCAGCAACAACAACAGCTCTCATATCCAGTTGATTTATAACTTAACGCTATGTGAGCTGAATGGCACAGATTGGCTGGCGAAAAAATTTGACTGGGCAGTGGAGACTTTTGTCATCTTCCCCGCGTTGACTCACATTGTTTCCTATGGGGCACTCACCACCAGCCATTTCCTTGACACAGTTGGTCTGGCCACTGTGTCCACCGCCGGATATTATCACGGGCGGTATGTCTTGAGTAGCATTTACGCAGTCTGTGCTCTGGCTGCGCTGATTTGCTTTGTCATTAGGCTTGCGAAGAACTGCATGTCC…	MLGTCLTACCCSRLLFLWCIVPFYLAVLVNASNNNSSHIQLIYNLTLCELNGTDWLAKKFDWAVETFVIFPALTHIVSYGALTTSHFLDTVGLATVSTAGYYHGRYVLSSIYAVCALAALICFVIRLAKNCMSWRYSCTRYTNFLLDTKGRLHRWRSPVIVEKGGKVEVEGHLIDLKRVVLDGSAATPLTRVSAEQWGRP*	30,35,44,51	1-4-3	0	87218	554
	FJ950747.1	2007	China:Beijing	BJSD	ATGTTGGGGAAGTGCTTGACCGCGTGCTGTTGCTCGCGATTGCTTTTTTTGTGGTGTATCGTGCCGTTCTATCTTGCTGTGCTCGTCAACGCCAGCAACAACAACAGCTCTCATATTCAGTTGATTTATAACTTAACGCTATGTGAGCTGAATGGCACAGATTGGCTGGCACAAAAATTTGACTGGGCAGTGGAGACTTTTGTCATCTTCCCCGTGTTGACTCACATTGTTTCCTATGGGGCACTCACCACCAGCCATTTCCTTGACACAGTTGGTCTGGCCACTGTGTCCACCGCCGGATATTATCACGGGCGGTATGTCTTGAGTAGCATTTACGCAGTCTGTGCTCTGGCTGCGCTGATTTGCTTTGTCATTAGGCTTGCGAAGAACTGCATGTCC…	MLGKCLTACCCSRLLFLWCIVPFYLAVLVNASNNNSSHIQLIYNLTLCELNGTDWLAQKFDWAVETFVIFPVLTHIVSYGALTTSHFLDTVGLATVSTAGYYHGRYVLSSIYAVCALAALICFVIRLAKNCMSWRYSCTRYTNFLLDTKGRLYRWRSPVIVEKGGKVEVEGHLIDLKRVVLDGSAATPLTRVSAEQWGRL*	30,35,44,51	1-4-3	0	87218	554
	GQ351601.1	2007	China:Beijing	BJ0706	ATGTTGGGGAAATGCTTGACCGCGGGCTGTTGCTCGCGATTGCTTTCTTTGTGGTGTATCGTGCCGTTCTATCTTGCTGTGCACGTCAACGCCAGCAACAACAACAGCTCTCATATTCAGTTGATTTATAACTTGACGCTATGTGAGCTGAATGGCACAGATTGGCTGGCACAAAAATTTGACTGGGCAGTGGAGACTTTTGTCATCTTCCCCGTGTTGACTCACATTGTTTCCTATGGGGCACTCACCACCAGCCATTTCCTTGACACAGTTGGTCTGGCCACTGTGTCCACCGCCGGATATTGGCACGGGCGGTATGTCTTGAGTAGCATTTACGCAGTCTGTGCTCTGGCTGCGCTGATTTGCTTTGTCATTAGGCTTGCGAAGAACTGCATGTCC…	MLGKCLTAGCCSRLLSLWCIVPFYLAVHVNASNNNSSHIQLIYNLTLCELNGTDWLAQKFDWAVETFVIFPVLTHIVSYGALTTSHFLDTVGLATVSTAGYWHGRYVLSSIYAVCALAALICFVIRLAKNCMSWRYSCTRYTNFLLDTKGRLYRWRSSVIVEKGGKVEVEGHLIDLKRVVLDGSAATPLTKVSAEQWGRL*	30,34,35,44,51	1-4-4	0	87218	23554
	GQ374441.1	2007	China:Guangdong	GDQJ	ATGTTGGGGAAGTGCTTGACCGCGCGCTGTTGCTCGCGATTGCTTTTTTTGTGGTGTATCGTGCCGTTCTATCTTGCTGTGCTCGTCAACGCCAGCAACAACAACAGCTCTCATATTCAGTTGATTTATAACTTAACGCTATGTGAGCTGAATGGCACAGATTGGCTGGCACAAAAATTTGACTGGGCAGTGGAGACTTTTGTCATCTTCCCCGTGTTGACTCACATTGTTTCCTATGGGGCACTCACCACCAGCCATTTCCTTGACACAGTTGGTCTGGCCACTGTGTCCACCGCCGGATATTATCACGGGCGGTATGTCTTGAGTAGCATTTACGCTGTCTGTGCTCTGGCTGCGCTGATTTGCTTTGTCATTAGGCTTGCGAAGAACTGCATGTCC…	MLGKCLTARCCSRLLFLWCIVPFYLAVLVNASNNNSSHIQLIYNLTLCELNGTDWLAQKFDWAVETFVIFPVLTHIVSYGALTTSHFLDTVGLATVSTAGYYHGRYVLSSIYAVCALAALICFVIRLAKNCMSWRYSCTRYTNFLLDTKGRLYRWRSPVIVEKGGKVEVEGHLIDLKRVVLDGSAATPLTRVSAEQWGRL*	30,35,44,51	1-4-3	0	87218	554
	GU454850.1	2007	China:Guangdong	GDQY2	ATGTTGGGGAAGTGCTTGACCGCGTGCTGTTGCTCGCGATTGCTTTTTTTGTGGTGTATCGTGCCGTTCTATCTTGCTGTGCTCGCCAACGCCAGCAACAACAACAGCTCTCATATTCAGTTGATTTATAACTTAACGCTATGTGAGCTGAATGGCACAGATTGGCTGGCAAAAAAATTTGACTGGGCAGTGGAGACTTTTGTCATCTTCCCCGTGTTGACTCACATTGTTTCCTATGGGGCACTCACCACCAGCCATTTCCTTGACACAGTTGGTCTGGCCACTGTGTCCACCGCCGGATATTATCACGGGCGGTATGTCTTGAGTAGCATTTACGCAGCCTGCGCTCTGGCTGCGCTGATTTGCTTTGTCATTAGGCTTGCGAAGAACTGCATGTCC…	MLGKCLTACCCSRLLFLWCIVPFYLAVLANASNNNSSHIQLIYNLTLCELNGTDWLAKKFDWAVETFVIFPVLTHIVSYGALTTSHFLDTVGLATVSTAGYYHGRYVLSSIYAACALAALICFVIRLAKNCMSWRYSCTRYTNFLLDTKGRLYRWRSPVIVGKGGKVEVEGHLIDLKRVVLDGSAATPLTRVSAEQWGRL*	30,35,44,51	1-3-3	0	218	554
	GU461292.1	2007	China:Anhui	AH0701	ATGTTGGGGAAGTGCTTGACCGCGTGCTGTTGCTCGCGATTGCTTTTTTTGTGGTGTATCGTGCCGTTCTATCTTGCTGTGCTCGTCAACGCCAGCAACAACAACAGCTCTCATGTTCAGTTGATTTATAACTTAACGCTATGTGAGCTGAATGGCACAGATTGGCTGGCACAAAAATTTGACTGGGCAGTGGAGACTTTTGTCATCTTCCCCGTGTTGACTCACATTGTTTCCTATGGGGCACTCACCACCAGCCATTTCCTTGACACAGTTGGTCGGGCCACTGTGTCCACCGCCGGATATTATCACGGGCGGTATGTCTTGAGTAGCATTTACGCAGTCTGTGCTCTGGCTGCGCTAATTTGCTTTGTCATTAGGCTTGCGAAGAACTGCATGTCC…	MLGKCLTACCCSRLLFLWCIVPFYLAVLVNASNNNSSHVQLIYNLTLCELNGTDWLAQKFDWAVETFVIFPVLTHIVSYGALTTSHFLDTVGRATVSTAGYYHGRYVLSSIYAVCALAALICFVIRLAKNCMSWRYSCTRYTNFLLDTKGRLYRWRSPVIVEKGGKVEVEGHLIDLKRVVLDGSAATPLTRVSAEQWGRL*	30,34,35,44,51	1-4-1	0	87218	0
	HM011104.1	2007	China:Beijing	BJSY07	ATGTTGGGGAAGTGCTTGACCGCGTGCTGTTGCTCGCGATTGCTTTTTTTGTGGTGTATCGTGCCGTTCTATCTTGCTGTGCTCGTCAACGCCAGCAACAACAACAGCTCTCATATTCAGTTGATTTATAACTTAACGCTATGTGAGCTGAATGGCACAGATTGGCTGGCACAAAAATTTGACTGGGCAGTGGAGACTTTTGTCATCTTCCCCGTATTGACTCACATTGTTTCCTATGGGGCACTCACCACCAGCCATTTCCTTGACACAGTTGGTCTGGCCACTGTGTCCACCGCCGGATATTATCACGGGCGGTATGTCTTGAGTAGCATTTACGCAGTCTGTGCTCTGGCTGCGCTGATTTGCTTTGTCATTAGGCTTGCGAAGAACTGCATGTCC…	MLGKCLTACCCSRLLFLWCIVPFYLAVLVNASNNNSSHIQLIYNLTLCELNGTDWLAQKFDWAVETFVIFPVLTHIVSYGALTTSHFLDTVGLATVSTAGYYHGRYVLSSIYAVCALAALICFVIRLAKNCMSWRYSCTRYTNFLLDTKGRLYRWRSPVIVEKGGKVEVEGHLIDLKRVVLDGSAATPLTRVSAEQWGRL*	30,35,44,51	1-2-3	0	87	554
	HQ401282.1	2007	China:Shaanxi	Shaanxi-2	ATGTTGGGGAAGTGCTTGACCGCGTGCTGTTGCTCGCGATTGCTTTTTTTGTGGTGTATCGTGCCGTTCTATCTTGCTGTGCTCGTCAACGCCAGCAACAACAACAGCTCTCATATTCAGTTGATTTATAACTTAACGCTATGTGAGCTGAGTGGCACAGATTGGCTGGCACAAAAATTTGACTGGGCAGTGGAGACTTTTGTCATCTTCCCCGTGTTGACTCACATTGTTTCCTATGGGGCACTCACCACCAGCCATTTCCTTGACACAGTTGGTCTGGCCACTGTGTCCACCGCCGGATATTATCACGGGCGGTATGTCTTGAGTAGCATTTACGCAGTCTGTGCTCTGGCTGCGCTGATTTGCTTTGTCATTAGGCTTGCGAAGAACTGCATGTCC…	MLGKCLTACCCSRLLFLWCIVPFYLAVLVNASNNNSSHIQLIYNLTLCELSGTDWLAQKFDWAVETFVIFPVLTHIVSYGALTTSHFLDTVGLATVSTAGYYHGRYVLSSIYAVCALAALICFVIRLAKNCMSWRYSCTRYTNFLLDTKGRLYRWRSPVIVEKRGKVEVEGHLIDLKRVVLDGSAATPLTRVSAELWGRL*	30,35,44	1-4-3	0	87218	554
	JN387271.1	2007	China:Guangdong	GDQY1	ATGTTGGGGAAGTGCTTGACCGCGTGCTGTTGCTCGCGATTGCTTTTTTTGTGGTGTATCGTGCCGTTCTATCTTGCTGTGCTCGTCAACGCCAGCAACAACAACAGCTCTCATATTCAGTTGATTTATAACTTAACGCTATGTGAGCTGAATGGCACAGATTGGCTGGCACAAAAATTTGACTGGGCAGTGGAGACTTTTGTCATCTTCCCCGTGTTGACTCACATTGTTTCCTATGGGGCACTCACCACCAGCCATTTCCTTGACACAGTTGGTCTGGCCACTGTGTCCACCGCCGGATATTATCACGGGCGGTATGTCTTGAGTAGCATTTACGCAGTCTGTGCTCTGGCTGCGCTGATTTGCTTTGTCATTAGGCTTGCGAAGAACTGCATGTCC…	MLGKCLTACCCSRLLFLWCIVPFYLAVLVNASNNNSSHIQLIYNLTLCELNGTDWLAQKFDWAVETFVIFPVLTHIVSYGALTTSHFLDTVGLATVSTAGYYHGRYVLSSIYAVCALAALICFVIRLAKNCMSWRYSCTRYTNFLLDTKGRLYRWRSPVIVEKGGKVEVEGHLIDLKRVVLDGSAATPLTRVSAEQWGRL*	30,35,44,51	1-4-3	0	87218	554
	JX317648.1	2007	China:Jiangxi	HV	ATGTTGGGGAAGTGCTTGACCGCGTGCTGTTGCTCGCGATTGCTTTTTTTGTGGTGTATCGTGCCGTTCTATCTTGCTGTGCTCGTCAACGCCAGCAACAACAACAGCTCTCATATTCAGTTGATTTATAACTTAACGCTATGTGAGCTGAATGGCACAGATTGGCTGGCGCAAAAATTTGACTGGGCAGTGGAGACTTTTGTCATCTTCCCCGTGTTGACTCACATTGTTTCCTATGGGGCACTCACCACCAGCCATTTCCTTGACACAGTTGGTCTGGCCACTGTGTCCACCGCCGGATATTATCACGGGCGGTATGTCTTGAGTAGCATTTACGCAGTCTGTGCTCTGGCTGCGCTGATTTGCTTTGTCATTAGGCTTGCGAAGAACTGCATGTCC…	MLGKCLTACCCSRLLFLWCIVPFYLAVLVNASNNNSSHIQLIYNLTLCELNGTDWLAQKFDWAVETFVIFPVLTHIVSYGALTTSHFLDTVGLATVSTAGYYHGRYVLSSIYAVCALAALICFVIRLAKNCMSWRYSCTRYTNFLLDTKGRLYRWRSPVIVEKGGKVEVEGHLIDLKRVVLDGSAATPLTRVSAEQWGRL*	30,35,44,51	1-4-3	0	87218	554
	KX766378.1	2007	China:Henan	HN07-1	ATGTTGGGGAAGTGCTTGACCGCGTGCTGTTGCTCGCGATTGCTTTTTTTGTGGTGTATCGTGCCGTTCTATCTTGCTGTGCTCGTCAACGCCAGCAACAACAGCAGCTCTCATATTCAGTTGATTTATAACTTAACGCTATGTGAGCTGAATGGCACAGATTGGCTGACACAAAAATTTGACTGGGCAGTGGAGACTTTTGTCATCTTCCCCGTGTTGACTCACATTGTTTCCTATGGGGCACTCACCACCAGCCATTTCCTTGACACAGTTGGTCTGGCCACTGTGTCCACCGCCGGATATTATCACGGGCGGTATGTCTTGAGTAGCATTTACGCAGTCTGTGCTCTGGCTGCGTTGATTTGCTTTGTCATTAGGCTTGCGAAGAACTGCATGTCC…	MLGKCLTACCCSRLLFLWCIVPFYLAVLVNASNNSSSHIQLIYNLTLCELNGTDWLTQKFDWAVETFVIFPVLTHIVSYGALTTSHFLDTVGLATVSTAGYYHGRYVLSSIYAVCALAALICFVIRLAKNCMSWRYSCTRYTNFLLDTKGRLYRWRSPVIVEKGGKVEVEGHLIDLKRVVLDGSAATPLTRVSAERWGRL*	30,33,34,44,51	1-4-3	0	87218	554
	MN606305.1	2007	China:Jiangxi	JX07	ATGTCGGGGAAATGCTTGACCGCGGGCTGTTGCTTGCGATTGCTTTTTTTGTGGTGTATCGTGCCGTTCTATTTTGCTGTGCCCGTCGACGCCGACGGGAACGGCAGCTCCCATATTCAGTTGATTTATAACTTGACGCTATGTGAGCTGAATGGCACAGACTGGCTGGCACAAAATTTTGACTGGGCAGTGGAGACATTTGTCATCTTCCCCGTGTTGACTCACATTGTTTCCTATGGGGCACTCACCACCAGCCATTTCCTTGACACATTGGGTCTTGTCACTGTGTCCACCGCCGGATATTATCACGGGCGATACGTCTTGAGTAGCATTTACGCAGTCTGTGCTCTGGCTGCGCTGACTTGCTTTGTCATTAGATTTGCGAAGAACTGCATGTCC…	MSGKCLTAGCCLRLLFLWCIVPFYFAVPVDADGNGSSHIQLIYNLTLCELNGTDWLAQNFDWAVETFVIFPVLTHIVSYGALTTSHFLDTLGLVTVSTAGYYHGRYVLSSIYAVCALAALTCFVIRFAKNCMSWRYSCTRYTNFLLDTKGRLYRWRSPVIVEKGGKVEVGGHLIDLKRVVLDGSVATPLTRVSAEQWGRL*	34,44,51	1-4-2	0	87218	23
	MZ399801.1	2007	China	TA-12	ATGTTGGGGAAGTGCTTGACCGCGTGCTGTTGCTCGCGATTGCTTTTTTTGTGGTGTATCGTGCCGTCTTATCTTGCTGTGCTCGTCAACGCCAGCAACAACAACAGCTCTCATATTCAGTTGATTTATAACTTAACGCTATGTGAGCTGAATGGCACAGATTGGCTGGCACAAAAATTTGACTGGGCAGTGGAGACTTTTGTCATCTTCCCCGTGTTGACTCACATTGTTTCCTATGGGGCACTCACCACCAGCCATTTCCTTGACACAGTTGGTCTGGCCACTGTGTCCACCGCCGGATATTATCACGGGCGGTATGTCTTGAGTAGCATTTACGCAGTCTGTGCTCTGGCTGCGCTGATTTGCTTTGTCATTAGGCTTGCGAAGAACTGCATGTCC…	MLGKCLTACCCSRLLFLWCIVPSYLAVLVNASNNNSSHIQLIYNLTLCELNGTDWLAQKFDWAVETFVIFPVLTHIVSYGALTTSHFLDTVGLATVSTAGYYHGRYVLSSIYAVCALAALICFVIRLAKNCMSWRYSCTRYTNFLLDTKGRLYRWRSPVIVEKGGKVEVEGHLIDLKRVVLDGSAATPLTRVSAEQWGRL*	30,35,44,51	1-4-3	0	87218	554
	EU880431.2	2008	China:Gansu	GS2008	ATGTTGGGCAAGTGCTTGACCGCGTGCTGTTGCTCGCGATTGCTTTTTTTGTGGTGTATCGTGCCGTTCTATCTTGCTGTGCTCGTCAACGCCAGCAACAACAACAGCTCTCATATTCAGTTGATTTATAACTTAACGCTATGTGAACTGAATGGCACAGATTGGCTGGCACAAAAATTTGACTGGGCAGTGGAGACTTTTGTCATCTTCCCCGTGTTGACTCACATTGTTTCCTATGGGCCACTCACCACCAGCCATTTCCTTGACACAGTTGGTCTGGCCACTGTGTCCACCGCCGGATATTATCACGGGCGGTATGTCTTGAGTAGCATTTACGCAGTCTGTGCTCTGGCTGCGCTGATTTGCTTTGTCATTAGGCTTGCGAAGAACTGCATGTCC…	MLGKCLTACCCSRLLFLWCIVPFYLAVLVNASNNNSSHIQLIYNLTLCELNGTDWLAQKFDWAVETFVIFPVLTHIVSYGPLTTSHFLDTVGLATVSTAGYYHGRYVLSSIYAVCALAALICFVIRLAKNCMSWRYSCTRYTNFLLDTKGRLYRWRSPVIVEKGRKVEVEGHLIDLKRVVLDGSAATPLTRVSAEQWARL*	30,35,44,51	1-4-3	0	87218	554
	EU880435.2	2008	China:Yunnan	YN2008	ATGTTGGGCAAGTGCTTGACCGCGTGCTGTTGCTCGCGATTGCTTTTTTTGTGGTGTATCGTGCCGTTCTATCTTGCTGTGCTCGTCAACGCCAGCAACAACAACAGCTCTCATATTCAGTTGATTTATAACTTAACGCTATGTGAGCTGAATGGCACAGATTGGCTGGCACAAAAATTTGACTGGGCAGTGGAGACTTTTGTCATCTTCCCGGTGTTGACTCACATTGTTTCCTATGGGCCACTCACCACCAGCCATTTCCTTGACACAGTTGGTCTGGCCACTGTGTCCACCGCCGGATATTATCACGGGCGGTATGTCTTGAGTAGCATTTACGCAGTCTGTGCTCTGGCTGCGCTGATTTGCTTTGTCATTAGGCTTGCGAAGAACTGCATGTCC…	MLGKCLTACCCSRLLFLWCIVPFYLAVLVNASNNNSSHIQLIYNLTLCELNGTDWLAQKFDWAVETFVIFPVLTHIVSYGPLTTSHFLDTVGLATVSTAGYYHGRYVLSSIYAVCALAALICFVIRLAKNCMSWRYSCTRYTNFLLDTKGRLYRWRSPVIVEKGRKVEVEGHLIDLKRVVLDGSAATRLTRVSAEQWARL*	30,35,44,51	1-4-3	0	87218	554
	EU880436.2	2008	China:Gansu	XL2008	ATGTTGGGCAAGTGCTTGACCGCGTGCTGTTGCTCGCGATTGCTTTTTTTGTGGTGTATCGTGCCGTTCTATCTTGCTGTGCTCGTCAACGCCAGCAACAACAACAGCTCTCATATTCAGTTGATTTATAACTTAACGCTATGTGAGCTGAATGGCACAGATTGGCTGGCACAAAAATTTGACTGGGCAGTGGAGACTTTTGTCATCTTCCCCGTGTTGACTCACATTGTTTCCTATGGGCCACTCACCACCAGCCATTTCCTTGACACAGTTGGTCTGGCCACTGTGTCCACCGCCGGATATTATCACGGGCGGTATGTCTTGAGTAGCATTTACGCAGTCTGTGCTCTGGCTGCGCTGATTTGCTTTGTCATTAGGCTTGCGAAGAACTGCATGTCC…	MLGKCLTACCCSRLLFLWCIVPFYLAVLVNASNNNSSHIQLIYNLTLCELNGTDWLAQKFDWAVETFVIFPVLTHIVSYGPLTTSHFLDTVGLATVSTAGYYHGRYVLSSIYAVCALAALICFVIRLAKNCMSWRYSCTRYTNFLLDTKGRLYRWRSPVIVEKGRKVEVEGHLIDLKRVVLDGSAATPLTRVSAEQWARL*	30,35,44,51	1-4-3	0	87218	554
	FJ889129.1	2008	China:Chongqing	CBB-1-F3	ATGTTGGGGAAGTGCTTGACCGCGTGCTGTTGCTCGCGATTGCTTTTTTTGTGGTGTATCGTGCCGTTCTATCTTGCTGTGCTCGTCAACGCCAGCAACAACAACAGCTCTCATATTCAGTTGATTTATAACTTAACGCTATGTGAGCTGAATGGCACAGATTGGCTGGCACAAAAATTTGACTGGGCAGTGGAGACTTTTGTCATCTTCCCCGTGTTGACTCACATTGTTTCCTATGGGGCACTCACCACCAGCCATTTCCTTGACACAGTTGGTCTGGCCACTGTGTCCACCGCCGGATATTATCACGGGCGGTATGTCTTGAGTAGCATTTACGCAGTCTGTGCTCTGGCTGCGCTGATTTGCTTTGTCATTAGGCTTGCGAAGAACTGCATGTCC…	MLGKCLTACCCSRLLFLWCIVPFYLAVLVNASNNNSSHIQLIYNLTLCELNGTDWLAQKFDWAVETFVIFPVLTHIVSYGALTTSHFLDTVGLATVSTAGYYHGRYVLSSIYAVCALAALICFVIRLAKNCMSWRYSCTRYTNFLLDTKGRLYRWRSPVIVEKGGKVEVEGHLIDLKRVVLDGSAATPLTRVSAEQWGRL*	30,35,44,51	1-4-3	0	87218	554
	FJ889130.1	2008	China:Chongqing	CWZ-1-F3	ATGTTGGGGAAGTGCTTGACCGCGTGCTGTTGCTCGCGATTGCTTTTTTTGTGGTGTATCGTGCCGTTCTATCTTGCTGTGCTCGTCAACGCCAGCAACAACAACAGCTCTCATATTCAGTCGATTTATAACTTAACGTTATGTGAGCTGAATGGCACAGATTGGCTGGCACAAAAATTTGACTGGGCAGTGGAGACTTTTGTCATCTTCCCCGTGTTGACTCACATTGTTTCCTATGGGGCACTCACCACCAGCCATTTCCTTGACACAGTTGGTCTGGCCACTGTGTCCACCGCCGGATATTATCACGGGCGGTATGTCTTGAGTAGCATTTACGCAGTCTGTGCTCTGGCTGCGCTGATTTGCTTTGTCATTAGGCTTGCGAAGAACTGCATGTCC…	MLGKCLTACCCSRLLFLWCIVPFYLAVLVNASNNNSSHIQSIYNLTLCELNGTDWLAQKFDWAVETFVIFPVLTHIVSYGALTTSHFLDTVGLATVSTAGYYHGRYVLSSIYAVCALAALICFVIRLAKNCMSWRYSCTRYTNFLLDTKGRLYRWRSPVIVEKGGKVEVEGHLIDLKRVVLDGSAATPLTRVSAEQWGRL*	30,35,44,51	1-4-3	0	87218	554
	GQ359108.1	2008	China:Shandong	SD-CXA/2008	ATGTTGGGGAAGTGCTTGACCGCGTGCTGTTGCTCGCGATTGCTTTTTTTGTGGTGTATCGTGCCGTTCTATCTTGCTGTGCTCGTCAACGCCAGCAACAACAACAGCTCTCATATTCAGTTGATTTATAACTTAACGCTATGTGAGCTGAATGGCACAGATTGGCTGGCACAAAAATTTGACTGGGCAGTGGAGACTTTTGTCATCTTCCCCGTGTTGACTCACATTGTTTCCTATGGGGCACTCACCACCAGCCATTTCCTTGACACAGTTGGTCTGGCCACTGTGTCCACCGCCGGATATTATCACGGGCGGTATGTCTTGAGTAGCATTTACGCAGTCTGTGCCCTGGCTGCGCTGATTTGCTTTGTCATTAGGCTTGCGAAGAACTGCATGTCC…	MLGKCLTACCCSRLLFLWCIVPFYLAVLVNASNNNSSHIQLIYNLTLCELNGTDWLAQKFDWAVETFVIFPVLTHIVSYGALTTSHFLDTVGLATVSTAGYYHGRYVLSSIYAVCALAALICFVIRLAKNCMSWRYSCTRYTNFLLDTKGRLYRWRSPVIVEKGGKVEVKGHLIDLKRVVLDGSAATPLTRVSAEQWGRL*	30,35,44,51	1-4-3	0	87218	554
	GQ374442.1	2008	China:Guangdong	GDBY1	ATGTTGGGGAAGTGCTTGACCGCGTGCTGTTGCTCGCGATTGCTTTTTTTGTGGTGTATCGTGCCGTTCTATCTTGCTGTGCTCGTCAACGCCAGCAACAACAACAGCTCTCATATTCAGTTGATTTATAACTTGACGCTATGTGAGCTGAATGGCACAGATTGGCTGGCACAAAAATTTGACTGGGCAGTGGAGACTTTTGTCATCTTCCCCGTGTTGACTCACATTGTTTCCTATGGGGCACTCACCACCAGCCATTTCCTTGACACAGCTGGTCTGGCCACTGTGTCCACCGCCGGATATTATCACGGGCGGTATGTCTTGAGTAGCATTTACGCAGTCTGTGCTCTGGCTGCGCTGATTTGCTTTGTCATTAGGCTTGCGAAGAACTGCATGTCC…	MLGKCLTACCCSRLLFLWCIVPFYLAVLVNASNNNSSHIQLIYNLTLCELNGTDWLAQKFDWAVETFVIFPVLTHIVSYGALTTSHFLDTAGLATVSTAGYYHGRYVLSSIYAVCALAALICFVIRLAKNCMSWRYSCTRYTNFLLDTKGRLYRWRSPVIVEKGGKVEVEGHLIDLKRVVLDGSAATPLTRVSAEQWGRL*	30,35,44,51	1-4-3	0	87218	554
	GQ499193.1	2008	China:Jiangxi	JXM20	ATGTTGGGGAAGTGCTTGACCGCGTGCTGTTGCTCGCGATTGCTTTTTTTGTGGTGTATCGTGCCGTTTTATCTTGCTGTGCTCGTCAACGCCAGCAACAACAACAGCTCTCATATTCAGTTGATTTATAACTTAACGCTATGTGAGCTGAATGGCACAGATTGGCTGGCACAAAAATTTGACTGGGCAGTGGAGACTTTTGTCATCTTCCCCGTGTTGACTCACATTGTTTCCTATGGGGCACTCACCACCAGCCATTTCCTTGACACAGTTGGTCTGGCCACTGTGTCCACCGCCGGATATTATCACGGGCGGTATGTCTTGAGTAGCATTTACGCAGTCTGTGCTCTGGCTGCGCTGATTTGCTTTGTCATTAGGCTTGCGAAGAACTGCATGTCC…	MLGKCLTACCCSRLLFLWCIVPFYLAVLVNASNNNSSHIQLIYNLTLCELNGTDWLAQKFDWAVETFVIFPVLTHIVSYGALTTSHFLDTVGLATVSTAGYYHGRYVLSSIYAVCALAALICFVIRLAKNCMSWRYSCTRYTNFLLDTKGRLYRWRSPVIVEKGGKVEVEGHLIDLKRVVLDGSAATPLTRVSAEQWGRL*	30,35,44,51	1-4-3	0	87218	554
	GU168569.1	2008	China:Shandong	08SDWF	ATGTTGGGGAAGTGCTTGACCGCGTGCTGTTGCTCGCGATTGCTTTTTTTGTGGTGTATCGTGCCGTTCTATCTTGCTGTGCTCGTCAACGCCAGCAACAACAACAGCTCTCATATTCAGTTGATTTATAACTTAACGCTATGTGAGCTGAATGGCACAGATTGGCTGGCACAAAAATTTGACTGGGCAGTGGAGACTTTTGTCATCTTCCCCGTGTTGACTCACATTGTTTCCTATGGGGCACTCACCACCAGCCATTTCCTTGACACAGTTGGTCTGGCCACTGTGTCCACCGCCGGATATTATCACGGGCGGTATGTCTTGAGTAGCATTTACGCAGTCTGTGCTCTGGCTGCGCTGATTTGCTTTGTCATTAGGCTTGCGAAGAACTGCATGTCC…	MLGKCLTACCCSRLLFLWCIVPFYLAVLVNASNNNSSHIQLIYNLTLCELNGTDWLAQKFDWAVETFVIFPVLTHIVSYGALTTSHFLDTVGLATVSTAGYYHGRYVLSSIYAVCALAALICFVIRLAKNCMSWRYSCTRYTNFLLDTKGRLYRWRSPVIVEKRGKVEVEGHLIDLKRVVLDGSAATPLTRVSAELWGRL*	30,35,44,51	1-4-3	0	87218	554
	GU169411.1	2008	China:HuNan	08HuN	ATGTTGGGGAAGTGCTTGACCGCGTGCTGTTGCTCGCGATTGCTTTTTTTGTGGTGTATCGTGCCGTTCTATCTTGCTGTGCTCGTCAACGCCAGCAACAACAACAGCTCTCATATTCAGTTGATTTATAACTTAACGCTATGTGAGCTGAATGGCACAGATTGGCTGGCACAAAAATTTGACTGGGCAGTGGAGACTTTTGTCATCTTCCCCGTGTTGACTCACATTGTTTCCTATGGGGCACTCACCACCAGCCATTTCCTTGACACAGTTGGTCTGGCCACTGTGTCCACCGCCGGATATTATCACGGGCGGTATGTCTTGAGTAGCATTTACGCAGTCTGTGCTCTGGCTGCGCTGATTTGCTTTGTCATTAGGCTTGCGAAGAACTGCATGTCC…	MLGKCLTACCCSRLLFLWCIVPFYLAVLVNASNNNSSHIQLIYNLTLCELNGTDWLAQKFDWAVETFVIFPVLTHIVSYGALTTSHFLDTVGLATVSTAGYYHGRYVLSSIYAVCALAALICFVIRLAKNCMSWRYSCTRYTNFLLDTKGRLYRWRSPVIVEKGGKVEVEGHLIDLKRVVLDGSAATPLTRVSAEQWGRL*	30,35,44,51	1-4-3	0	87218	554
	GU232735.1	2008	China:Guangdong	KP	ATGTTGGGGAAGTGCTTGACCGCGTACTGTTGCTCGCGATTGCTTTTTTTGTGGTGTATCGTGCCGTTCTATCTTGCTGTGCTCGTCAACGCCAGCAACAACAACAGCTCTCATATTCAGTTGATTTATAACTTAACGCTATGTGAGCTGAATGGCACAGATTGGCTGGCAAAAAAATTTGACTGGGCAGTGGAGACCTTTGTCATCTTCCCCGTGTTGACTCACATTGTTTCCTATGGGGCACTCACCACCAGCCATTTCCTTGACACAGTTGGTCTTGCCACTGTGTCCACCGCCGGATATTATCACGGGCGGTATGTCTTGAGTAGCATTTACGCAGTCTGTGCTCTGGCTGCGCTGATTTGCTTTGTCATTAGGCTTGCGAAGAACTGCATGTCT…	MLGKCLTAYCCSRLLFLWCIVPFYLAVLVNASNNNSSHIQLIYNLTLCELNGTDWLAKKFDWAVETFVIFPVLTHIVSYGALTTSHFLDTVGLATVSTAGYYHGRYVLSSIYAVCALAALICFVIRLAKNCMSWRYSCTRYTNFLLDTKGRLYRWRSPVIVEKRGKVEVEGHLIDLKRVVLDGSAATPLTRVSAELWGRL*	30,35,44,51	1-4-3	0	87218	554
	GU232738.1	2008	China:Yunnan	YN9	ATGTTGGGGAAGTGCTTGACCGCGTGCTGTTGCTCGCGATTGCTTTTTTTGTGGTGTATCGTGCCGTTCTATCTTGCTGTGCTCGTCAACGCCAGCAACAACAACAGCTCTCATATCCAGTTGATTTATAACTTAACGCTATGTGAGCTGAATGGCACAGATTGGCTGGCACAAAAATTTGACTGGGCAGTGGAGACTTTTGTCATCTTCCCCGTGTTGACTCACATTGTTTCCTATGGGGCACTCACCACCAGCCATTTCCTTGACACAGTTGGTCTGGCCACTGTGTCCACCGCCGGATATTATCACGGGCGGTATGTCTTGAGTAGCATTTACGCAGTCTGTGCTCTAGCTGCGCTGATTTGCTTTGTCATTAGGCTTGCGAAGAACTGCATGTCC…	MLGKCLTACCCSRLLFLWCIVPFYLAVLVNASNNNSSHIQLIYNLTLCELNGTDWLAQKFDWAVETFVIFPVLTHIVSYGALTTSHFLDTVGLATVSTAGYYHGRYVLSSIYAVCALAALICFVIRLAKNCMSWRYSCTRYTNFLLDTKGRLYRWRSPVIVEKGGKVEVEGHRIDLKRVVLDGSAATPLTRVSAEQWGRL*	30,35,44,51	1-4-3	0	87218	554
	HM016158.1	2008	China:Shandong	JN-HS	ATGTTGGGGAAGTGCTTGACCGCGTGCTGTTGCTCGCGATTGCTTTTTTTGTGGTGTATCGTGCCGTTCTATCTTGCTGTGCTCGCCAACGCCAGCAACAGCAACAGCTCTCATATTCAGTTGATTTATAACTTAACGCTATGTGAGCTGAATGGCACAGATTGGCTGGCACAAAAATTTGACTGGGCAGTGGAGACTTTTGTCATCTTCCCCGTGTTGACTCACATTGTTTCCTATGGAGCACTCACCACCAGCCATTTCCTTGACACAGTTGGTCTAGCCACTGTGTCCACCGCCGGATATTATCACGGGCGGTATGTCTTGAGTAGCATTTACGCAGTCTGTGCTCTGGCTGCGCTGATTTGCTTTGTCATTAGGCTTGCGAAGAACTGCATGTCC…	MLGKCLTACCCSRLLFLWCIVPFYLAVLANASNSNSSHIQLIYNLTLCELNGTDWLAQKFDWAVETFVIFPVLTHIVSYGALTTSHFLDTVGLATVSTAGYYHGRYVLSSIYAVCALAALICFVIRLAKNCMSWRYSCTRYTNFLLDTKGRLYRWRSPVIVEKGGKVEVEGHLIDLKRVVLDGSAATPLTRVSAEQWGRL*	30,35,44,51	1-3-3	0	218	554
	HM853673.2	2008	China:Hubei	WUH3	ATGTTGGGGAAGTGCTTGACCGCGTGCTGTTGCTCGCGATTGCTTTTTTTGTGGTGTATCGTGCCGTTCTATCTTGCTGTGCTCGTCAACGCCAGCAACAACAACAGCTCTCATATTCAGTTGATTTATAACTTAACGCTATGTGAGCTGAATGGCACAGATTGGCTGGCACAAAAATTTGACTGGGCAGTGGAGACTTTTGTCATCTTCCCCGTGTTGACTCACATTGTTTCCTATGGGGCACTCACCACCAGCCATTTCCTTGACACAGTTGGTCTGGCCACTGTGTCCACCGCCGGATATTATCACGGGCGGTATGTCTTGAGTAGCATTTACGCAGTCTGTGCTCTGGCTGCGCTGATTTGCTTTGTCATTAGGCTTGCGAAGAACTGCATGTCC…	MLGKCLTACCCSRLLFLWCIVPFYLAVLVNASNNNSSHIQLIYNLTLCELNGTDWLAQKFDWAVETFVIFPVLTHIVSYGALTTSHFLDTVGLATVSTAGYYHGRYVLSSIYAVCALAALICFVIRLAKNCMSWRYSCTRYTNFLLDTKGRLYRWRSPVIVEKGGKVEVEGHLIDLKRVVLDGSAATPLTRVSAERWGRL*	30,35,44,51	1-4-3	0	87218	554
	HQ315836.1	2008	China:Jiangsu	NT0801	ATGTTGGGGAAGTGCTTGACCGCGTGCTGTTGCTCGCGATTGCCTTTTTTGTGGTGTATCGTGCCGTTCTATCTTGCTGTGCTCGCCAACGCCAGCAACAACAACAGCTCTCATATTCGGTTGATTTATAACTTAACGCTATGTGAGCTGAATGGCACAGATTGGCTGGCACAAAAATTTGACTGGGCAGTGGAGACTTTTGTCATCTTCCCCGTGTTGACTCACATTGTTTCCTATGGGGCACTCACCACCAGCCATTTCCTTGACACAGTTGGTTTGGCCACTGTGTCCACCGCCGGATATTATCACGGGCGGTATGTCTTGAGTAGCATTTACGCGGTCTGTGCTCTGGCTGCGCTGATTTGCTTTGTCATTAGGCTTGCGAAGAACTGCATGTCC…	MLGKCLTACCCSRLPFLWCIVPFYLAVLANASNNNSSHIRLIYNLTLCELNGTDWLAQKFDWAVETFVIFPVLTHIVSYGALTTSHFLDTVGLATVSTAGYYHGRYVLSSIYAVCALAALICFVIRLAKNCMSWRYSCTRYTNFLLDTKGRLYRWRSPVIVEKGGKVEVGGHLIDLKRVVLDGSAATPLTRVSAEQWGRL*	30,35,44,51	1-3-3	0	218	554
	HQ416720.1	2008	China:Shandong	TA-12	ATGTTGGGGAAGTGCTTGACCGCGTGCTGTTGCTCGCGATTGCTTTTTTTGTGGTGTATCGTGCCGTCTTATCTTGCTGTGCTCGTCAACGCCAGCAACAACAACAGCTCTCATATTCAGTTGATTTATAACTTAACGCTATGTGAGCTGAATGGCACAGATTGGCTGGCACAAAAATTTGACTGGGCAGTGGAGACTTTTGTCATCTTCCCCGTGTTGACTTACATTGTTTCCTATGGGGCACTCACCACCAGCCATTTCCTTGACACAGTTGGTCTGGCCACTGTGTCCACCGCCGGATATTATCACGGGCGGTATGTCTTGAGTAGCATTTACGCAGTCTGTGCTCTGGCTGCGCTGATTTGCTTTGTCATTAGGCTTGCGAAGAACTGCATGTCC…	MLGKCLTACCCSRLLFLWCIVPSYLAVLVNASNNNSSHIQLIYNLTLCELNGTDWLAQKFDWAVETFVIFPVLTYIVSYGALTTSHFLDTVGLATVSTAGYYHGRYVLSSIYAVCALAALICFVIRLAKNCMSWRYSCTRYTNFLLDTKGRLYRWRSPVIVEKGGKVEVEGHLIDLKRVVLDGSAATPLTRVSAEQWGRL*	30,35,44,51	1-4-3	0	87218	554
	KP771754.1	2008	China:Hebei	NVDC-HeB-2008	ATGTTGGGGAAGTGCTTGACCGCGCGCTGTTGCTCGCGATTGCTTTTTTTGTGGTGTATCGTGCCGTTCTATCTTGCTGTGCTCGTCAACGCCAGCAACAACAACAGCTCTCATATTCAGTTGATTTATAACTTAACGCTATGTGAGCTGAATGGCACAGATTGGCTGGCAAAAAATTTTTACTGGGCAGTGGAGACTTTTGTCATCTTCCCCGTGTTGACTCACATTGTTTCCTATGGGGCACTCACCACCAGCCATTTCCTTGACACAGTTGGTCTTGCCACTGTGTCCACCGCCGGATATTATCACGGGCGGTATGTCTTGAGTAGCATTTACGCAGTCTGTGCTCTGGCTGCGCTGATTTGCTTTGTCATTAGGCTTGCGAAGAACTGCATGTCC…	MLGKCLTARCCSRLLFLWCIVPFYLAVLVNASNNNSSHIQLIYNLTLCELNGTDWLAKNFYWAVETFVIFPVLTHIVSYGALTTSHFLDTVGLATVSTAGYYHGRYVLSSIYAVCALAALICFVIRLAKNCMSWRYSCTRYTNFLLDTKGRLYRWRSPVIVEKGGKVEVEGHLIDLKRVVLDGSAATPLTRVSAEQWGHL*	30,35,44,51	1-4-3	0	87218	554
	KP771755.1	2008	China:Chongqing	NVDC-CQ-2008	ATGTTGGGGAAGTGCTTGACCGCGTGCTGTTGCTCGCGATTGCTTTTTTTGTGGTGTATCGTGCCGTTCTATCTTGCTGTGCTCGTCAACGCCAGCAACAACAACAGCTCTCATATTCAGTTGATTTATAACTTAACGCTATGTGAGCTGAATGGCACAGATTGGCTGGCACAAAAATTTGACTGGGCAGTGGAGACTTTTGTCATCTTCCCCGTGTTGACTCACATTGTTTCCTATGGGGCACTCACCACCAGCCATTTTCTTGACACAGTTGGTCTGGCCACTGTGTCCACCGCCGGATATTATCACGGGCGGTATGTCTTGAGTAGCATTTACGCAGTCTGTGCTCTGGCTGCGCTGATTTGCTTTGTCATTAGGCTTGCGAAGAACTGCATGTCC…	MLGKCLTACCCSRLLFLWCIVPFYLAVLVNASNNNSSHIQLIYNLTLCELNGTDWLAQKFDWAVETFVIFPVLTHIVSYGALTTSHFLDTVGLATVSTAGYYHGRYVLSSIYAVCALAALICFVIRLAKNCMSWRYSCTRYTNFLLDTKGRLYRWRSPVIVEKGGKVEVEGHLIDLKRVVLDGSAATPLTRVSAEQWGRL*	30,35,44,51	1-4-3	0	87218	554
	KP771779.1	2008	China:Inner Mongolia	NVDC-NM-2008	ATGTTGGGGAAGTGCTTGACCGCGTGCTGTTGCTCGCGATTGCTTTTTTTGTGGTGTATCGTGCCGTTCTATCTTGCTGTGCTCGCCAACGCCAGCAACAACAACAGCTCTCATATTCAGTTGATTTATAACTTAACGCTATGTGAGCTGAATGGCACAGATTGGCTGGCACAAAAATTTGACTGGGCAGTGGAGACTTTTGTCATCTTCCCTGTGTTGACTCACATTGTTTCCTATGGGGCACTCACCACCAGCCATTTCCTTGACACAGTTGGTCTGGCCACTGTGTCCACCGCCGGATATTATCACGGGCGGTATGTCTTGAGTAGCATTTACGCAGTCTGTGCTCTGGCTGCGCTGATTTGCTTTGTCATTAGGCTTGCGAAGAACTGCATGTCT…	MLGKCLTACCCSRLLFLWCIVPFYLAVLANASNNNSSHIQLIYNLTLCELNGTDWLAQKFDWAVETFVIFPVLTHIVSYGALTTSHFLDTVGLATVSTAGYYHGRYVLSSIYAVCALAALICFVIRLAKNCMSWRYSCTRYTNFLLDTKGRLYRWRSPVIVEKGGKVEVEGHLIDLKRVVLDGSAATPLTRVSAEQWGRL*	30,35,44,51	1-3-3	0	218	554
	KP998412.1	2008	China:Taiwan	71-1	ATGTTGGGGAAATGCTTGACCGCGGGCTGTTGCTCGCGATTGCTTTTTTTGTGGTGTATCGTGCCGTCCTGTCTTGTTGTGCTCGTCAACGCCAACAACAACAGCAGCTCTTACTCCCAGTTGATTTACAACTTGACGCTATGTGAGCTGAATGGCACAGATTGGCTGGCCGATAAATTTGACTGGGCGGTGGAGACTTTTGTTATCTTTCCAGTGTTGACTCACATCGTTTCCTACGGTGCCCTCACCACCAGCCATTTTCTTGACACAGTTGGCCTGGTTACCGTGTCCGTCGCCGGGTTCTATCATGGGCGGTATGTTTTGAGTAGCATTTACGCGGTCTGTGCCCTGGCTGCGTTAATTTGCTTCGTCATTAGGTTGACGAAGAATTGCATGTCC…	MLGKCLTAGCCSRLLFLWCIVPSCLVVLVNANNNSSSYSQLIYNLTLCELNGTDWLADKFDWAVETFVIFPVLTHIVSYGALTTSHFLDTVGLVTVSVAGFYHGRYVLSSIYAVCALAALICFVIRLTKNCMSWRYSCTRYTNFLLDTKGRIYRWRSPVIIEKRGKVEVDGHLIDLKRVVLDGSAATPVTKISAEQWGRP*	34,44,51	1-8-4	0	87218380	23554
	KU201579.1	2008	China:Qinghai	QH-08	ATGTTGGGGAAGTGCTTGACCGCGTGCTGTTGCTCGCGATTGCTTTTTTTGTGGTGTATCGTGCCGTTCTATCTTGCTGTGCTCGCCAACGCCAGCAACAGCAACAGCTCTCATATTCAGTTGATTTATAACTTAACGCTATGTGAGCTGAATGGCACAGATTGGCTGGCACAAAAATTTGACTGGGCAGTGGAGACTTTTGTCATCTTCCCCGTGTTGACTCACATTGTTTCCTATGTGGCACTCACCACCAGCCATTTCCTTGACACAGTTGGTCTGGCCACTGTGTCCACCGCCGGATATTATCACGGGCGGTATGTCTTGAGTAGCATTTACGCAGTCTGTGCTCTGGCTGCGCTGATTTGCTTTGTCATTAGGCTTGCGAAGAACTGCATGTCC…	MLGKCLTACCCSRLLFLWCIVPFYLAVLANASNSNSSHIQLIYNLTLCELNGTDWLAQKFDWAVETFVIFPVLTHIVSYVALTTSHFLDTVGLATVSTAGYYHGRYVLSSIYAVCALAALICFVIRLAKNCMSWRYSCTRYTNFLLDTKGKLYRWRSPVIVEKGGKVEVEGHLIDLKRVVLDGSAATPLTRVSAEQWGRL*	30,35,44,51	1-3-3	0	218	554
	KX650082.1	2008	China	RVB-581	ATGTTGGGGAAGTGCTTGACCGCGTGCTGTTGCTCGCGATTGCTTTTTTTGTGGTGTATCGTGCCGTTCTATCTTGCTGTGCCCGTCAACGCCAACAACCAAAACAGCTCTCATATTCAGTTGATTTATAACTTAACGCTATGTGAGCTGAATGGCACAGATTGGCTAGCAAAAAAATTTGACTGGGCAGTGGAGACTTTTGTCATCTTCCCCGTGTTGACTCACATTGTTTCCTATGGGGCACTCACCACCAGCCATTTCCTTGACACAGTTGGTCTGGCCACTGTGTCCACCGCCGGATATTATCATAAGCGGTATGTCTTGAGTAGCATTTACGCAGTCTGTGCTCTGGCTGCGCTGACTTGCTTTGTCATTAGGCTTGCGAAGAACTGCATGTCC…	MLGKCLTACCCSRLLFLWCIVPFYLAVPVNANNQNSSHIQLIYNLTLCELNGTDWLAKKFDWAVETFVIFPVLTHIVSYGALTTSHFLDTVGLATVSTAGYYHKRYVLSSIYAVCALAALTCFVIRLAKNCMSWRYSCTRYTNFLLDTKGRLYRWRSPVIVEKGGKVEVEGHLIDLKRVVLDGSAATPLTRVSAEQWGRL*	35,44,51	1-4-3	0	87218	554
	AY457635.1	2009	China:Henan	HN1	ATGTTGGAGAAATGCTTGACCGCGGGCTGTTGCTCGCAATTGCTTTCTTTGTGGTGTATCGTGCCGTTCTGTTTTGTTGCGCTCGCCAACGCCAACAACGACAGCAGCTCCCATCTACAGCTGATTTACAACTTGACGCTATGTGAGCTGAATGGCACAGATTGGCTAGCTAACAAATTTGATTGGGCAGTGGAGAGTTTTGTCATCTTTCCCGTTTTGACTCACATTGTCTCCTATGGTGCCCTCACTACTAGCCATTTCCTTGACACAGTCGCTTTAGTCACTGTGTCTACCGCCGGGTTTGTTCACGGGCGGTATGTCCTAAGTAGCATCTACGCGGCCTGTGCCCTGGCTGCGTTGACTTGCTTCGTCATTAGGCTTGCAAAGAATTGCATGTCC…	MLEKCLTAGCCSQLLSLWCIVPFCFVALANANNDSSSHLQLIYNLTLCELNGTDWLANKFDWAVESFVIFPVLTHIVSYGALTTSHFLDTVALVTVSTAGFVHGRYVLSSIYAACALAALTCFVIRLAKNCMSWRYACTRYTNFLLDTKGRLYRWRSPVIIEKRGKVEVEGHLIDLKRVVLDGSVATPITRVSAEQWGRP*	33,44,51	2-5-2	407	359	23
	GQ914997.1	2009	China:Shandong	SD1-100	ATGTTGGAGAAATGCTTGACCGCGGGCTGTTGCTCGCAATTGCTTTCTTTGTGGTGTATCGTGCCGTTCTGTTTTGCTGCGCTCGCCAACGCCAGCAACGACAGCAGCTCCCATCTACAGCTGATTTACAACTTGACGCTATGTGAGCTGAATGGCACAGATTGGCTAGCTAACAAATTTGATTGGGCAGTGGAGAGTTTTGTCATCTTTCCCGTTTTGACTCACATTGTCTCCTATGGTGCCCTCACTACTAGCCATTTCCTTGACACAGTCGCTTTAGTCACTGTGTCTACCGCCGGGTTTGTTCACGGGCGGTATGTCCTAAGTAGCATCTACGCGGTCTGTGCCCTGGCTGCGTTGACTTGCTTCGTCATTAGGTTTGCAAAGAATTGCATGTCC…	MLEKCLTAGCCSQLLSLWCIVPFCFAALANASNDSSSHLQLIYNLTLCELNGTDWLANKFDWAVESFVIFPVLTHIVSYGALTTSHFLDTVALVTVSTAGFVHGRYVLSSIYAVCALAALTCFVIRFAKNCMSWRYACTRYTNFLLDTKGGLYRWRSPVIIEKRGKVEVEGHLIDLKRVVLDGSVATPITRVSAEQWGRP*	30,33,44,51	2-5-2	407	359	23
	FJ895329.1	2009	China:Shanxi	SX2009	ATGTTGGGGAAGTGCTTGACCGCGTGCTGTTGCTCGCGATTGCTTTTTTTGTGGTGTATCGTGCCGTTCTATCTTGCTGTGCTCGCCAACGCCAGCAACAGCAACAGCTCTCATATTCAGTTGATTTATAACTTAACGCTATGTGAGCTGAATGGCACAGATTGGCTGGCACAAAAATTTGACTGGGCAGTGGAGACTTTTGTCATCTTCCCCGTGTTGACTCACATTGTTTCCTATGGAGCACTCACCACCAGCCATTTCCTTGACACAGTTGGTCTAGCCACTGTGTCCACCGCCGGATATTATCACGGGCGGTATGTCTTGAGTAGCATTTACGCAGTCTGTGCTCTGGCTGCGCTGATTTGCTTTGTCATTAGGCTTGCGAAGAACTGCATGTCC…	MLGKCLTACCCSRLLFLWCIVPFYLAVLANASNSNSSHIQLIYNLTLCELNGTDWLAQKFDWAVETFVIFPVLTHIVSYGALTTSHFLDTVGLATVSTAGYYHGRYVLSSIYAVCALAALICFVIRLAKNCMSWRYSCTRYTNFLLDTKGRLYRWRSPVIVEKGGKVEVEGHLIDLKRVVLDGSAATPLTRVSAEQWGRL*	30,35,44,51	1-3-3	0	218	554
	GQ330474.2	2009	China:Shanghai	APRRS	ATGTTGGGGAAATGCTTGACCGCGGGTTGCTGCTCGCGATTGCTTTCTTTTTGGTGTATCGTGCCGTTCTGTTTTGCTGTGCTCGTCAACGCCAGCTACAGCAGCAGCTCTCATTTACAGTTGATTTATAACTTGACGCTATGTGAGCTGAATGGTACAGATTGGCTGGCTAATAAATTTGATTGGGCAGTGGAGAGTTTTGTCATCTTTCCTGTGTTGACCCACATCGTTTCCTATGGTGCACTAACCACCAGCCACTTCCTTGACACAGTTGGTCTGGTTACTGTGTCTACCGCCGGGTTTTATCATGGGCGGTATGTCCTGAGTAGCATCTACGCGGTCTGTGCCCTGGCTGCGTTAATTTGCTTCGTCATTAGGTTGGCGAAGAACTGTATGTCC…	MLGKCLTAGCCSRLLSFWCIVPFCFAVLVNASYSSSSHLQLIYNLTLCELNGTDWLANKFDWAVESFVIFPVLTHIVSYGALTTSHFLDTVGLVTVSTAGFYHGRYVLSSIYAVCALAALICFVIRLAKNCMSWRYSCTRYTNFLLDTKGRLYRWRSPVIIEKGGKVEVEGHLIDLKRVVLDGSAATPLTRVSAEQWGRP*	30,44,51	1-4-4	0	87218	23554
	GQ461593.1	2009	China:Shanghai	SHE	ATGAGATGTTCTCACAAATTGGAGTGTTTCTTGACTCCTCACTCTTGCTTCTGGTGGCTTTTTTTGCTGTGTACCGGCTTGTCTTGGTCCTTTGTCGATGGCAACGACAGCAGCTCGACATACCAATACATATATAATTTGACGATATGCGAGCTGAATGGGACCGAATCGTTGTCCAGCCATTTTGACTGGGCAGTCGAGACCTTTGTGCTTTACCCGGTTGCCACTCATATCCTTTCACTGGGTTTTCTCACAACAAGCCATTTTTTTGATGCGCTCGGTCTCGGCGCTGTGTCCACTACAGGATTTGTTGGCGGGCGGTATGTACTCAGCAGCGTGTACGGCGCTTGTGCTTTCGCAGCGCTCGTATGTTTTGTCATCCGCGCTGCTAAAAATTGC…	MRCSHKLECFLTPHSCFWWLFLLCTGLSWSFVDGNDSSSTYQYIYNLTICELNGTESLSSHFDWAVETFVLYPVATHILSLGFLTTSHFFDALGLGAVSTTGFVGGRYVLSSVYGACAFAALVCFVIRAAKNCMACRYARTRFTNFIVDDRGRIHRWKSPIVVEKLGKAEVGGDLVAIKHVVLEGVKAQPLTRTSAEQWEA*	35,46,53	1-1-1	0	0	0
	GQ857656.1	2009	China:Shandong	SX-1	ATGTTGGGGAAGTGCTTGACCGCGTGCTGTTGCTCGCGATTGCTTTTTTTGTGGTGTATCGTGCCGTTCTATCTTGCTGTGCTCGCCAACGCCAGCAACAACAACAGCTCTCATATTCAGTTGATTTATAACTTAACGCTATGTGAGCTGAATGGCACAGATTGGCTGGCACAAAAATTTGACTGGGCAGTGGAGACTTTTGTCATCTTCCCCGTGTTGACTCACATTGTTTCCTATGGAGCACTCACCACCAGCCATTTCCTTGACACAGTTGGTCTAGCCACTGTGTCTACCGCCGGATATTATCACGGGCGGTATGTCTTGAGTAGCATTTACGCAGTCTGTGCTCTGGCTGCGCTGATTTGCTTTGTCATTAGGCTTGCGAAGAACTGCATGTCC…	MLGKCLTACCCSRLLFLWCIVPFYLAVLANASNNNSSHIQLIYNLTLCELNGTDWLAQKFDWAVETFVIFPVLTHIVSYGALTTSHFLDTVGLATVSTAGYYHGRYVLSSIYAVCALAALICFVIRLAKNCMSWRYSCTRYTNFLLDTKGRLYRWRSPVIVEKGGKVEVEGHLIDLKRVVLDGSAATPLTRVSAEQWGRL*	30,35,44,51	1-3-3	0	218	554
	GU047345.1	2009	China:Inner Mongolia	NMEU09-1	ATGAGATGTTCTCACAAGTTGGCGCGTTTCTTGACTCCGCACTCTTGCTTCTGGTGGCTTTTTTTGCTGTGTACCGGCTTGTCCTGGTCCTTTGCCGATGGCAACGGCAACAGCTCGACATACCAATACATATATAATATGACGATATGCGAGCTGAATGGGACCGCCTGGCTGTCTAACAAATTTTATTGGGCAGTTGAGACCTTTGTACTTTACCCTGTGGTGACTCACATCGTCTCATTGGGTTTTCTTACAACGAGCCACCTCTTTGATACACTCGGTCTCGGGGCCGTGTCCGTCACAGGGTTTGTTAACGGACGGTATGTACTCAGCAGTGTGTACGGTGTTTGTGCATTTGCAGCGCTTGTATGTTTCATCATCCGTGCTGCTAAAAATTGC…	MRCSHKLARFLTPHSCFWWLFLLCTGLSWSFADGNGNSSTYQYIYNMTICELNGTAWLSNKFYWAVETFVLYPVVTHIVSLGFLTTSHLFDTLGLGAVSVTGFVNGRYVLSSVYGVCAFAALVCFIIRAAKNCMACRYARTRFTNFIVDDRGRIHRWKSPIVVEKMGKAEIGSDLVTIKHVVFEGVKAQPLTRTSAEQWEA*	37,46,53	1-?-1	0	312	0
	GU168567.1	2009	China:Hubei	09HUB7	ATGTTGGGGAAGTGCTTGACCGCGTGCTGTTGCTCGCGATTGCTTTTTTTGTGGTGTATCGTGCCGTTCTATCTTGCTGTGCTCGCCAACGCCAGCAACAACAACAGCTCTCATATTCAGTCGATTTATAACTTAACGCTATGTGAGCTGAATGGCACAGAATGGCTGGCAAAAAATTTTGACTGGGCAGTGGAGACTTTTGTCATCTTCCCCGTGTTGACTCACATTGTTTCTTATGGGGCACTCACCACCAGCCATTTCCTTGACACAGTTGGTCTGGCCACTGTGTCCACCGCCGGGTATTATCACGAGCGGTATGTCTTGAGTAGCATTTACGCAGTCTGTGCTCTGGCTGCGCTGATTTGCTTTGTCATTAGGCTTGCGAAGAACTGCATGTCC…	MLGKCLTACCCSRLLFLWCIVPFYLAVLANASNNNSSHIQSIYNLTLCELNGTEWLAKNFDWAVETFVIFPVLTHIVSYGALTTSHFLDTVGLATVSTAGYYHERYVLSSIYAVCALAALICFVIRLAKNCMSWRYSCTRYTNFLLDTKGRLYRWRSPVIVEKGGKVEVGGHLIDLKRVVLDGSAATPLTRVSAEQWGRL*	30,35,44,51	1-3-3	0	218	554
	GU168568.1	2009	China:Hubei	09HUB5	ATGTTGGGGAAGTGCTTGACCGCGTGCTGTTGCTCGCGATTGCTTTTTTTGTGGTGTATCGTGCCGTTCTATCTTGCTGTGCTCGCCAACGCCAGCAAGAGCAACAGCTCTCATATTCAGTTGATTTATAACTTAACGCTATGTGAGCTGAATGGCACAGATTGGCTGGCACAAAAATTTGACTGGGCAGTGGAGACTTTTGTCATCTTCCCCGTGTTGACTCACATTGTTTCCTACGGAGCACTCACCACCAGCCATTTCCTTGACACAGTTGGTCTAGCCACTGTGTCCACCGCCGGATATTATCACGGGCGGTATGTCTTGAGTAGCATTTACGCAGTCTGTGCTCTGGCTGCGCTGATTTGCTTTGTCATTAGGCTTGCGAAGAACTGCATGTCC…	MLGKCLTACCCSRLLFLWCIVPFYLAVLANASKSNSSHIQLIYNLTLCELNGTDWLAQKFDWAVETFVIFPVLTHIVSYGALTTSHFLDTVGLATVSTAGYYHGRYVLSSIYAVCALAALICFVIRLAKNCMSWRYSCTRYTNFLLDTKGRLYRWRSPVIVEKGGKVEVEGHLIDLKRVVLDGSAATPLTRVSAEQWGRL*	30,35,44,51	1-3-3	0	218	554
	HM016159.1	2009	China:Shandong	ZP-1	ATGTTGGGGAAGTGCTTGACCGCGTGCTGTTGCTCGCGATTGCTTTTTTTGTGGTGTATCGTGCCGTTCTATCTTGCTGTGCTCGCCAACGCCAGCAACAGCAACAGCTCTCATATTCAGTTGATTTATAACTTAACGCTATGTGAGCTAAATGGCACAGATTGGCTGGCACAAAAATTTGACTGGGCAGTGGAGACTTTTGTCATCTTCCCCGTGTTGACTCACATTGTTTCCTACAGAGCACTCACCACCACCCATTTCCTTGACACAGTTGGTCTAGCCACTGTGTCCACCGCCGGATATTATCACGGGCGGTATGTCTTGAGTAGCATTTACGCAGTCTGTGCTCTGGCTGCGCTGATTTGCTTTGTCATTAGGCTTGCGAAGAACTGCATGTCC…	MLGKCLTACCCSRLLFLWCIVPFYLAVLANASNSNSSHIQLIYNLTLCELNGTDWLAQKFDWAVETFVIFPVLTHIVSYRALTTTHFLDTVGLATVSTAGYYHGRYVLSSIYAVCALAALICFVIRLAKNCMSWRYSCTRYTNFLLDTKGRLYRWRSPVIVEKGGKVEVEGHLIDLKRVVLDGSAATPLTRVSAEQWGRL*	30,35,44,51	1-3-3	0	218	554
	HM189676.1	2009	China:Heilongjiang	HLJHL	ATGTTGGGGAAGTGCTTGACCGCGTGCTGTTGCTCGCGATTGCCTTTTTTGTGGTGTATCGTGCCGTTCTATCTTGCTGTGCTCGCCAACGCCAGCAACAACAACAGCTCTCATATTCAGTTGATTTATAACTTAACGCTATGTGAGCTGAATGGCACAGATTGGCTGGCACAAAATTTTGACTGGGCAGTGGAGACTTTTGTCATCTTCCCCGTGTTGACTCACATTGTTTCCTATGGGGCACTCACCACCAGCCATTTCCTTGACACAGTTGGTCTGGCCACTGTGTCCACCGCCGGATATTATCACGGGCGGTATGTCTTGAGTAGCATTTACGCAGTCTGTGCTCTGGCTGCGCTGATTTGCTTTGTCATTAGGCTTGCGAAGAACTGCATGTCC…	MLGKCLTACCCSRLPFLWCIVPFYLAVLANASNNNSSHIQLIYNLTLCELNGTDWLAQNFDWAVETFVIFPVLTHIVSYGALTTSHFLDTVGLATVSTAGYYHGRYVLSSIYAVCALAALICFVIRLAKNCMSWRYSCTRYTNFLLDTKGRLYRWRSPVIVEKGGKVEVGGHLIDLKRVVLDGSAATPLTRVSAEQWGRL*	30,35,44,51	1-3-3	0	218	554
	HM214913.1	2009	China:Guangxi	GX09-16	ATGTTGGGGAAGTGCTTGACCGCGTGCTGTTGCTCGCGATTGCTTTTTTTGTGGTGTATCGTGCCGTTCTATCTTGCTGTGCCCGTCAACGCCAGCAACCGCAACAGCTCTCATATTCAGTTGATTTATAACTTAACGCTATGTGAGCTGAATGGCACAGATTGGCTGGCAAAAAGATTTGACTGGGCAGTGGAGACTTTTGTCATCTTCCCCGTGTTGACTCACATCGTTTCCTATGGGGCACTTACCACCAGCCATTTCCTTGACACAGTTGGTCTGGCCACTGTGTCCACCGCCGGATATTATCACGGGCGGTATGTCTTGAGTAGCATTTACGCAGTCTGTGCTCTGGCTGCGCTGATTTGCTTTGTCATTAGGCTTGCGAAGAACTGCATGTCC…	MLGKCLTACCCSRLLFLWCIVPFYLAVPVNASNRNSSHIQLIYNLTLCELNGTDWLAKRFDWAVETFVIFPVLTHIVSYGALTTSHFLDTVGLATVSTAGYYHGRYVLSSIYAVCALAALICFVIRLAKNCMSWRYSCTRYTNFLLDTKGRLYRWRSPVIVEKGGKVEVEGHLIDLKRVVLDGSAATPLTRVSAEQWGRL*	30,35,44,51	1-4-3	0	87218	554
	HM214914.1	2009	China:Guangxi	GX09-29	ATGTTGGRGAARTGCTTGACCGCGTGCTGTTGCTCGCGATTGCTTTTTTTGTGGTGTATCGTGCCGTTCTATCTTGCTGTGCTCGTCAACGCCAGCAACAACAACAGCTCTCATATTCAGTTGATTTATAAATTAACGTTATGTGAGCTGAATGGCACAGATTGGCTGGCACAAAAATTTGACTGGGCAGTGGAAACTTTTGTCATCTTCCCCGTGTTGACTCACATTGTTTCCTATGGGGCACCCACCACCAGCCACTTCCTTGACACAGTTGGTCTGGCCACTGTGTCCACCGCCGGATATTATCACGGGCGGTATGTCTTGAGTAGCATTTACGCAGTCTGTGCTCTGGCTGCGCTGATTTGCTTTGTCATTAGGCTTGCGAAGAACTGCATGTCC…	MLXKCLTACCCSRLLFLWCIVPFYLAVLVNASNNNSSHIQLIYKLTLCELNGTDWLAQKFDWAVETFVIFPVLTHIVSYGAPTTSHFLDTVGLATVSTAGYYHGRYVLSSIYAVCALAALICFVIRLAKNCMSWRYSCTRYTNFLLDTKGRLYRWRSPVIVEKGGKVEVEGHLIDLKRVVLDGSAATPLTRVSAEQWGRL*	30,35,51	1-4-3	0	87218	554
	HM214915.1	2009	China:Guangxi	GX09-32	ATGTTGGGGAAGTGCTTGACCGCGTGCTGTTGCTCGCGATTGCTTTTTTTGTGGTGTATCGTGCCGTTCTATCTTGCTGTGCTCGTCAACGCCAGCAACAACAACAGCTCTCATATTCAGTTGATTTATAACTTAACGCTATGTGAGCTGAATGGCACAGATTGGCTGGCACAAAAATTTGACTGGGCAGTGGAGACTTTTGTCATCTTCCCCGTGTTGACTCACATTGTTTCCTATGGGGCACTCACCACCAGCCATTTCCTTGACACAGTTGGTCTGGCCACTGTGTCCACCGCCGGATATTATCACGGGCGGTATGTCTTGAGTAGCATTTACGCAGTCTGTGCTCTGGCTGCGCTGATTTGCTTTGTCATTAGGCTTGCGAAGAACTGCATGTCC…	MLGKCLTACCCSRLLFLWCIVPFYLAVLVNASNNNSSHIQLIYNLTLCELNGTDWLAQKFDWAVETFVIFPVLTHIVSYGALTTSHFLDTVGLATVSTAGYYHGRYVLSSIYAVCALAALICFVIRLAKNCMSWRYSCTRYTNFLLDTKGRLYRWRSPVIVEKGGKVEVEGHLIDLKRVVLDGSAATPLTRVSAEQWGRL*	30,35,44,51	1-4-3	0	87218	554
	HQ315835.1	2009	China:Guangxi	BB0907	ATGTTGGGGAAGTGCTTGACCGCGTGCTGTTGCTCGCGATTGCTTTTTTTGTGGTGTATCGTGCCGTTCTATCTTGCTGTGCTCGCCAACGCCAGCAACAGCAACAGCTCTCATATTCAGTTGATTTATAACTTAACGCTATGTGAGCTGAATGGCACAGATTGGCTGGCACAAAAATTTGACTGGGCAGTGGAGACTTTTGTCATCTTCCCCGTGTTGACTCACATTGTTTCCTATGGAGCACTCACCACCAGCCATTTCCTTGACACAGTTGGTCTAGCCACTGTGTCCACCGCCGGATATTATCACGGGCGGTATGTCTTGAGTAGCATTTACGCAGTCTGTGCTCTGGCTGCGCTGATTTGCTTTGTCATTAGGCTTGCGAAGAACTGCATGTCC…	MLGKCLTACCCSRLLFLWCIVPFYLAVLANASNSNSSHIQLIYNLTLCELNGTDWLAQKFDWAVETFVIFPVLTHIVSYGALTTSHFLDTVGLATVSTAGYYHGRYVLSSIYAVCALAALICFVIRLAKNCMSWRYSCTRYTNFLLDTKGRLYRWRSPVIVEKGGKVEVEGHLIDLKRVVLDGSAATPLTRVSAEQWGRL*	30,35,44,51	1-3-3	0	218	554
	HQ315837.1	2009	China:Jiangsu	SY0909	ATGTTGGGGAAGTGCTTGACCGCGTGCTGTTGCTCGCGATTGCCTTTTTTGTGGTGTATCGTGCCGTTCTATCTTGCTGTGCTCGCCAACGCCAGCAACAACAACAGCTCTCATATTCAGTTGATTTATAACTTAACGCTATGTGAGCTGAATGGCACAGATTGGCTGGCACAAAAATTTGACTGGGCAGTGGAGACTTTTGTCATCTTCCCCGTGTTGACTCACATTGTTTCCTATGGGGCACTCACCACCAGCCATTTCCTTGACACAGTTGGTTTGGCCACTGTGTCCACCGCCGGATATTATCACGGGCGGTATGTCTTGAGTAGCATTTACGCGGTCTGTGCTCTGGCTGCGCTGATTTGCTTTGTCATTAGGCTTGCGAAGAACTGCATGTCC…	MLGKCLTACCCSRLPFLWCIVPFYLAVLANASNNNSSHIQLIYNLTLCELNGTDWLAQKFDWAVETFVIFPVLTHIVSYGALTTSHFLDTVGLATVSTAGYYHGRYVLSSIYAVCALAALICFVIRLAKNCMSWRYSCTRYTNFLLDTKGRLYRWRSPVIVEKGGKVEVEGHLIDLKRVVLDGSAATPLTRVSAEQWGRL*	30,35,44,51	1-3-3	0	218	554
	HQ843178.1	2009	China:Heilongjiang	HLJ-09	ATGTTGGGGAAGTGCTTGACCGCGTGCTGTTGCTCGCGATTGCTTTTTTTGTGGTGTATCGTGCCGTTCTATTTTGCTGTGCTCGTCAACGCCAACAACAACAACAGCTCTCATATTCAGTTGATTTATAACTTAACGCTATGTGAGCTGAATGGCACAGATTGGCTGGCACAAAAATTTGACTGGGCAGTGGAGACTTTTGTCATCTTCCCCGTGTTGACTCACATTGTTTCCTATGGGGCACTCACCACCAGCCATTTCCTTGACACAGTTGGTCTGGCCACTGTGTCCACCGCCGGATATTATCACGGGCGGTATGTCTTGAGTAGCATTTACGCAGTCTGTGCTCTGGCTGCGCTGATTTGCTTTGTCATTAGGCTTGCGAAGAACTGCATGTCC…	MLGKCLTACCCSRLLFLWCIVPFYFAVLVNANNNNSSHIQLIYNLTLCELNGTDWLAQKFDWAVETFVIFPVLTHIVSYGALTTSHFLDTVGLATVSTAGYYHGRYVLSSIYAVCALAALICFVIRLAKNCMSWRYSCTRYTNFLLDTKGRLYRWRSPVIVEKGGKVEVEGHLIDLKRVVLDGSAATPLTRVSAEQWGRL*	34,44,51	1-4-3	0	87218	554
	HQ843179.1	2009	China:Henan	HLM-09	ATGTTGGGGAAGTGCTTGACCGCGTGCTGTTGCTCGCGATTGCTTTTTTTGTGGTGTATCGTGCCGTTCTATCTTGCTGTGCTCGCCAACGCCAGCAACAACAACAGCTCTCATATTCAGTTGATTTATAACTTAACGCTATGTGAGCTGAATGGCACAGATTGGCTGGCACAAAAATTTGACTGGGCAGTGGAGACTTTTGTCATCTTCCCCGTGTTGACTCACATTGTTTCCTATGGGGCACTCACCACCAGCCATTTCCTTGACACAGTTGGTCTGGCCACTGTGTCCACCGCCGGATATTATCACGGGCGGTATGTCTTGAGTAGCATTTACGCAGTCTGTGCTCTGGCTGCGCTGATTTGCTTTGTCATTAGGCTTGCGAAGAACTGCATGTCC…	MLGKCLTACCCSRLLFLWCIVPFYLAVLANASNNNSSHIQLIYNLTLCELNGTDWLAQKFDWAVETFVIFPVLTHIVSYGALTTSHFLDTVGLATVSTAGYYHGRYVLSSIYAVCALAALICFVIRLAKNCMSWRYSCTRYTNFLLDTKGRLYRWRSPVIVEKGGKVEVKGHLIDLKRVVLDGSAATPLTRVSAEQWGRL*	30,35,44,51	1-3-3	0	218	554
	HQ843180.1	2009	China:Shandong	SD-09	ATGTTGGGGAAGTGCTTGACCGCGTGCTGTTGCTCGCGATTGCTTTTTTTGTGGTGTATCGTGCCGTTCTATCTTGCTGTGCTCGCCAACGCCAGCAACAACAACAGCTCTCATATTCAGTTGATTTATAACTTAACGCTATGTGAGCTGAATGGCACAGATTGGCTGGCACAAAAATTTGACTGGGCAGTGGAGACTTTTGTCATCTTCCCCGTGTTGACTCACATTGTTTCCTATGGGGCACTCACCACCAGCCATTTCCTTGACACAGTTGGTCTGGCCACTGTGTCCACCGCCGGATATTATCACGGGCGGTATGTCTTGAGTAGCATTTACGCAGTCTGTGCTCTGGCTGCGCTGATTTGCTTTGTCATTAGGCTTGCGAAGAACTGCATGTCC…	MLGKCLTACCCSRLLFLWCIVPFYLAVLANASNNNSSHIQLIYNLTLCELNGTDWLAQKFDWAVETFVIFPVLTHIVSYGALTTSHFLDTVGLATVSTAGYYHGRYVLSSIYAVCALAALICFVIRLAKNCMSWRYSCTRYTNFLLDTKGRLYRWRSPVIVEKGGKVEVEGHLIDLKRVVLDGSAATPLTRVSAEQWGRL*	30,35,44,51	1-3-3	0	218	554
	HQ843181.1	2009	China:Shanxi	SX-09	ATGTTGGGGAAGTGCTTGACCGCGTGCTGTTGCTCGCGATTGCTTTTTTTGTGGTGTATCGTGCCGTTCTATTTTGCTGTGCTCGTCAACGCCAACAACAACAACAGCTCTCATATTCAGTTGATTTATAACTTAACGCTATGTGAGCTGAATGGCACAGATTGGCTGGCACAAAAATTTGACTGGGCAGTGGAGACTTTTGTCATCTTCCCCGTGTTGACTCACATTGTTTCCTATGGGGCACTCACCACCAGCCATTTCCTTGACACAGTTGGTCTGGCCACTGTGTCCACCGCCGGATATTATCACGGGCGGTATGTCTTGAGTAGCATTTACGCAGTCTGTGCCCTGGCTGCGCTGATTTGTTTTGTCATTAGGTTTGCGAAGAACTGCATGTCC…	MLGKCLTACCCSRLLFLWCIVPFYFAVLVNANNNNSSHIQLIYNLTLCELNGTDWLAQKFDWAVETFVIFPVLTHIVSYGALTTSHFLDTVGLATVSTAGYYHGRYVLSSIYAVCALAALICFVIRFAKNCMSWRYSCTRYTNFLLDTKGRLYRWRSPVIVEKGGKVEVKGHLIDLKRVVLDGSAATPLTRVSAEQWGRL*	34,44,51	1-4-3	0	87218	554
	JF268672.1	2009	China:Sichuan	09SC	ATGTTGGGGAAGTGCTTGACCGCGTGCTGTTGCTCGCGATTGCTTTTTTTGTGGTGTATCGTGCCGTTCTATCTTGCTGTGCTCGCCAACGCCAGCAACAGCAACAGCTCTCATATTCAGTTGATTTATAACTTAACGCTATGTGAGCTGAATGGCACAGATTGGCTGGCACAAAAATTTGACTGGGCAGTGGAGACTTTTGTCATCTTCCCCGTGTTGACTCACATTGTTTCCTATGGAGCACTCACCACCAGCCATTTCCTTGACACAGTTGGTCTAGCCACTGTGTCCACCGCCGGATATTATCACGGGCGGTATGTCTTGAGTAGCATTTACGCAGTCTGTGCTCTGGCTGCGCTGATTTGCTTTGTCATTAGGCTTGCGAAGAACTGCATGTCC…	MLGKCLTACCCSRLLFLWCIVPFYLAVLANASNSNSSHIQLIYNLTLCELNGTDWLAQKFDWAVETFVIFPVLTHIVSYGALTTSHFLDTVGLATVSTAGYYHGRYVLSSIYAVCALAALICFVIRLAKNCMSWRYSCTRYTNFLLDTKGRLYRWRSPVIVEKGGKVEVEGHLIDLKRVVLDGSAATPLTRVSAEQWGRL*	30,35,44,51	1-3-3	0	218	554
	JF268673.1	2009	China:HuNan	09HUN1	ATGTTGGGGAGGTGCTTGACCGCGTGCTGTTGCTCGCGATTGCTTTTTTTGTGGTGTATCGTGCCGTTCTATCTTGCTGTGCTCGCCAACGCCAGCAACAGCAGCAGCTCTCATATTCAGTTGATTTATAACTTAACGCTATGTGAGCTGAATGGCACAGATTGGCTGGCACAAAATTTTGACTGGGCAGTGGAAACTTTTGTCATCTTCCCCGTGTTGACTCACATCGTTTCCTATGGGGCACTCACCACCAGCCATTTCCTTGACACAGTTGGTCTGGCCACTGTGTCCACCGCCGGATATTATCACGGGCGGTATGTCTTGAGTAGCATTTACGCAGTCTGTGCTCTGGCTGCGCTGATTTGCTTTGCCATTAGGCTTGCGAAGAACTGCATGTCC…	MLGRCLTACCCSRLLFLWCIVPFYLAVLANASNSSSSHIQLIYNLTLCELNGTDWLAQNFDWAVETFVIFPVLTHIVSYGALTTSHFLDTVGLATVSTAGYYHGRYVLSSIYAVCALAALICFAIRLAKNCMSWRYSCTRYTNFLLDTKGRLYRWRSPVIVEKGGKVEVEGHLIDLKRVVLDGSAATPLTRVSAEQWGRL*	30,33,44,51	1-3-3	0	218	554
	JF268674.1	2009	China:HuNan	09HUN2	ATGTTGGGGAAGTGCTTGACCGCGTGCTGTTGCTCGCGATTGCTTTTTTTGTGGTGTATCGTGCCGTTCTATCTTGCTGTGCTCGCCAACGCCAGCAACAACAACAGCTCTCATATTCAGTTGATTTATAACTTAACGCTATGTGAGCTGAATGGCACAGATTGGTTGGCACAAAAATTTGACTGGGCAGTGGAAACTTTTGTCATCTTCCCCGTGTTGACTCACATTGTTTCCTATGGGGCACTCACCACCAGCCATTTCCTTGACACAGTTGGTCTGGCCACTGTGTCTACCGCCGGATATTATCACGGGCGGTATGTCTTGAGTAGCATTTACGCGGTCTGTGCTCTGGCCGCGCTGATTTGCTTTGTCATTAGGCTTGCGAAGAACTGCATGTCC…	MLGKCLTACCCSRLLFLWCIVPFYLAVLANASNNNSSHIQLIYNLTLCELNGTDWLAQKFDWAVETFVIFPVLTHIVSYGALTTSHFLDTVGLATVSTAGYYHGRYVLSSIYAVCALAALICFVIRLAKNCMSWRYSCTRYTNFLLDTKGRLYRWRSPVIVEKGGKVEVGGHLIDLKRVVLDGSAATPLTRVSAEQWGRL*	30,35,44,51	1-3-3	0	218	554
	JF268675.1	2009	China:Jiangsu	09JS	ATGTTGGGGAAGTGCTTGACCGCGTGCTGTTGCTCGCGATTGCTTTTTTTGTGGTGTATCGTGCCGTTCTATCTTGCTGTGCTCGCCAACGCCAGCAACAGCAACAGCTCTCATATTCAGTTGATTTATAACTTAACGCTATGTGAGCTGAATGGCACAGATTGGCTGGCACAAAAATTTGACTGGGCAGTGGAGACTTTTGTCATCTTCCCCGTGTTGACTCACATTGTTTCCTATGGAGCACTCACCACCAGCCATTTCCTTGACACAGTTGGTCTAGCCACTGTGTCCACCGCCGGATATTATCACGGGCGGTATGTCTTGAGTAGCATTTACGCAGTCTGTGCTCTGGCTGCGCTGATTTGCTTTGTCATTAGGCTTGCGAAGAACTGCATGTCC…	MLGKCLTACCCSRLLFLWCIVPFYLAVLANASNSNSSHIQLIYNLTLCELNGTDWLAQKFDWAVETFVIFPVLTHIVSYGALTTSHFLDTVGLATVSTAGYYHGRYVLSSIYAVCALAALICFVIRLAKNCMSWRYSCTRYTNFLLDTKGRLYRWRSPVIVEKGGKVEVEGHLIDLKRVVLDGSAATPLTRVSAEQWGRL*	30,35,44,51	1-3-3	0	218	554
	JF268676.1	2009	China:Beijing	09BJ	ATGTTGGGGAAATGCTTGACGCGATCCTGTTGCTCGCGATTGCTTTTTTTGTGGTGTATCGTGCCGTTCTATCTTGCTGTGCTCGCCAACGCCAGCAACAGCAGCAGCTCTCATATTCAGTTGATTTATAATTTAACGCTATGTGAGCTGAATGGCACAGATTGGCTGGCACAAAAATTTGACTGGGCAGTGGAGACTTTTGTCATTTTCCCCGTGTTGACTCACATTGTTTCCTACGGAGCACTCACCACCAGCCATTTCCTTGACACAGTTGGTCTAGCCACTGTGTCCACCGCCGGATATTATCGCGGGCGGTATGTCTTGAGTAGCATTTACGCAGTCTGTGCTCTTGCTGCGCTAATTTGCTTTGTCATTAGGCTTGCGAAGAACTGCATGTCC…	MLGKCLTRSCCSRLLFLWCIVPFYLAVLANASNSSSSHIQLIYNLTLCELNGTDWLAQKFDWAVETFVIFPVLTHIVSYGALTTSHFLDTVGLATVSTAGYYRGRYVLSSIYAVCALAALICFVIRLAKNCMSWRYSCTRHTNFLLDTKGRLYRWRSPVIVEKGGKVEVGDHLIDLKRVVLDGSAATPLTRVSAEQWGRL*	30,33,44,51	1-3-3	0	218	554
	JF268677.1	2009	China:Heilongjiang	09DB1	ATGTTGGGGAAGTGCTTGACCGCGTGCTGTTGCTCGCGATTGCCTTTTTTGTGGTGTATCGTGCCGTTCTATCTTGCTGTGCTCGCCAACGCCAGCAACAACAACAGCTCTCATATTCAGTTGATTTATAACTTAACGCTATGTGAGCTGAATGGCACAGATTGGCTGGCACAAAAATTTGACTGGGCAGTGGAGACTTTTGTCATCTTCCCCGTGTTGACTCACATTGTTTCCTATGGGGCACTCACCACCAGCCATTTCCTTGACACAGTTGGTCTGGCCACTGTGTCCACCGCCGGATATTATCACGGGCGGTATGTCTTGAGTAGCATTTACGCAGTCTGTGCTCTGGCTGCGCTGATTTGCTTTGTCATTAGGCTTGCGAAGAACTGCATGTCC…	MLGKCLTACCCSRLPFLWCIVPFYLAVLANASNNNSSHIQLIYNLTLCELNGTDWLAQKFDWAVETFVIFPVLTHIVSYGALTTSHFLDTVGLATVSTAGYYHGRYVLSSIYAVCALAALICFVIRLAKNCMSWRYSCTRYTNFLLDTKGRLYRWRSPVIVEKGSKVEVGGHLIDLKRVVLDGSVATPLTRVSAEQWGRL*	30,35,44,51	1-3-1	0	218	0
	JF268678.1	2009	China:Shandong	09SD	ATGTTGGGGAAATGCTTGACGCGGTGCTGTTGCCCGCGATTGCTTTTTTTGTGGTGTATCGTGCCGTTCTATCTTGCTGTGCTCGCCAACGCCAGCAACAACAACAGCTCTCATATTCAGTTGATTTATAACTTAACGCTATGTGAGCTGAATGGCACAGATTGGCTGGCACAAAAATTTGACTGGGCAGTGGAGACTTTTGTCATCTTCCCCGTGTTGACTCACATTGTTTCCTATGGGGCACTCACCACCAGCCATTTCCTTGACACAGTTGGTCTGGCCACTGTGTCCACCGCCGGATATTATCACGGGCGGTATGTCTTGAGTAGCATTTACGCAGTCTGTGCTCTGGCTGCGCTGATTTGCTTTGTCATTAGGCTTGCGAAGAACTGCATGTCC…	MLGKCLTRCCCPRLLFLWCIVPFYLAVLANASNNNSSHIQLIYNLTLCELNGTDWLAQKFDWAVETFVIFPVLTHIVSYGALTTSHFLDTVGLATVSTAGYYHGRYVLSSIYAVCALAALICFVIRLAKNCMSWRYSCTRYTNFLLDTKGRLYRWRSPVIVEKGGKVEVEGHLIDLKRVVLDGSAATPLTRVSAEQWGRL*	30,35,44,51	1-3-3	0	218	554
	JF268679.1	2009	China:Hebei	09HEB	ATGTTGGGGAAATGCTTGACGCGATCCTGTTGCTCGCGATTGCTTTTTTTGTGGTGTATCGTGCCGTTCTATCTTGCTGTGCTCGCCAACGCCAGCAACAGCAACAGCTCTCATATTCAGTTGATTTATAACTTAACGCTATGTGAGCTGAATGGCACAGATTGGCTGGCACAAAAATTTGACTGGGCAGTGGAGACTTTTGTCATCTTCCCCGTGTTGACTCACATTGTTTCCTACGGAGCACTCACCACCAGCCATTTCCTTGACACAGTTGGTCTAGCCACTGTGTCCACCGCCGGATATTATCACGGGCGGTATGTCTTGAGTAGCATTTACGCAGTCTGTGCTCTGGCTGCGCTGATTTGCTTTGTCATTAGGCTTGCGAAGAACTGCATGTCC…	MLGKCLTRSCCSRLLFLWCIVPFYLAVLANASNSNSSHIQLIYNLTLCELNGTDWLAQKFDWAVETFVIFPVLTHIVSYGALTTSHFLDTVGLATVSTAGYYHGRYVLSSIYAVCALAALICFVIRLAKNCMSWRYSCTRYTNFLLDTKGRLYRWRSPVIVEKGGKVEVEGHLIDLKRVVLDGSAATPLTRVSAEQWGRL*	30,35,44,51	1-3-3	0	218	554
	JF268680.1	2009	China:Henan	09HEN2	ATGTTGGGGAAGTGCTTGACCGCGTGCTGTTGCTCGCGATTGCTTTTTTTGTGGTGTATCGTGCCGTTCTATCTTGCTGTGCTCGCCAACGCCAGCAACAGCAACAGCTCTCATATTCAGTTGATTTATAACTTAACGCTATGTGAGCTGAATGGCACAGATTGGCTGGCACAAAAATTTGACTGGGCAGTGGAGACTTTTGTCATCTTCCCCGTGTTGACTCACATTGTTTCCTATGGAGCACTCACCACCAGCCATTTCCTTGACACAGTTGGTCTAGCCACTGTGTCCACCGCCGGATATTATCACGGGCGGTATGTCTTGAGTAGCATTTACGCAGTCTGTGCTCTGGCTGCGCTGATTTGCTTTGTCATTAGGCTTGCGAAGAACTGCATGTCC…	MLGKCLTACCCSRLLFLWCIVPFYLAVLANASNSNSSHIQLIYNLTLCELNGTDWLAQKFDWAVETFVIFPVLTHIVSYGALTTSHFLDTVGLATVSTAGYYHGRYVLSSIYAVCALAALICFVIRLAKNCMSWRYSCTRYTNFLLDTKGRLYRWRSPVIVEKGGKVEVEGHLIDLKRVVLDGSAATPLTRVSAEQWGRL*	30,35,44,51	1-3-3	0	218	554
	JF268681.1	2009	China:Heilongjiang	09DB2	ATGTTGGGGAAGTGCTTGACCGCGTGCTGTTGCTCGCGATTGCCTTTTTTGTGGTGTATCGTGCCGTTCTATCTTGCTGTGCTCGCCAACGCCAGCAACAACAACAGCTCTCATATTCAGTTGATTTATAACTTAACGCTATGTGAGCTGAATGGCACAGATTGGCTGGCACAAAAATTTGACTGGGCAGTGGAGACTTTTGTCATCTTCCCCGTGTTGACTCACATTGTTTCCTATGGGGCACTCACCACCAGCCATTTCCTTGACACAGTTGGTCTGGCCACTGTGTCCACCGCCGGATATTATCACGGGCGGTATGTCTTGAGTAGCATTTACGCAGTCTGTGCTCTGGCTGCGCTGATTTGCTTTGTCATTAGGCTTGCGAAGAACTGCATGTCC…	MLGKCLTACCCSRLPFLWCIVPFYLAVLANASNNNSSHIQLIYNLTLCELNGTDWLAQKFDWAVETFVIFPVLTHIVSYGALTTSHFLDTVGLATVSTAGYYHGRYVLSSIYAVCALAALICFVIRLAKNCMSWRYSCTRYTNFLLDTKGRLYRWRSPVIVEKGGKVEVGGHLIDLKRVVLDGSAATPLTRVSAEQWGRL*	30,35,44,51	1-3-3	0	218	554
	JF268682.1	2009	China:Hubei	09HUB1	ATGTTGGGGAAGTGCTTGACCGCGTGCTGTTGCTCGCGATTGCTTTTTTTGTGGTGTATCGTGCCGTTCTATCTTGCTGTGCTCGCCAACGCCAGCAACAGCAACAGCTCTCATATTCAGTTGATTTATAACTTAACGCTATGTGAGCTGAATGGCACAGATTGGCTGGCACAAAAATTTGACTGGGCAGTGGAGACTTTTGTCATCTTCCCCGTGTTGACTCACATTGTTTCCTATGGAGCACTCACCACCAGCCATTTCCTTGACACAGTTGGTCTAGCCACTGTGTCCACCGCTGGATATTATCACGGGCGGTATGTCTTGAGTAGCATTTACGCAGTCTGTGCTCTGGCTGCGCTGATTTGCTTTGTCATTAGGCTTGCGAAGAACTGCATGTCC…	MLGKCLTACCCSRLLFLWCIVPFYLAVLANASNSNSSHIQLIYNLTLCELNGTDWLAQKFDWAVETFVIFPVLTHIVSYGALTTSHFLDTVGLATVSTAGYYHGRYVLSSIYAVCALAALICFVIRLAKNCMSWRYSCTRYTNFLLDTKGRLYRWRSPVIVEKGGKVEVEGHLIDLKRVVLDGSAATPLTRVSAEQWGRL*	30,35,44,51	1-3-3	0	218	554
	JF268683.1	2009	China:Hubei	09HUB2	ATGTTGGGGAAGTGCTTGACCGCGTGCTGTTGCTCGCGATTGCTTTTTTTGTGGTGTATCGTGCCGTTCTATCTTGCTGTGCTCGCCAACGCCAGCAACAGCAACAGCTCTCATATTCAGTTGATTTATAACTTAACGCTATGTGAGCTGAATGGCACAGATTGGCTGGCACAAAAATTTGACTGGGCAGTGGAGACTTTTGTCATCTTCCCCGTGTTGACTCACATTGTTTCCTATGGAGCACTCACCACCAGCCATTTCCTTGACACAGTTGGTCTAGCCACTGTGTCCACCGCTGGATATTATCACGGGCGGTATGTCTTGAGTAGCATTTACGCAGTCTGTGCTCTGGCTGCGCTGATTTGCTTTGTCATTAGGCTTGCGAAGAACTGCATGTCC…	MLGKCLTACCCSRLLFLWCIVPFYLAVLANASNSNSSHIQLIYNLTLCELNGTDWLAQKFDWAVETFVIFPVLTHIVSYGALTTSHFLDTVGLATVSTAGYYHGRYVLSSIYAVCALAALICFVIRLAKNCMSWRYSCTRYTNFLLDTKGRLYRWRSPVIVEKGGKVEVEGHLIDLKRVVLDGSAATPLTRVSAEQWGRL*	30,35,44,51	1-3-3	0	218	554
	JF268684.1	2009	China:Henan	09HEN1	ATGTTGGGGAAATGCTTGACCGCGTGCTGTTGCTCGCGATTGCTTTTTTTGTGGTGTATCGTGCCGTTCTATCTTGCTGTGCTCGCCAACGCCAGCAACAGCAACAGCTCTCATATTCAGTTGATTTATAACTTAACGCTATGTGAGCTGAATGGCACAGATTGGCTGGCACAAAAATTTGACTGGGCAGTGGAGACTTTTGTCATCTTCCCCGTGTTGACTCACATTGTTTCCTATGGAGCACTCACCACCAGCCATTTCCTTGACACAGTTGGTCTAGCCACTGTGTCCACCGCCGGATATTATCACGGGCGGTATGTCTTGAGTAGCATTTACGCAGTCTGTGCTCTGGCTGCGCTGATTTGCTTTGCCATTAGGCTTGCGAAGAACTGCATGTCC…	MLGKCLTACCCSRLLFLWCIVPFYLAVLANASNSNSSHIQLIYNLTLCELNGTDWLAQKFDWAVETFVIFPVLTHIVSYGALTTSHFLDTVGLATVSTAGYYHGRYVLSSIYAVCALAALICFAIRLAKNCMSWRYSCTRYTNFLLDTKGRLYRWRSPVIVEKGGKVEVGGHLIDLKRVVLDGSAAAPLTRVSAEQWGRL*	30,35,44,51	1-3-3	0	218	554
	JF748717.1	2009	China:Guangdong	YD	ATGTTGGGGAAGTGCATGACCGCGTGCTGTTGCTCGCGATTGCCTTTTTTGTGGTGTATCGTGCCGTCCTATCTTGCTGTGCTCGTCAACGCCAGCAACAACAACAGCTCTCATATTCAGTTGATTTATAACTTAACGCTATGTGAGCTGAATGGCACAGATTGGCTGGCACAAAAATTTGACTGGGCAGCGGAGACTTTTGTCATCTTCCCCGTGTTGACTCACATTGTTTCCTATGGGGCACTCACCACCAGCCATTTCCTTGACACAGTTGGTCTGGCCACTGTGTCCACCGCCGGATATTATCACGGGCGGTATGTCTTGAGTAGCATTTACGCAGTCTGTGCTCTGGCTGCGCTGATTTGCTTTGTCATTAGGCTTGCGAAGAACTGCATGTCC…	MLGKCMTACCCSRLPFLWCIVPSYLAVLVNASNNNSSHIQLIYNLTLCELNGTDWLAQKFDWAAETFVIFPVLTHIVSYGALTTSHFLDTVGLATVSTAGYYHGRYVLSSIYAVCALAALICFVIRLAKNCMSWRYSCTRYTNFLLDTKGRLYRWRSPVIVEKRGKVEVEGHLIDLKRVVLDGSAATPLTRVSAELWGRL*	30,35,44,51	1-4-3	0	87218	554
	JF800911.1	2009	China:Shandong	ZCYZ	ATGTTGGGGAAGTGCTTGACCGCGTGCTGTTGCTCGCGATTGCTTTTTTTGTGGTGTATCGTGCTGTCCTATCTTACTGTGCTCGTCAACGCCAACAACCACAACAGCTCTCATATTCAGTTGATTTATAACTTAACGCTATGTGAGCTGAATGGCACGGATTGGCTGGCAGAAAAATTTGACTGGGCAGTGGAAACTTTTGTCATCTTCCCCGTGTTGACTCACATTGTTTCCTATGGGGCACTCACCACCAGCCATTTCCTTGACACAGTTGGTCTGGCCACTGTGTCCACCGCCGGATATTATCACGGGCGGTATGTCTTGAGTAGCATTTACGCAGTCTGTGCTCTGGCTGCGCTGATTTGCTTCGTCATTAGGCTTGCGAAGAACTGCATGTCC…	MLGKCLTACCCSRLLFLWCIVLSYLTVLVNANNHNSSHIQLIYNLTLCELNGTDWLAEKFDWAVETFVIFPVLTHIVSYGALTTSHFLDTVGLATVSTAGYYHGRYVLSSIYAVCALAALICFVIRLAKNCMSWRYSCTRYTNFLLDTKGRLYRWRSPVIVEKGGKVEVEGHLIDLKRVVLDGSVAAPLTRVSAEQWGRL*	35,44,51	1-4-1	0	87218	0
	JN256115.1	2009	China:Shandong	SD0901	ATGTTGGGGAAGTGCTTGACCGCGTGCTGTTGCTCGCGATTGCTTTTTTTGTGGTGTATCGTGCCGTTCTATCTTGCTGTGCTCGTCAACGCCAGCAACAACAACAGCTCTCATATTCAGTTGATTTATAACTTAACGCTATGTGAGCTGAATGGCACAGATTGGCTGGCACAAAAATTTGACTGGGCAGTGGAGACTTTTGTCATCTTCCCCGTGTTGACTCACATTGTTTCCTACGGAGCACTCACCACCAGCCATTTCCTTGACACAGTTGGTCTAGCCACTGTGTCCACCGCCGGATATTATCACGGGCGGTACGTCTTGAGTAGCATTTACGCAGTCTGTGCTCTGGCTGCGCTGATTTGCTTTGTCATTAGGCTTGCGAAGAACTGCATGTCC…	MLGKCLTACCCSRLLFLWCIVPFYLAVLVNASNNNSSHIQLIYNLTLCELNGTDWLAQKFDWAVETFVIFPVLTHIVSYGALTTSHFLDTVGLATVSTAGYYHGRYVLSSIYAVCALAALICFVIRLAKNCMSWRYSCTRYTNFLLDTKGRLYRWRSPVIVEKGGKVEVEGHLIDLKRVVLDGSAATPLTRVSAEQWGRL*	30,35,44,51	1-4-3	0	87218	554
	JN836553.1	2009	China:Sichuan	SCwhn09CD	ATGTTGGGGAAGTGCTTGACCGCGTGCTGTTGCTCGCGATTGCTTTTTTTGTGGTGTATCGTGCCGTTCTATCTTGCTGTGCTCGCCAACGCCAGCAAAAACAACAGCTCTCATATTCAGTTGATTTATAACTTAACGCTATGTGAGCTGAATGGCACAGAGTGGCTGGCACAAAATTTTGACTGGGCAGTGGAGACTTTTGTCATCTTCCCCGTGTTGACTCACATTGTTTCCTATGGGGCACTCACCACCAGCCATTTCCTTGACACAGTTGGTCTGGCCACTGTGTCCACCGCCGGATATTATCACGGGCGGTATGTCTTGAGTAGCATTTACGCAGTCTGTGCTCTGGCTGCGCTGATTTGCTTTGTCATTAGGCTTGCGAAGAACTGCATGTCC…	MLGKCLTACCCSRLLFLWCIVPFYLAVLANASKNNSSHIQLIYNLTLCELNGTEWLAQNFDWAVETFVIFPVLTHIVSYGALTTSHFLDTVGLATVSTAGYYHGRYVLSSIYAVCALAALICFVIRLAKNCMSWRYSCTRYTNFLLDTKGRLYRWRSPVIVEKGGKVEVEGHLIDLKRVVLDGSAATPLTRVSAEQWGRL*	30,35,44,51	1-3-3	0	218	554
	KP998414.1	2009	China:Taiwan	660	ATGTTGGGGAAATGCTTGACCGCGGGCTATTGCTCGCGATTGCTTTTTTTGTGGTGTATCGTGCCGTCCTGTTTTGTTGTGCTCGTCAACGCCAACCAAAGCAGCAGCTCCTATTCCCAGTCGATTTACAACTTGACGTTATGTGAGCTGAATGGCACAGAGTGGCTGGGAAAAAATTTTGATTGGGCTGTGGAGACTTTTGTTATTTTTCCAGTGTTGACTCACATCGTCTCCTACGGCGCCCTCACCACTAGCCACTTCCTTGACACAGTTGGCCTAGTCACTGTATCTACCGCCGGGTACTATCACGGACGGTATGTCTTGAGTAGCATCTACGCGGTCTGTGCCCTTGCCGCGTTAATCTGCTTCGTCATTAGGTTGGCGAAGAATTGTATGTCC…	MLGKCLTAGYCSRLLFLWCIVPSCFVVLVNANQSSSSYSQSIYNLTLCELNGTEWLGKNFDWAVETFVIFPVLTHIVSYGALTTSHFLDTVGLVTVSTAGYYHGRYVLSSIYAVCALAALICFVIRLAKNCMSWRYSCTRYTNFLLDTKGRIYRWRSPVIIEKKGKVEVEGHLIDLKRVVLDGSAATPVTKIPAEQWGRP*	32,44,51	1-4-4	0	87218	23554
	KP998477.1	2009	China:Fujian	FJCH	ATGTTGGGGAAGTGCTTGACCGCGTGCTGTTGCTCGCGATTGCTTTTTTTGTGGTGTATCGTGCCGTTCTATCTTGCTGTGCTCGTCAACGCCAGCAACAACAACAGCTCTCATATTCAGTTGATTTATAACTTAACGCTATGTGAGCTGAATGGCACAGATTGGCTGGCACAAAAATTTGACTGGGCAGTGGAGACTTTTGTCATCTTCCCCGTGTTGACTCACATTGTTTCCTATGGGGCACTCACCACCAGCCATTTCCTTGACACAGTTGGTCTGGCCACTGTGTCCACCGCCGGATATTATCACGGGCGGTATGTCTTGAGTAGCATTTACGCAGTCTGTGCTCTGGCTGCGCTGATTTGCTTTGTCATTAGGCTTGCGAAGAACTGCATGTCC…	MLGKCLTACCCSRLLFLWCIVPFYLAVLVNASNNNSSHIQLIYNLTLCELNGTDWLAQKFDWAVETFVIFPVLTHIVSYGALTTSHFLDTVGLATVSTAGYYHGRYVLSSIYAVCALAALICFVIRLAKNCMSWRYSCTRYTNFLLDTKGRLYRWRSPVIVEKGGKVEVEGHLIDLKRVVLDGSAATPLTRVSAEQWGRL*	30,35,44,51	1-4-3	0	87218	554
	JF748718.1	2010	China:Guangdong	DC	ATGTTGGGGAAGTGCTTGACCGCGTGCTGTTGCTCGCGATTGCTTTTTTTGTGGTGTATCGTGCCGTTCTATCTTGCTGTGCTCGCCAACGCCAGCAACAGCAACAGCTCTCATATTCAGTTGATTTACAACTTAACACTATGTGAGCTGAATGGCACAGATTGGCTGGCAAAAAAATTTGACTGGGCAGTGGAGACTTTTGTCATCTTCCCCGTGTTGACTCACATTGTTTCCTATGGAGCACTCACCACCAGCCATTTCCTTGACACAGTTGGTCTAGCCACTGTGTCCACCGCCGGATATTATCACGAGCGGTATGTCTTGAGTAGCATTTACGCAGTCTGTGCTCTGGCTGCGTTGATTTGCTTTGTCATTAGGCTTGCGAAGAACTGCATGTCC…	MLGKCLTACCCSRLLFLWCIVPFYLAVLANASNSNSSHIQLIYNLTLCELNGTDWLAKKFDWAVETFVIFPVLTHIVSYGALTTSHFLDTVGLATVSTAGYYHERYVLSSIYAVCALAALICFVIRLAKNCMSWRYSCTRYTNFLLDTKGRLYRWRSPVIVEKGGKVEVEGHLIDLKRVVLDGSAATPLTRVSAEQWGRL*	30,35,44,51	1-3-3	0	218	554
	JF796180.1	2010	China:Guangdong	FS	ATGTTGGGGAAGTGCTTGACCGCGTGCTGTTGCTCGCGATTGCTTTTTTTGTGGTGTATCGTGCCGTTCTATCTTGCTGTGCTCGCCAACGCCAGCAACAGCAACAGCTCTCATATTCAGTCGATTTATAACTTAACGCTATGTGAGCTGAATGGCACGGATTGGCTGGCACAAAAATTTGACTGGGCAGTGGAGACTTTTGTCATCTTCCCCGTGTTGACTCACATTGTTTCCTATGGAGCACTCACCACCAGCCATTTCCTTGACACAGTTGGTCTAGCCACTGTGTCCACCGCCGGATATTATCACGGGCGGTATGTCTTGAGTAGCATTTACGCAGTCTGTGCTCTGGCTGCGCTGATTTGCTTCGTCATTAGGCTTGCGAAGAACTGCATGTCC…	MLGKCLTACCCSRLLFLWCIVPFYLAVLANASNSNSSHIQSIYNLTLCELNGTDWLAQKFDWAVETFVIFPVLTHIVSYGALTTSHFLDTVGLATVSTAGYYHGRYVLSSIYAVCALAALICFVIRLAKNCMSWRYSCTRYTNFLLDTKGRLYRWRSPVIVEKGGKVEVEGHLIDLKRVVLDGSAATPLTRVSAEQWGRL*	30,35,44,51	1-3-3	0	218	554
	JN387272.1	2010	China:Guangdong	GDQY1VP65	ATGTTGGGGAAGTGCTTGACCGCGTGCTGTTGCTCGCGATTGCTTTTTTTGTGGTGTATCGTGCCGTTCTATCTTGCTGTGCTCGTCAACGCCAGCAACAACAACAGCTCTCATATTCAGTTGATTTATAACTTAACGCTATGTGAGCTGAATGGCACAGATTGGCTGGCACAAAAATTTGACTGGGCAGTGGAGACTTTTGTCATCTTCCCCGTGTTGACTCACATTGTTTCCTATGTGGCACTCACCACCAGCCATTTCCTTGACACAGTTGGTCTGGCCACTGTGTCCACCGCCGGATATTATCACGGGCGGTATGTCTTGAGTAGCATTTATGCAGTCTGTGCTCTGGCTGCGCTGATTTGCTTTGTCATTAGGCTTGCGAAGAACTGCATGTCC…	MLGKCLTACCCSRLLFLWCIVPFYLAVLVNASNNNSSHIQLIYNLTLCELNGTDWLAQKFDWAVETFVIFPVLTHIVSYVALTTSHFLDTVGLATVSTAGYYHGRYVLSSIYAVCALAALICFVIRLAKNCMSWRYSCTRYTNFLLDTKGRLYRWRSPVIVEKGGKVEVEGHLIDLKRVVLDGSAATPLTRVSAERWGRL*	30,35,44,51	1-4-3	0	87218	554
	JN387273.1	2010	China:Guangdong	GDQY1VP80	ATGTTGGGGAAGTGCTTGACCGCGTGCTGTTGCTCGCGATTGCTTTTTTTGTGGTGTATCGTGCCGTTCTATCTTGCTGTGCTCGTCAACGCCAGCAACAACAACAGCTCTCATATTCAGTTGATTTATAACTTAACGCTATGTGAGCTGAATGGCACAGATTTTCTGGCACAAAAATTTGACTGGGCAGTGGAGACTTTTGTCATCTTCCCCGTGTTGACTCACATTGTTTCCTATGGGGCACTCACCACCAGCCATTTCCTTGACACAGTTGGTCTGGCCACTGTGTCCACCGCCGGATATTATCACGGGCGGTATGTCTTGAGTAGCATTTATGCAGTCTGTGCTCTGGCTGCGCTGATTTGCTTTGTCATTAGGCTTGCGAAGAACTGCATGTCC…	MLGKCLTACCCSRLLFLWCIVPFYLAVLVNASNNNSSHIQLIYNLTLCELNGTDFLAQKFDWAVETFVIFPVLTHIVSYGALTTSHFLDTVGLATVSTAGYYHGRYVLSSIYAVCALAALICFVIRLAKNCMSWRYSCTRYTNFLLDTKGRLYRWRSPVIVEKGGKVEVEGHLIDLKRVVLDGSAATPLTRVSAERWGRL*	30,35,44,51	1-4-3	0	87218	554
	JQ309822.1	2010	China:Guangxi	GX10-42	ATGTTGGGGAAGTGCTTGACCGCGTGCTGTTGCTCGCGATTGCTTTTTTTGTGGTGTATCGTGCCGTTCTATCTTGCTGTGCTCGCCAACGCCAGCAACAGCAACAGCTCTCATATTCAGTTGATTTATAACTTAACGCTATGTGAGCTGAATGGCACAGATTGGCTGGCACAAAAATTTGACTGGGCAGTGGAGACTTTTGTCATCTTCCCCGTGTTGACTCACATTGTTTCCTATGGAGCACTCACCACCAGCCATTTCCTTGACACAGTTGGTCTAGCCACTGTGTCCACCGCCGGATATTATCACGGGCGGTATGTCTTGAGTAGCATTTACGCAGTCTGTGCTCTGGCTGCGCTGATTTGCTTTGTCATTAGGCTTGCGAAGAACTGCATGTCC…	MLGKCLTACCCSRLLFLWCIVPFYLAVLANASNSNSSHIQLIYNLTLCELNGTDWLAQKFDWAVETFVIFPVLTHIVSYGALTTSHFLDTVGLATVSTAGYYHGRYVLSSIYAVCALAALICFVIRLAKNCMSWRYSCTRYTNFLLDTKGRLYRWRSPVIVEKGGKVEVEGHLIDLKRVVLDGSAATPLTRVSAEQWGRL*	30,35,44,51	1-3-3	0	218	554
	JQ309823.1	2010	China:Guangxi	GX10-48	ATGTTGGGGAAGTGCTTGACCGCGTGCTGTTGCTCGCGATTGCTTTTTTCGTGGTGTATCGTGCCGTTCTATCTTGCTGTGCTCGCCAACGCCAGCAACAGCAACAGCTCTCATATTCAGTTGATTTATAACTTAACGCTATGTGAGCTGAATGGCACAGATTGGCTGGCACAAAAATTTGACTGGGCAGTGGAGACTTTTGTCATCTTCCCCGTGTTGACTCACATTGTTTCCTATGGAGCACTCACCACCAGCCATTTCCTTGACACAGTTGGTCTAGCCACTGTGTCCACCGCCGGATATTATCACGGGCGGTATGTCTTGAGTAGCATTTACGCAGTCTGTGCTCTGGCTGCGCTGATTTGCTTTGTCATTAGGCTTGCTAAGAACTGCATGTCC…	MLGKCLTACCCSRLLFSWCIVPFYLAVLANASNSNSSHIQLIYNLTLCELNGTDWLAQKFDWAVETFVIFPVLTHIVSYGALTTSHFLDTVGLATVSTAGYYHGRYVLSSIYAVCALAALICFVIRLAKNCMSWRYSCTRYTNFLLDTKGRLYRWRSPVIVEKGGKVEVEGHLIDLKRVVLDGSAATPLTRVSAEQWGRL*	30,35,44,51	1-3-3	0	218	554
	JQ663540.1	2010	China:Jiangxi	10-10JX	ATGCTGGGGAAGTGCTTGACCGCGTGCTGTTGCTCGCGATTGCTTTTTTTGTGGTGTATCGTGCCGTTCTATCTTGCTGTGCTCGCCAACGCCAGCAACAGCAACAGCTCTCATATTCAGTTGATTTATAACTTAACGCTATGTGAGCTGAATGGCACAGATTGGCTGGCACAAAAATTTGACTGGGCAGTGGAGACTTTTGTCATCTTCCCCGTGTTGACTCACATTGTTTCCTACGGAGCACTCACCACCAGCCATTTCCTTGACACAGTTGGTCTAGCCACTGTGTCCACCGCCGGATATTATCACGGGCGGTATGTCTTGAGTAGCATTTACGCAGTCTGTGCTCTGGCTGCGCTGATTTGCTTTGTCATTAGGCTTGCGAAGAACTGCATGTCC…	MLGKCLTACCCSRLLFLWCIVPFYLAVLANASNSNSSHIQLIYNLTLCELNGTDWLAQKFDWAVETFVIFPVLTHIVSYGALTTSHFLDTVGLATVSTAGYYHGRYVLSSIYAVCALAALICFVIRLAKNCMSWRYSCTRYTNFLLDTKGRLYRWRSPVIVEKGGKVEVEGHLIDLKRVVLDGSAATPLTRVSAEQWGRL*	30,35,44,51	1-3-3	0	218	554
	JQ663541.1	2010	China:Beijing	10-10BJ-1	ATGTTGGGGAAATGCTTGACCGCGTGCTGTTGCTCGCGATTGCTTTTTTTGTGGTGTATCGTGCCGTTCTATCTTGCTGTGCTCGCCAACGCCAGCAGCAGCAACAGCTCTCATATTCAGTTGATTTATAACTTAACGCTATGTGAGCTGAATGGCACAGATTGGCTGGCAAAAAAATTTGACTGGGTAGTGGAGACTTTTGTTATCTTCCCCGTGTTGACTCACATTGTTTCCTACGGAGCACTCACCACCAGCCATTTCCTTGACACAGTTGGTCTAGCCACTGTGTCCACCGCCGGATATTATCGCGGGCGGTATGTCTTGAGTAGCATTTACGCAGTCTGTGCTCTGGCTGCGCTGATTTGCTTTGTCATTAGGCTTGCGAAGAACTGCATGTCC…	MLGKCLTACCCSRLLFLWCIVPFYLAVLANASSSNSSHIQLIYNLTLCELNGTDWLAKKFDWVVETFVIFPVLTHIVSYGALTTSHFLDTVGLATVSTAGYYRGRYVLSSIYAVCALAALICFVIRLAKNCMSWRYSCTRYTNFLLDTKGRLYRWRSPVIVEKGGKVEVEGHLIDLKRVVLDGSAATPLTRVSAEQWGRL*	30,35,44,51	1-3-3	0	218	554
	JQ663542.1	2010	China:Beijing	10-10BJ-3	ATGTTGGGGAAATGCTTGACCGCGTGCTGTTGCTCGCGATTGCTTTTTTTGTGGTGTATCGTGCCGTTCTATCTTGCTGTGCTCGCCAACGCCAGCAACAGCAACAGCTCTCATATTCAGTTGATTTATAACTTAACGCTATGTGAGCTGAATGGCACGGATTGGCTGGCACAAAAATTTGACTGGGCAGTGGAGACTTTTGTCATCTTCCCCGTGTTGACTCACATTGTTTCCTATGGAGCACTCACCACCAGCCATTTCCTTGACACAGTTGGTCTAGCCACTGTGTCCACCGCCGGATATTATCACGGGCGGTATGTCTTGAGTAGCATTTACGCAGTCTGTGCTCTGGCTGCGCTGATTTGCTTTGTCATTAGGCTTGCGAAGAACTGCATGTCC…	MLGKCLTACCCSRLLFLWCIVPFYLAVLANASNSNSSHIQLIYNLTLCELNGTDWLAQKFDWAVETFVIFPVLTHIVSYGALTTSHFLDTVGLATVSTAGYYHGRYVLSSIYAVCALAALICFVIRLAKNCMSWRYSCTRYTNFLLDTKGRLYRWRSPVIVEKGGKVEVEGHLIDLKRVVLDGSAATPLTRVSAEQWGRL*	30,35,44,51	1-3-3	0	218	554
	JQ663543.1	2010	China:Beijing	10-10BJ-2	ATGTTGGGGAAGTGCTTGACCGCGTGCTGTTGCTCGCGATTGCTTTTTTTGTGGTGTATCGTGCCGTTCTATCTTGCTGTGCTCGCCAACGCCAGCAACAGCAACAGCTCTCATATTCAGTTGATTTATAACTTAACGCTATGTGAGCTGAATGGCACAGATTGGCTGGCACAAAAATTTGACTGGGCAGTGGAGACTTTTGTCATCTTCCCCGTGTTGACTCACATTGTTTCCTATGGAGCACTCACCACCAGCCATTTCCTTGACACAGTTGGTCTAGCCACTGTGTCCACCGCCGGATATTATCACGGGCGGTATGTCTTGAGTAGCATTTACGCAGTCTGTGCTCTGGCTGCGCTGATTTGCTTTGTCATTAGGCTTGCGAAGAACTGCATGTCC…	MLGKCLTACCCSRLLFLWCIVPFYLAVLANASNSNSSHIQLIYNLTLCELNGTDWLAQKFDWAVETFVIFPVLTHIVSYGALTTSHFLDTVGLATVSTAGYYHGRYVLSSIYAVCALAALICFVIRLAKNCMSWRYSCTRYTNFLLDTKGRLYRWRSPVIVEKGGKVEVEGHLIDLKRVVLDGSAATPLTRVSAEQWGRL*	30,35,44,51	1-3-3	0	218	554
	JQ663544.1	2010	China:Beijing	10-10BJ-4	ATGTTGGGGAAGTGCTTGACCGCGTGCTGTTGCTCGCGATTGCTTTTTTTGTGGTGTATCGTGCCGTTCTATCTTGCTGTGCTCGCCAACGCCAGCAACAGCAACAGCTCTCATATTCAGTTGATTTATAACTTAACGCTATGTGAGCTGAATGGCACGGATTGGCTGGCACAAAAATTTGACTGGGCAGTGGAGACTTTTGTCATCTTCCCCGTGTTGACTCACATTGTTTCCTATGGAGCACTCACCACCAGCCATTTCCTTGACACAGTTGGTCTAGCCACTGTGTCCACCGCCGGATATTATCACGGGCGGTATGTCTTGAGTAGCATTTACGCAGTCTGTGCTCTGGCTGCGCTGATTTGCTTTGTCATTAGGCTTGCGAAGAACTGCATGTCC…	MLGKCLTACCCSRLLFLWCIVPFYLAVLANASNSNSSHIQLIYNLTLCELNGTDWLAQKFDWAVETFVIFPVLTHIVSYGALTTSHFLDTVGLATVSTAGYYHGRYVLSSIYAVCALAALICFVIRLAKNCMSWRYSCTRYTNFLLDTKGRLYRWRSPVIVEKGGKVEVEGHLIDLKRVVLDGSAATPLTRVSAEQWGRL*	30,35,44,51	1-3-3	0	218	554
	JQ663545.1	2010	China:Beijing	10-10BJ-5	ATGTTGGGGAAATGCTTGACCGCGTGCTGTTGCTCGCGATTGCTTTTTTTGTGGTGTATCGTGCCGTTCTATCTTGCTGTGCTCGCCAACGCCAGCAACAGCAACAGCTCTCATATTCAGTTGATTTATAACTTAACGCTATGTGAGCTGAATGGCACAGATTGGCTGGCACAAAAATTTGACTGGGCAGTGGAGACTTTTGTCATCTTCCCCGTGTTGACTCACATTGTTTCCTATGGAGCACTCACCACCAGCCATTTCCTTGACACAGTTGGTCTAGCCACTGTGTCCACCGCCGGATATTATCACGGGCGGTATGTCTTGAGTAGCATTTACGCAGTCTGTGCTCTGGCTGCGCTGATTTGCTTTGTCATTAGGCTTGCGAAGAACTGCATGTCC…	MLGKCLTACCCSRLLFLWCIVPFYLAVLANASNSNSSHIQLIYNLTLCELNGTDWLAQKFDWAVETFVIFPVLTHIVSYGALTTSHFLDTVGLATVSTAGYYHGRYVLSSIYAVCALAALICFVIRLAKNCMSWRYSCTRYTNFLLDTKGRLYRWRSPVIVEKGGKVEVEGHLIDLKRVVLDGSAATPLTRVSAEQWGRL*	30,35,44,51	1-3-3	0	218	554
	JQ663546.1	2010	China:Fujian	10-10FUJ-1	ATGTTGGGGAAGTACTTGACCGCGTGCTGTTGCTCGCGATTGCTTTTTTTGTGGTGTATCGTGCCGTTCTATCTTGCTGTGCTCGCCGACGCCAGCAACAGCAACAGCTCTCATATTCAGTTGATTTATAACTTAACGCTATGTGAGCTGAATGGCACAGATTGGCTGGCACAAAAATTTGACTGGGCAGTGGAGACTTTTGTCATCTTCCCCGTGTTGACTCACATTGTTTCCTATGGAGCACTCACCACCAGCCATTTCCTTGACACAGTTGGTCTAGCCACTGTGTCCACCGCCGGATATTATCACGGGCGGTATGTCTTGAGTAGCATTTACGCAGTCTGTGCTCTGGCTGCGTTGATTTGCTTTGTCATTAGGCTTGCGAAGAACTGCATGTCC…	MLGKYLTACCCSRLLFLWCIVPFYLAVLADASNSNSSHIQLIYNLTLCELNGTDWLAQKFDWAVETFVIFPVLTHIVSYGALTTSHFLDTVGLATVSTAGYYHGRYVLSSIYAVCALAALICFVIRLAKNCMSWRYSCTRYTNFLLDTKGRLYRWRSPVIVEKGGKVEVEGHLIDLKRVVLDGSAATPLTRVSAEQWGRL*	35,44,51	1-3-3	0	218	554
	JQ663547.1	2010	China:Fujian	10-10FUJ-2	ATGTTGGGGAAGTGCTTGACCGCGTGCTGTTGCTCGCGATTGCTTTTTTTGTGGTGTATCGTGCCGTTCTATCTTGCTGTGCTCGCCAACGCCAGCAACAGCAACAGCTCTCATATTCAGTTGATTTATAACTTAACGCTATGTGAGCTGAATGGCACAGATTGGCTGGCACAAAAATTTGACTGGGCAGTGGAGACTTTTGTCATCTTCCCCGTGTTGACTCACATTGTTTCCTATGGAGCACTCACCACCAGCCATTTCCTTGACACAGTTGGTCTAGCCACTGTGTCCACCGCCGGATATTATCACGGGCGGTATGTCTTGAGTAGCATTTACGCAGTCTGTGCTCTGGCTGCGCTGATTTGCTTTGTCATTAGGCTTGCGAAGAACTGCATGTCC…	MLGKCLTACCCSRLLFLWCIVPFYLAVLANASNSNSSHIQLIYNLTLCELNGTDWLAQKFDWAVETFVIFPVLTHIVSYGALTTSHFLDTVGLATVSTAGYYHGRYVLSSIYAVCALAALICFVIRLAKNCMSWRYSCTRYTNFLLDTKGRLYRWRSPVIVEKGGKVEVEGHLIDLKRVVLDGSAATPLTRVSAEQWGRL*	30,35,44,51	1-3-3	0	218	554
	JQ663548.1	2010	China:Fujian	10-10FUJ-3	ATGTTGGGGAAGTGCTTGACCGCGCGCTGTTGCTCGCGATTGCTTTTTTTGTGGTGTATCGTGCCGTTCTATCTTGCTGTGCTCGCCAACGCCAGCAACAGCAGCAGCTCTCATATTCAGTTGATTTATAACTTAACGCTATGTGAGCTGAATGGCACAGATTGGCTAGCACAAAAATTTGACTGGGCAGTGGAGACTTTTGTCATCTTCCCCGTGTTGACTCACATTGTTTCCTATGGAGCACTTACCACCAGCCATTTCCTTGACACAGTTGGTCTAGCCACTGTGTCCACCGCCGGATATTATCACGGGCGGTATGTCTTGAGTAGCATTTACGCAGTCTGTGCTCTGGCTGCGCTGATTTGCTTTGTCATTAGGCTTGCTAAGAACTGCATGTCC…	MLGKCLTARCCSRLLFLWCIVPFYLAVLANASNSSSSHIQLIYNLTLCELNGTDWLAQKFDWAVETFVIFPVLTHIVSYGALTTSHFLDTVGLATVSTAGYYHGRYVLSSIYAVCALAALICFVIRLAKNCMSWRYSCTRYTNFLLDTKGRLYRWRSPVIVEKGGKVEVEGHLIDLKRVVLDGSAATPLTRVSAEQWGRL*	30,33,44,51	1-3-3	0	218	554
	JQ663549.1	2010	China:Fujian	10-10FUJ-4	ATGTTGGGGAAGTGCTTGACCGCGCGCTGTTGCTCGCGATTGCTTTTTTTGTGGTGTATCGTGCCGTTCTATCTTGCTGTGCTCGCCAACGCCAGCAACAGCAACAGCTCTCATATTCAGTTGATTTATAACTTAACGCTATGTGAGCTGAATGGCACAGATTGGCTAGCACAAAAATTTGACTGGGCAGTGGAGACTTTTGTCATCTTCCCCGTGTTGACTCACATTGTTTCCTATGGAGCACTCACCACCAGCCATTTCCTTGACACAGTTGGTCTAGCCACTGTGTCCACCGCCGGATATTATCACGGGCGGTATGTCTTGAGTAGCATTTACGCAGTCTGTGCTCTGGCTGCGCTGATTTGCTTTGTCATTAGGCTTGCTAAGAACTGCGTGTCC…	MLGKCLTARCCSRLLFLWCIVPFYLAVLANASNSNSSHIQLIYNLTLCELNGTDWLAQKFDWAVETFVIFPVLTHIVSYGALTTSHFLDTVGLATVSTAGYYHGRYVLSSIYAVCALAALICFVIRLAKNCVSWRYSCTRYTNFLLDTKGRLYRWRSPVIVEKGGKVEVEGHLIDLKRVVLDGSAATPLTRVSAEQWGRL*	30,35,44,51	1-3-3	0	218	554
	JQ663550.1	2010	China:Fujian	10-10FUJ-5	ATGTTGGGGAAGTGCTTGACCGTGTGCTGTTGCTCGCGATTGCTTTTTTTGTGGTGTATCGTGCCGTCCTATCTTGCTGTGCTCGCCAACGCCAGCAACAGCAACAGCTCTCATATTCAGTTGATTTATAACTTAACGCTATGTGAGCTGAATGGCACAGATTGGCTGGCACAAAAATTTGACTGGGCAGTGGAGACTTTTGTCATCTTCCCCGTGTTGACTCACATTGTTTCCTATGGAGCACTCACCACTAGCCATTTCCTTGACACAGTTGGTCTAGCCACTGTGTCCACCGCCGGATATTATCACGGGCGGTATGTCTTGAGTAGCATTTACGCAGTCTGTGCTCTGGCTGCGCTGATTTGCTTTGTCATTAGGCTTGCGAAGAACTGCATGTCC…	MLGKCLTVCCCSRLLFLWCIVPSYLAVLANASNSNSSHIQLIYNLTLCELNGTDWLAQKFDWAVETFVIFPVLTHIVSYGALTTSHFLDTVGLATVSTAGYYHGRYVLSSIYAVCALAALICFVIRLAKNCMSWRYSCTRYTNFLLDTKGRLYRWRSPVIVEKGGKVEVEGHLIDLKRVVLDGSAATPLTRVSAEQWGRL*	30,35,44,51	1-3-3	0	218	554
	JQ663551.1	2010	China:Hebei	10-10HEB-1	ATGTTGGGGAAGTACTTGACCGCGTGCTGTTGCTCGCGATTGCTTTTTTTGTGGTGTATCGTGCCGTTCTATCTTGCTGTGCTCGCCAACGCCAGCAACAGCAACAGCTCTCATATTCAGTTGATTTATAACTTAACGCTATGTGAGCTGAATGGCACAGATTGGCTGGCACAAAAATTTGACTGGGCAGTGGAGACTTTTGTCATCTTCCCCGTGTTGACTCACATTGTTTCCTATGGAGCACTCACCACCAGCCATTTCCTTGACACAGTTGGTCTAGCCACTGTGTCCACCGCCGGATATTATCACGGGCGGTATGTCTTGAGTAGCATTTACGCAGTCTGTGCTCTGGCTGCGTTGATTTGCTTTGTCATTAGGCTTGCGAAGAACTGCATGTCC…	MLGKYLTACCCSRLLFLWCIVPFYLAVLANASNSNSSHIQLIYNLTLCELNGTDWLAQKFDWAVETFVIFPVLTHIVSYGALTTSHFLDTVGLATVSTAGYYHGRYVLSSIYAVCALAALICFVIRLAKNCMSWRYSCTRYTNFLLDTKGRLYRWRSPVIVEKGGKVEVEGHLIDLKRVVLDGSAATPLTRVSAEQWGRL*	30,35,44,51	1-3-3	0	218	554
	JQ663552.1	2010	China:Hebei	10-10HEB-2	ATGTTGGGGAAATGCTTGACCGCGTGCTGTTGCTCGCGATTGCTTTTTTTGTGGTGTATCGTGCCGTTCTATCTTGCTGTGCTCGCCAACGCCAGCAACAGCAACAGCTCTCATATTCAGTTGATTTATAATTTAACGCTATGTGAGCTGAATGGCACAGATTGGCTGGCACAAAAATTTGACTGGGCAGTGGAGACTTTTGTCATCTTCCCCGTGTTGACTCACATTGTTTCCTATGGAGCACTCACCACCAGCCATTTCCTTGACACAGTTGGTTTAGCCACTGTGTCCACCGCCGGATATTATCACGGGCGGTATGTCTTGAGTAGCATTTACGCAGTCTGTGCTCTGGCTGCGCTGATTTGCTTTGTCATTAGGCTTGCGAAGAACTGCATGTCC…	MLGKCLTACCCSRLLFLWCIVPFYLAVLANASNSNSSHIQLIYNLTLCELNGTDWLAQKFDWAVETFVIFPVLTHIVSYGALTTSHFLDTVGLATVSTAGYYHGRYVLSSIYAVCALAALICFVIRLAKNCMSWRYSCTRYTNFLLDTKGRLYRWRSPVIVEKGGKVEVEGHLIDLKRVVLDGSAATPLTRVSAEQWGRL*	30,35,44,51	1-3-3	0	218	554
	JQ663553.1	2010	China:Hebei	10-10HEB-3	ATGTTGGGGAAATGCTTGACCGCGTGCTGTTGCTCGCGATTGCTTTTTTTGTGGTGTATCGTGCCGTTCTATCTTGCTGTGCTCGCCAACGCCAGCAACAGCAACAGCTCTCATATTCAGTTGATTTATAACTTAACGCTATGTGAGCTGAATGGCACAGATTGGCTGGCACAAAAATTTGACTGGGCAGTGGAGACTTTTGTCATTTTCCCCGTGTTGACTCACATTGTTTCCTATGGAGCACTCACCACCAGCCATTTCCTTGACACAGTTGGTCTAGCCACTGTGTCCACCGCCGGATATTATCACGGGCGGTATGTCTTGAGTAGCATTTACGCAGTCTGTGCTCTGGCTGCGCTGGTTTGCTTTGTCATTAGGCTTGCGAAGAACTGCATGTCC…	MLGKCLTACCCSRLLFLWCIVPFYLAVLANASNSNSSHIQLIYNLTLCELNGTDWLAQKFDWAVETFVIFPVLTHIVSYGALTTSHFLDTVGLATVSTAGYYHGRYVLSSIYAVCALAALVCFVIRLAKNCMSWRYSCTRYTNFLLDTKGRLYRWRSPVIVEKGGKVEVGGHLIDLKRVVLDGSAATPLTRVSAEQWGRL*	30,35,44,51	1-3-3	0	218	554
	JQ663555.1	2010	China:Shandong	10-10SD	ATGTTGGGGAAGTGCTTGACCGCGTGCTGTTGCTCGCGATTGCTTTTTTTGTGGTGTATTGTGCCGTTTTATCTTGCTGTGCTCGCCAACGCCAGCAGCAGCAACAGCTCTCATATTCAGTTGATTTATAACTTAACGCTATGTGAGCTGAATGGCACAGATTGGCTGGCACAAAAATTTGACTGGGCAGTGGAGACTTTTGTCATCTTCCCCGTGTTGACTCACATTGTTTCCTATGGAGCACTCACCACCAGCCATTTCCTTGACACAGTTGGTCTAGCCGCTGTGTCCACCGCCGGATATTATCACGGGCGGTATGTCTTGAGTAGCATTTACGCAGTCTGTGCTCTGGCTGCGCTGATTTGCTTTGTCATTAGGCTTGCGAAGAACTGCATGTCC…	MLGKCLTACCCSRLLFLWCIVPFYLAVLANASSSNSSHIQLIYNLTLCELNGTDWLAQKFDWAVETFVIFPVLTHIVSYGALTTSHFLDTVGLAAVSTAGYYHGRYVLSSIYAVCALAALICFVIRLAKNCMSWRYSCTRYTNFLLDTKGRLYRWRSPVIVEKGGKVEVEGHLIDLKRVVLDGSAATPLTRVSAEQWGRL*	30,35,44,51	1-3-3	0	218	554
	JQ663558.1	2010	China:Guangxi	10-10GX-1	ATGTTGGGGAAGTGCTTGACCGCGTGCTGTTGCTCGCGATTGTTTTTTTTGTGGTGTATCGTGCCGTTCTATCTTGCTGTGCTCGCCAACGCCAGCAACAGCAACAGCTCTCATATTCAGTTGATTTATAACTTAACGCTATGTGAGCTGAATGGCACAGATTGGCTGGCACAAAAATTTGACTGGGCAGTGGAGACTTTTGTCATCTTCCCCGTGTTGACTCACATTGTTTCCTATGGAGCACTCACCACCAGCCATTTCCTTGACACAGTTGGTCTAGCCACTGTGTCCACCGCCGGATATTATCACGGGCGGTATGTCTTGAGTAGCATTTACGCAGTCTGTGCTCTGGCTGCGCTGATTTGCTTTGTCATTAGGCTTGCGAAGAACTGCATGTCC…	MLGKCLTACCCSRLFFLWCIVPFYLAVLANASNSNSSHIQLIYNLTLCELNGTDWLAQKFDWAVETFVIFPVLTHIVSYGALTTSHFLDTVGLATVSTAGYYHGRYVLSSIYAVCALAALICFVIRLAKNCMSWRYSCTRYTNFLLDTKGRLYRWRSPVIVEKGGKVEVEGHLIDLKRVVLDGSAATPLTRVSAEQWGRL*	30,35,44,51	1-3-3	0	218	554
	JQ663559.1	2010	China:Guangxi	10-10GX-2	ATGTTGGGGAAGTGCTTGACCGCGTGCTGTTGCTCGCGATTGCTTTTTTTGTGGTGTATCGTGCCGTTCTATCTTGCTGTGCCCGCCAACGCCAGCAACAGCAACAGCTCTCATATTCAGTTGATTTATAACTTAACGCTATGTGAGCTGAATGGCACAGATTGGCTGGCACAAAAATTTGACTGGGCAGTGGAGACTTTTGTCATTTTCCCCGTGTTGACTCACATTGTTTCCTATGGAGCACTCACTACCAGCCATTTCCTTGACACGGTTGGTCTAGCCACTGTGTCCACCGCCGGATATTATCACGGGCGGTATGTCTTGAGTAGCATTTACGCAGTCTGTGCTCTGGCTGCGCTGATTTGCTTTGTCATTAGGCTTGCGAAGAACTGCATGTCC…	MLGKCLTACCCSRLLFLWCIVPFYLAVPANASNSNSSHIQLIYNLTLCELNGTDWLAQKFDWAVETFVIFPVLTHIVSYGALTTSHFLDTVGLATVSTAGYYHGRYVLSSIYAVCALAALICFVIRLAKNCMSWRYSCTRYTNFLLDTKGRLYRWRSPVIVEKGGKVEVGGHLIDLKRVVLDGSAATPLTRVSAEQWGRL*	30,35,44,51	1-3-3	0	218	554
	JQ663560.1	2010	China:Guangxi	10-10GX-3	ATGTTGGGGAAGTGCTTGACCGCGTGCTGTTGCTCGCGATTGCTTTTTTTGTGGTGTATCGTGCCGTTCTATCTTGCTGTGCTCGCCAACGCCAGCAACAGCAACAGCTCTCATATTCAGTTGATTTATAACTTAACGCTATGTGAGCTGAATGGCACAGATTGGCTGGCAAAAAAATTTGACTGGGCAGTGGAGACTTTTGTCATCTTCCCCGTGTTGACTCACATTGTTTCCTATGGAGCACTCACCACCAGCCATTTCCTTGACACAGTTGGTCTGGCCACTGTGTCCACCGCCGGATATTATCACGGGCGGTATGTCTTGAGTAGCATTTACGCAGTCTGTGCTCTGGCTGCGCTGATTTACTTTGTCATTAGGCTTGCGAAGAACTGTATGTCC…	MLGKCLTACCCSRLLFLWCIVPFYLAVLANASNSNSSHIQLIYNLTLCELNGTDWLAKKFDWAVETFVIFPVLTHIVSYGALTTSHFLDTVGLATVSTAGYYHGRYVLSSIYAVCALAALIYFVIRLAKNCMSWRYSCTRYTNFLLDTKGRLYRWRSPVIVEKGGKVEVEGHLIDLKRVVLDGSAATPLTRVSAEQWGRL*	30,35,44,51	1-3-3	0	218	554
	JQ663561.1	2010	China:Guangxi	10-10GX-4	ATGTTGGGGAAGTGCTTGACCGCGTGCTGTTGCTCGCGATTGCTTTTTTTGTGGTGTATCGTGCCGTTCTATCTTGCTGTGCTCGCCAACGCCAGCAACAGCAACAGCTCTCATATTCAGTTGATTTATAACTTAACGCTATGTGAGTTGAATGGCACAGATTGGCTGGCACAAAAATTTGACTGGGCAGTGGAGACTTTTGTCATTTTCCCCGTGTTGACTCATATTGTTTCCTATGGAGCACTCACCACCAGCCATTTCCTTGACACAGTTGGTCTAGCCACTGTGTCCACCGCCGGATATTATCACGGGCGGTATGTCTTGAGTAGCATTTACGCAGTCTGTGCTCTGGCTGCGCTGATTTGCTTTGTCATTAGGCTTGCGAAGGACTGCATGTCC…	MLGKCLTACCCSRLLFLWCIVPFYLAVLANASNSNSSHIQLIYNLTLCELNGTDWLAQKFDWAVETFVIFPVLTHIVSYGALTTSHFLDTVGLATVSTAGYYHGRYVLSSIYAVCALAALICFVIRLAKDCMSWRYSCTRYTNFLLDTKGRLYRWRSPVIVEKGGKVEVGGHLIDLKRVVLDGSAATPLTRVSAEQWGRL*	30,35,44,51	1-3-3	0	218	554
	JQ663562.1	2010	China:Guangxi	10-10GX-5	ATGTTGGGGAAGTACTTGACCGCGTGCTGTTGCTCGCGATTGCTTTTTTTGTGGTGTATCGTGCCGTTCTATCTTGCTGTGCTCGCCAACGCCAGCAACAGCAGCAGCTCTCATATTCAGTTGATTTATAACTTAACGCTATGTGAGCTGAATGGCACAGATTGGCTGGCACAAAAATTTGACTGGGCAGTGGAGACTTTTGTCATCTTCCCCGTGTTGACTCACATTGTTTCCTATGGAGCACTCACCACCAGCCATTTCCTTGACACAGTTGGTCTAGCCACTGTGTCCACCGCCGGATATTATCACGGGCGGTATGTCTTGAGTAGCATTTACGCAGTCTGTGCTCTGGCTGCGTTGATTTGCTTTGTCATTAGGCTTGCGAAGAACTGCATGTCC…	MLGKYLTACCCSRLLFLWCIVPFYLAVLANASNSSSSHIQLIYNLTLCELNGTDWLAQKFDWAVETFVIFPVLTHIVSYGALTTSHFLDTVGLATVSTAGYYHGRYVLSSIYAVCALAALICFVIRLAKNCMSWRYSCTRYTNFLLDTKGRLYRWRSPVIVEKGGKVEVEGHLIDLKRVVLDGSAATPLTRVSAEQWGRL*	30,33,44,51	1-3-3	0	218	554
	JQ743666.1	2010	China:Guangdong	QY2010	ATGTTGGGGAAATGCTCGACCGCGGGCTGCTGCTCGCAATTTCTTTTTTTGTGGTGTATCGTGCCGTTCTGTTCTATTGCGCTCGTCAGCGCCAACGGAAACAGCAGCTCTTATTCGCAGTTGATCTACAACCTGACGTTATGTGAGCTGAATGGCACAGATTGGCTGGCCACTAATTTTGATTGGGCAGTGGAATGTTTTGTTATCTTTCCCGTGTTGACTCACATCGTCTCCTACGGTGCCCTAACTACCAGCCATTTTCTTGACACAGTCAGCCTGGTCACTGTATCCGCCGCTGGGTTTCATCACGGACGGTATGTTTTGAGTAGCATCTATGCAGTCTGTGCTTTTGCTGCTTTAATTTGCTTCATCATTAGGCTGGTGAAGAATTGCATGTCT…	MLGKCSTAGCCSQFLFLWCIVPFCSIALVSANGNSSSYSQLIYNLTLCELNGTDWLATNFDWAVECFVIFPVLTHIVSYGALTTSHFLDTVSLVTVSAAGFHHGRYVLSSIYAVCAFAALICFIIRLVKNCMSWRYSCTRYTNFLLDTKGKIYRWRSPVIIEKGGKVEVGGHLIDLKKVVLDGSAATPVTKISAERWGHP*	34,44,51	1-3-2	0	218	23
	JQ955657.1	2010	China:Guangxi	GX1001	ATGTTGGGGAAGTGCTTGACCGCGTGCTGTTGCTCGCGATTGCTTTTTTTGTGGTGTATCGTGCCGTTCTATCTTGCTGTGCTCGTCAACGCCAGCGACAACAACAGCTCTCATATTCAGTTGATTTATAACTTGACGCTATGTGAGCTGAATGGCACAGATTGGCTGGCACAAAATTTTGACTGGGCAGTGGAGACTTTTGTCATCTTCCCCGTGTTGACTCACATTGTTTCCTATGGGGCACTCACCACCAGCCATTTCCTTGACACAGTTGGTCTGGCCACTGTGTCCACCGCCGGATATTATCACGGGCGGTATGTCTTGAGTAGCATTTACGCAGTCTGTGCTCTGGCTGCGCTGATTTGCTTTGTCATTAGGCTTGCGAAGAACTGCATGTCC…	MLGKCLTACCCSRLLFLWCIVPFYLAVLVNASDNNSSHIQLIYNLTLCELNGTDWLAQNFDWAVETFVIFPVLTHIVSYGALTTSHFLDTVGLATVSTAGYYHGRYVLSSIYAVCALAALICFVIRLAKNCMSWRYSCTRYTNFLLDTKGRLYRWRSPVIVEKRGKVEVEGHLIDLKRVVLDGSAATPLTRVSAELWGRL*	30,34,35,44,51	1-4-3	0	87218	554
	JQ955658.1	2010	China:Guangxi	GX1002	ATGTTGGGGAAGTGCTTGACCGCGTGCTGTCGCTCGCGATTGCTTTTTTTGTGGTGTATCGTGCCGTTCTATCTTGCTGTGCTCGTCAACGCCAGCGACAACAACAGCTCTCATATTCAGTTGATTTATAACTTGACGCTATGTGAGCTGAATGGCACAGATTGGCTGGCACAAAATTTTGACTGGGCAGTGGAGACTTTTGTCATCTTCCCCGTGTTGACTCACATTGTTTCCTATGGGGCACTCACCACCAGCCATTTCCTTGACACAGTTGGTCTGGCCACTGTGTCCACCGCCGGATATTATCACGGGCGGTATGTCTTGAGTAGCATTTACGCAGTCTGTGCTCTGGCTGCGCTGATTTGCTTTGTCATTAGGCTTGCGAAGAACTGCATGTCC…	MLGKCLTACCRSRLLFLWCIVPFYLAVLVNASDNNSSHIQLIYNLTLCELNGTDWLAQNFDWAVETFVIFPVLTHIVSYGALTTSHFLDTVGLATVSTAGYYHGRYVLSSIYAVCALAALICFVIRLAKNCMSWRYSCTRYTNFLLDTKGRLYRWRSPVIVEKRGKVEVEGHLIDLKRVVLDGSAATPLTRVSAELWGRL*	30,34,35,44,51	1-4-3	0	87218	554
	JX192632.1	2010	China:Guangdong	10HN-GD	ATGTTGGGGAAGTGCTTGACCGCGTGCTGTTGCTCGCGATTGCTTTTTTTGTGGTGTATCGTGCTGTTCTATCCTGCTGTACCCGCCAGCGCCAGCAACAACAACAGCTCTCATTTTCAGTTGATTTATAACTTAACGCTATGCGAGCTGAATGGCACAGACTGGCTGAAAGAAAAATTTGACTGGGCAGTGGAGACTTTTGTCATCTTCCCCGTGTTGACCCACATTGTCTCCTATGGGGCACTCACCACCAGCCATTTCCTTGACACAGTTGGTCTGGCCACTGTGTCCACCGCCGGATATTATCACGGGCGGTATATCTTGAGTAGCATCTACGCAGTCTGTGCTCTGGCTGCGCTGATTTGCTTTGTCATTAGGCTTGCGAAGAACTGCATGTCC…	MLGKCLTACCCSRLLFLWCIVLFYPAVPASASNNNSSHFQLIYNLTLCELNGTDWLKEKFDWAVETFVIFPVLTHIVSYGALTTSHFLDTVGLATVSTAGYYHGRYILSSIYAVCALAALICFVIRLAKNCMSWRYSCTRYTNFLLDTKGRLYRWRSPVIVEKGGKVEVGGHLIDLKRVVLDGSAATPLTRVSAERWGRL*	35,44,51	1-3-3	0	218	554
	JX192633.1	2010	China:Guangdong	10GZ-GD	ATGTTGGGGAAGTGCTTGACCGCGTGCTGTTGCTCGCGATCGCTTTTTTTGTGGTGTATCGTGCCGTTCTATCTTGCTGTGCTCGTCAACGCCAGCAACAACAACAGCTCTCATATTCAGTTGATTTATAACTTAACGCTATGTGAGCTGAATGGCACAGATTGGCTGGCACAAAAATTTGACTGGGCAGTGGAGACTTTTGTCATCTTCCCCGTGTTGACTCACATTGTTTCCTATGGGGCACTCACCACCAGCCATTTCCTTGACACAGTTGGTCTGGCCACTGTGTCCACCGCCGGATATTATCACGGGCGGTATGTCTTGAGCAGCATTTACGCAGTCTGTGCTCTGGCTGCGCTGATTTGCTTTGTCATTAGGCTTGCGAAGAACTGCATGTCC…	MLGKCLTACCCSRSLFLWCIVPFYLAVLVNASNNNSSHIQLIYNLTLCELNGTDWLAQKFDWAVETFVIFPVLTHIVSYGALTTSHFLDTVGLATVSTAGYYHGRYVLSSIYAVCALAALICFVIRLAKNCMSWRYSCTRYTNFLLDTKGRLYRWRSPVIVEKGGKVEVEGHLIDLKRVVLDGSAATPLTRVSAEQWGRL*	30,35,44,51	1-4-3	0	87218	554
	JX192634.1	2010	China:Guangdong	10FS-GD	ATGTTGGGGAAGTGCTTGACCGCGTGCTGTTGCTCGCGATTGCTTTTTTTGTGGTGTATCGTGCCGTTCTATCCTGCTGTGCTCGCCAACGCCAGCAACAGCAGCAGCTCTCATATTCAGTTGATTTATAACTTAACGCTATGTGAGCTGAATGGCACAGATTGGCTGGCAAAAAAATTTGACTGGGCAGTGGAGACTTTTGTCATCTTCCCCGTGTTGACTCACATTGTTTCCTATGGAGCACTCACCACCAGCCATTTCCTTGACACAGTTGGTCTAGCCACTGTGTCCACCGCCGGATATTATCACGGGCGGTATGTCTTGAGTAGCATTTACGCAGTCTGTACTCTGGCTGCGCTGATTTGCTTTGTCATTAGGCTTGCGAAGAACTGCATGTCC…	MLGKCLTACCCSRLLFLWCIVPFYPAVLANASNSSSSHIQLIYNLTLCELNGTDWLAKKFDWAVETFVIFPVLTHIVSYGALTTSHFLDTVGLATVSTAGYYHGRYVLSSIYAVCTLAALICFVIRLAKNCMSWRYSCTRYTNFLLDTKGRLYRWRSPVIVERGGKVEVEGHLIDLKRVVLDGSAATPLTRVSAEQWGRL*	30,33,44,51	1-3-3	0	218	554
	JX192635.1	2010	China:Guangdong	10FS1-GD	ATGTTGGGGAAGTGCTTGACCGCGTGCTGTTGCTCGCGATTGCTTTTTTTGTGGTGTATCGTGCCGTTCTATCTTGCTGTGCTCGCCAACGCCAGCAACAGCAACAGCTCTCATATTCAGTTGATTTATAACTTAACGCTATGTGAGCTGAATGGCACAGATTGGCTGGCACAAAAATTTGACTGGGCAGTGGAGACTTTTGTCATCTTCCCCGTGTTGACTCACATTGTTTCCTATGGAGCACTCACCACCAGCCATTTCCTTGACACAGTTGGTCTAGCCACTGTGTCCACCGCCGGATATTATCACGGGCGGTATGTCTTGAGTAGCATTTACGCAGTCTGTGCTCTGGCTGCGCTGATTTGCTTTGTCATTAGGCTTGCGAAGAACTGCATGTCC…	MLGKCLTACCCSRLLFLWCIVPFYLAVLANASNSNSSHIQLIYNLTLCELNGTDWLAQKFDWAVETFVIFPVLTHIVSYGALTTSHFLDTVGLATVSTAGYYHGRYVLSSIYAVCALAALICFVIRLAKNCMSWRYSCTRYTNFLLDTKGRLYRWRSPVIVEKGGKVEVGGHLIDLKRVVLDGSAATPLTRVSAERWGRL*	30,35,44,51	1-3-3	0	218	554
	JX192636.1	2010	China:Guangdong	10BY-GD	ATGTTGGGGAAGTGCTTGACCGCGTGCTGTTGCTCGCGATTGCTTTTTTTGTGGTGTATCGTGCCGTTCTATCTTGCTGTGCTCGCCAACGCCAGCAACAGCAACAGCTCTCATATTCAGTTGATTTATAACTTAACGCTATGTGAGCTGAATGGCACAGATTGGCTGGCACAAAAATTTGACTGGGCAGTGGAGACTTTTGTCATCTTCCCCGTGTTGACTCACATTGTTTCCTATGGAGCACTCACCACCAGCCATTTCCTTGACACAGTTGGTCTAGCCACTGTGTCCACCGCCGGATATTATCACGGGCGGTATGTCTTGAGTAGCATTTACGCAGTCTGTGCTCTGGCTGCGCTGATTTGCTTTGTCATTAGGCTTGCGAAGAACTGCATGTCC…	MLGKCLTACCCSRLLFLWCIVPFYLAVLANASNSNSSHIQLIYNLTLCELNGTDWLAQKFDWAVETFVIFPVLTHIVSYGALTTSHFLDTVGLATVSTAGYYHGRYVLSSIYAVCALAALICFVIRLAKNCMSWRYSCTRYTNFLLDTKGRLYRWRSPVIVEKGGKVEVGGHLIDLKRVVLDGSAATPLTRVSAEQWGRL*	30,35,44,51	1-3-3	0	218	554
	JX192637.1	2010	China:Guangdong	10SJ-GD	ATGTTGGGGAAGTGCTTGACCGCGTGCTGTTGCTCGCGATTGCTTTTTTTGTGGTGTATCGTGCCGTTCTATCTTGCTGTGCTCGCCAACGCCAGCAACAGCAACAGCTCTCATATTCAGTTGATTTATAACTTAACGCTATGTGAGCTGAATGGCACAGATTGGCTGGCACAAAAATTTGACTGGGCAGTGGAGACTTTTGTCATCTTCCCCGTGTTGACTCACATTGTTTCCTATGGAGCACTCACCACCAGCCATTTCCTTGACACAGTTGGTCTAGCCACTGTGTCCACCGCCGGATATTATCACGGGCGGTATGTCTTGAGTAGCATTTACGCAGTCTGTGCTCTGGCTGCGCTGATTTGCTTTGTCATTAGGCTTGCGAAGAACTGCATGTCC…	MLGKCLTACCCSRLLFLWCIVPFYLAVLANASNSNSSHIQLIYNLTLCELNGTDWLAQKFDWAVETFVIFPVLTHIVSYGALTTSHFLDTVGLATVSTAGYYHGRYVLSSIYAVCALAALICFVIRLAKNCMSWRYSCTRYTNFLLDTKGRLYRWRSPVIVEKGGKVEVGGHLIDLKRVVLDGSAATPLTRVSAEQWGRL*	30,35,44,51	1-3-3	0	218	554
	JX192638.1	2010	China:Guangdong	10SS-GD	ATGTTGGGGAAGTGCTTGACCGCGTGCTGTTGCTCGCGATTGTTTTTTTTGTGGTGTATCGTGCCGTTCTATCTTGCTGTGCTCGCCAACGCCAGCAACAGCAACAGCTCTCATATTCAGTTGATTTATAACTTAACGCTATGTGAGCTGAATGGCACAGATTGGCTGGCACAAAAATTTGACTGGGCAGTGGAGACTTTTGTCATCTTCCCCGTGTTTACTCACATTGTTTCCTATGGAGCACTCACCACCAGCCATTTCCTTGACACAGTTGGTCTAGCCACTGTGTCCACCGCCGGATATTATCACGGGCGGTATGTCTTGAGTAGCATTTACGCAGTCTGTGCTCTGGCTGCGCTGATTTGCTTTGTCATTAGGCTTGCGAAGAACTGCATGTCC…	MLGKCLTACCCSRLFFLWCIVPFYLAVLANASNSNSSHIQLIYNLTLCELNGTDWLAQKFDWAVETFVIFPVFTHIVSYGALTTSHFLDTVGLATVSTAGYYHGRYVLSSIYAVCALAALICFVIRLAKNCMSWRYSCTRYTNFLLDTKGRLYRWRSPVIVEKGGKVEVGGHLIDLKRVVLDGSAATPLTRVSAERWGRL*	30,35,44,51	1-1-3	0	0	554
	JX192639.1	2010	China:Guangdong	10ZQ-GD	ATGTTGGGGAAGTGCTTGACCGCGTGCTGTTGCTCGCGATTGCTTTTTTTGTGGTGTATCGTGCCGTTCTATCTTGCTGTGCTCGCCAACGCCAGCAACAGCAACAGCTCTCATATTCAGTTGATTTATAACTTAACGCTATGTGAGCTGAATGGCACAGATTGGCTGGCACAAAAATTTGACTGGGCAGTGGAGACTTTTGTCATCTTCCCCGTGTTGACTCACATTGTTTCCTATGGAGCACTCACCACCAGCCATTTCCTTGACACAGTTGGTCTAGCCACTGTGTCCACCGCCGGATATTATCACGGGCGGTATGTCTTGAGTAGCATTTACGCAGTCTGTGCTCTGGCTGCGCTGATTTGCTTTGTCATTAGGCTTGCGAAGAACTGCATGTCC…	MLGKCLTACCCSRLLFLWCIVPFYLAVLANASNSNSSHIQLIYNLTLCELNGTDWLAQKFDWAVETFVIFPVLTHIVSYGALTTSHFLDTVGLATVSTAGYYHGRYVLSSIYAVCALAALICFVIRLAKNCMSWRYSCTRYTNFLLDTKGRLYRWRSPVIVEKGGKVEVEGHLIDLKRVVLDGSAATPLTRVSAEQWGRL*	30,35,44,51	1-3-3	0	218	554
	JX215552.1	2010	China:Guangdong	10QY-GD	ATGTTGGGGAAGTGCTTGACCGCGTGCTGTTGCTCGCGATTGCTTTTTTTGTGGTATATCGTGCCGTTCTATCTTGCTGTGCTCGCCAACGCCAGCAACAGCAACAGCTCTCATATTCAGTTGATTTATAACTTAACGCTATGTGAGCTGAATGGCACAGATTGGCTGGCACAAAAATTTGACTGGGCAGTGGAGACTTTTGTCATCTTCCCCGTGTTGACCCACATTGTTTCCTATGGAGCACTCACCACCAGCCATTTCCTTGACACAGTTGGTCTAGCCACTGTGTCCACCGCCGGATATTATCACGGGCGGTATGTCTTGAGTAGCATTTACGCAGTCTGTGCTCTGGCTGCGCTGATTTGCTTTGTCATTAGGCTTGCGAAGAACTGCATGTCC…	MLGKCLTACCCSRLLFLWYIVPFYLAVLANASNSNSSHIQLIYNLTLCELNGTDWLAQKFDWAVETFVIFPVLTHIVSYGALTTSHFLDTVGLATVSTAGYYHGRYVLSSIYAVCALAALICFVIRLAKNCMSWRYSCTRYTNFLLDTKGRLYRWRSPVIVEKGGKVEVGGHLIDLKRVVLDGSAATPLTRVSAEQWGRL*	30,35,44,51	1-3-3	0	218	554
	JX215553.1	2010	China:Guangdong	10HD-GD	ATGTTGGGGAAGTGCTTGACCGCGTGCTGTTGCTCGCGATTGCTTTTTTTGTGGTGTATCGTGCCGTTCTATCTTGCTGTGCTCGCCAACGCCAGCAACAGCAACAGCTCTCATATTCAGTTGATTTATAACTTAACGCTATGTGAGCTGAATGGCACAGATTGGCTGGCACAAAAATTTGACTGGGCAGTGGAGACTTTTGTCATCTTCCCCGTGTTGACTCACATTGTTTCCTATGGAGCACTCACCACCAGCCATTTCCTTGACACAGTTGGTCTAGCCACTGTGTCCACCGCCGGATATTATCACGGGCGGTATGTCTTGAGTAGCATTTACGCAGTCTGTGCTCTGGCTGCGCTGATTTGCTTTGTCATTAGGCTTGCGAAGAACTGCATGTCC…	MLGKCLTACCCSRLLFLWCIVPFYLAVLANASNSNSSHIQLIYNLTLCELNGTDWLAQKFDWAVETFVIFPVLTHIVSYGALTTSHFLDTVGLATVSTAGYYHGRYVLSSIYAVCALAALICFVIRLAKNCMSWRYSCTRYTNFLLDTKGRLYRWRSPVIVEKGGKVEVGGHLIDLKRVVLDGSAATPLTRVSAERWGRL*	30,35,44,51	1-3-3	0	218	554
	JX317649.1	2010	China:Jiangxi	JX	ATGTTGGGGAAGTGCTTGACCGCGTGCTGTTGCTCGCGATTGCTTTTTTTGTGGTGTATCGTGCCGTTCTATCTTGCTGTGCTCGCCAACGCCAGCAACAGCAACAGCTCTCATATTCAGTTGATTTATAACTTAACGCTATGTGAGCTGAATGGCACAGATTGGCTGGCACAAAAATTTGACTGGGCAGTGGAGACTTTTGTCATTTTCCCCGTGTTGACTCACATTGTTTCCTACGGAGCACTCACCACCAGCCATTTCCTTGACACAGTTGGTCTAGCCACTGTGTCCACCGCCGGATATTATCACGGGCGGTATGTCTTGAGTAGCATTTACGCAGTCTGTGCTCTGGCTGCGCTGATTTGCTTTGTCATTAGGCTTGCGAAGAACTGCATGTCC…	MLGKCLTACCCSRLLFLWCIVPFYLAVLANASNSNSSHIQLIYNLTLCELNGTDWLAQKFDWAVETFVIFPVLTHIVSYGALTTSHFLDTVGLATVSTAGYYHGRYVLSSIYAVCALAALICFVIRLAKNCMSWRYSCTRYTNFLLDTKGRLYRWRSPVIVEKGGKVEVEGHLIDLKRVVLDGSAATPLTRVSAEQWGRL*	30,35,44,51	1-3-3	0	218	554
	JX912249.1	2010	China:Guangxi	GX1003	ATGTTGGGGAAGTGCTTGACCGCGTGCTGTTGCTCGCGATTGCTTTTTTTGTGGTGTATCGTGCCGTTCTATCTTGCTGTGCTCGTCAACGCCAGCAACAACAACAGCTCTCATATTCAGTTGATTTATAACTTGACGCTATGTGAGCTGAATGGCACAGATTGGCTGGCACAAAATTTTGACTGGGCAGTGGAGACTTTTGTCATCTTCCCCGTGTTGACTCACATTGTTTCCTATGGGGCACTCACCACCAGCCATTTCCTTGACACAGTTGGTCTGGCCACTGTGTCCACCGCCGGATATTATCACGGGCGGTATGTCTTGAGTAGCATTTACGCAGTCTGTGCTCTGGCTGCGCTGATTTGCTTTGTCATTAGGCTTGCGAAGAACTGCATGTCC…	MLGKCLTACCCSRLLFLWCIVPFYLAVLVNASNNNSSHIQLIYNLTLCELNGTDWLAQNFDWAVETFVIFPVLTHIVSYGALTTSHFLDTVGLATVSTAGYYHGRYVLSSIYAVCALAALICFVIRLAKNCMSWRYSCTRYTNFLLDTKGRLYRWRSPVIVEKRGKVEVEGHLIDLKRVVLDGSAATPLTRVSAELWGRL*	30,35,44,51	1-4-3	0	87218	554
	KJ855518.1	2010	China:Shanxi	Shanxi-6	ATGTTGGGGAAGTGCTTGACCGCGTGCTGTTGCTCGCGATTGCTTTTTTTGTGGTGTATCGTGCCGTTCTTTCTTGCTGTGCTCGCCAACGCCAGCAACAGCAACAGCTCTCATATTCAGTTGATTTATAACTTAACGCTATGTGAGCTGAATGGCACAGATTGGCTGGCACAAAAATTTGACTGGGCAGTGGAGACTTTTGTCATTTTCCCCGTGTTGACTCACATTGTTTCCTATGGAGCACTCACCACCAGCCATTTCCTTGACACAGTTGGTCTAGCCACTGTGTCTACCGCCGGATATTATCACGGGCGGTATGTCTTGAGTAGCATTTACGCAGTCTGTGCTCTGGCTGCGCTGATTTGCTTTGTCATTAGGCTTGCGAAGAACTGCATGTCC…	MLGKCLTACCCSRLLFLWCIVPFFLAVLANASNSNSSHIQLIYNLTLCELNGTDWLAQKFDWAVETFVIFPVLTHIVSYGALTTSHFLDTVGLATVSTAGYYHGRYVLSSIYAVCALAALICFVIRLAKNCMSWRYSCTRYTNFLLDTKGRLYRWRSPVIVEKGGKVEVGGHLIDLKRVVLDGSAATPLTRVSAEQWGRL*	30,35,44,51	1-3-3	0	218	554
	KP998478.1	2010	China:Fujian	FJZH	ATGTTGGGGAAGTGCTTGACCGCGTGCTGTTGCTCGCGATTGCTTTTTTTGTGGTGTATCGTGCCGTTCTATCTTGCTGTGCTCGTCAACGCCAGCAACAACAACAGCTCTCATATTCAGTTGATTTATAACTTAACGCTATGTGAGCTGAATGGCACAGATTGGCTGGCACAAAAATTTGACTGGGCAGTGGAGACTTTTGTCATCTTCCCCGTGTTGACTCACATTGTTTCCTATGGGGCACTCACCACCAGCCATTTCCTTGACACAGTTGGTCTGGCCACTGTGTCCACCGCCGGATATTATCACGGGCGGTATGTCTTGAGTAGCATTTACGCAGTCTGTGCTCTGGCTGCGCTGATTTGCTTTGTCATTAGGCTTGCGAAGAACTGCATGTCC…	MLGKCLTACCCSRLLFLWCIVPFYLAVLVNASNNNSSHIQLIYNLTLCELNGTDWLAQKFDWAVETFVIFPVLTHIVSYGALTTSHFLDTVGLATVSTAGYYHGRYVLSSIYAVCALAALICFVIRLAKNCMSWRYSCTRYTNFLLDTKGRLYRWRSPVIVEKGGKVEVEGHLIDLKRVVLDGSAATPLTRVSAELWGRL*	30,35,44,51	1-4-3	0	87218	554
	KP998479.1	2010	China:Fujian	FJOU	ATGTTGGGGAAGTGCTTGACCGCGTGCTGTTGCTCGCGATTGCTTTTTTTGTGGTGTATCGTGCCGTTCTATCTTGCTGTGCTCGTCAACGCCAGCAACAACAACAGCTCTCATATTCAGTTGATTTATAACTTAACGCTATGTGAGCTGAATGGCACAGATTGGCTGGCGCAAAAATTTGACTGGGCAGTGGAGACTTTTGTCATCTTCCCCGTGTTGACTCACATTGTTTCCTATGGGGCACTCACCACCAGCCATTTCCTTGACACAGTCGGTCTGGCCACTGTGTCCACCGCCGGATATTATCACGGGCGGTATGTCTTGAGTAGCATTTACGCAGTCTGTGCTCTGGCTGCGCTGATTTGCTTTGTCATTAGGCTTGCGAAGAACTGCATGTCC…	MLGKCLTACCCSRLLFLWCIVPFYLAVLVNASNNNSSHIQLIYNLTLCELNGTDWLAQKFDWAVETFVIFPVLTHIVSYGALTTSHFLDTVGLATVSTAGYYHGRYVLSSIYAVCALAALICFVIRLAKNCMSWRYSCTRYTNFLLDTKGRLYRWRSPVIVEKGGKVEVEGHLIDLKRVVLDGSAATPLTRVSAEQWGRL*	30,35,44,51	1-4-3	0	87218	554
	JX857698.1	2011	China:Yunnan	YN-2011	ATGTTGGAGAAATGCTTGACCGCGGGCTGTTGCTCGCAATTGCTTTCTTTGTGGTGTATCGTGCCGTTCTGTTTTGCTGCGCTCGCCAACGCCAGCAACGACAGCAGCTCCCATCTACAGCTGATTTACAACTTGACGCTATGTGAGCTGAATGGCACAGATTGGCTAGCTAACAAATTTGATTGGGCAGTGGGGAGTTTTGTCATCTTTCCCGTTTTGACTCACATTGTCTCCTATGGTGCCCTCACTACCAGCCATTTCCTTGACACAGTCGCTTTAGTCACTGTGTCTACCGCCGGGTTTGTTCACGGGCGGTATGTCCTAAGTAGCATCTACGCGGTCTGTGCCCTGGCTGCGTTGACTTGCTTCGTCATTAGGTTTGCAAAGAATTGCATGTCC…	MLEKCLTAGCCSQLLSLWCIVPFCFAALANASNDSSSHLQLIYNLTLCELNGTDWLANKFDWAVGSFVIFPVLTHIVSYGALTTSHFLDTVALVTVSTAGFVHGRYVLSSIYAVCALAALTCFVIRFAKNCMSWRYACTRYTNFLLDTKGGLYRWRSPVIIEKRGKVEVEGHLIDLKRVVLDGSVATPITRVSAEQWGRP*	30,33,44,51	2-5-2	407	359	23
	KF771273.1	2011	China:Guizhou	GZ1101	ATGTTGGAGAAATGCTTGACCGCGGGCTGTTGCTCGCAATTGCTTTCTTTGTGGTGTATCGTGCCGTTCTGTTTTGCTGTGCTCGCCAACGCCCAAAACAGCAGCTCCCATCTACAGCTGATTTACAACTTGACGCTATGTGAGCTGAATGGCACAGATTGGCTAGCTGGCAAATTTGATTGGGCAGTGGAGAGTTTTGTCATCTTTCCCGTTTTGACTCACATTGTATCTTATGGTGCCCTCACTACCAGCCATTTCCTTGACACAGTCGCTTTAGTCACTGTGTCTACCGCCGGTTTTTTTCACGGGCGGTATGTCCTGAGTAGCATCTACGCGGTTTGTGCCCTGGCTGCGTTGACTTGTTTCGTCATTAGATTTGCAAAGAATTGCATGTCCTGG…	MLEKCLTAGCCSQLLSLWCIVPFCFAVLANAQNSSSHLQLIYNLTLCELNGTDWLAGKFDWAVESFVIFPVLTHIVSYGALTTSHFLDTVALVTVSTAGFFHGRYVLSSIYAVCALAALTCFVIRFAKNCMSWRYACTRYTNFLLDTKGKLYRWRSPVIIEKRGKVEVEGHLIDLKRVVLDGSAAAPVTRVSAEQWGRP*	33,43,50	1-5-4	0	356	23551
	KP998411.1	2011	China:Taiwan	PD119	ATGTTGGGGAAATGCTTGACCGCGGGCTGTTGCTCGCGATTGCTTTCTTTGTGGTGTATCGTGCCGTTCTGTTTTGCTGTGCTCGTCAACGCCAACAGCAACAGCAGCTCTCATCTACAGTTGATTTACAACTTGACGCTATGTGAGCTGAATGGCACAGATTGGCTATCTAATAAATTTGATTGTGCTGTGGAGAGTTTAGTCATCTTTCCCGTTTTGACTCACATTGTCTCCTATGGTGCCCTCACTACCAGCCATTTCCTTGACACAGTCGCTTTAGTCACTGTGTCTACCGCCGGGTTTGTTCACGGGCGGTATGTCCTGAGCAGCATCTACGCGGTCTGTGCCCTGGCTGCGTTGACTTGCTTCGTCATTAGGTTTGTAAAGAATTGCATGTCC…	MLGKCLTAGCCSRLLSLWCIVPFCFAVLVNANSNSSSHLQLIYNLTLCELNGTDWLSNKFDCAVESLVIFPVLTHIVSYGALTTSHFLDTVALVTVSTAGFVHGRYVLSSIYAVCALAALTCFVIRFVKNCMSWRYSCTRYTNFLLDTKGRLYRWRSPVIIEKRGKVEVEGHLIDLKRVVLDGSVATPITRVSAEQWGRP*	34,44,51	1-6-2	0	87359	23
	KP998474.1	2011	China:Fujian	FJSD	ATGTTGGGGAAATGCTTGACCGCGGGCTGTTGCTCGCAATTGCTTTCTTTGTGGTGTATCGTGCCGTTCTGTTTTGCTGTGCTCGCCAACGCCAGCAACGGCAGCAGCTCCCATCTACAGCTGATTTACAACTTGACGCTATGTGAGCTGAATGGCACAGATTGGCTAGCTAACAAATTTGATTGGGCAGTGGAGAGTTTTGTCATCTTTCCCGTTTTGACTCACATTGTCTCCTATGGTGCCCTCACTACCAGCCATTTCCTTGACACAGTCGCTTTAGTCACTGTGTCTACCGCCGGGTTTGTTCACGGGCGGTATGTCCTAAGTAGCATCTACGCGGTCTGTGCCCTGGCTGCGTTGACTTGCTTCGTCATTAGGTTTGCAAAGAATTGCATGTCC…	MLGKCLTAGCCSQLLSLWCIVPFCFAVLANASNGSSSHLQLIYNLTLCELNGTDWLANKFDWAVESFVIFPVLTHIVSYGALTTSHFLDTVALVTVSTAGFVHGRYVLSSIYAVCALAALTCFVIRFAKNCMSWRYACTRYTNFLLDTKGTLYRWRSPVIIEKRGKVEVEGHLIDLKRVVLDGSVATPITRVSAEQWGRP*	33,44,51	2-5-2	407	359	23
	JN387274.1	2011	China:Guangdong	GDQY1VP100	ATGTTGGGGAAGTGCTTGACCGCGTGCTGTTGCTCGCGATTGCTTTTTTTGTGGTGTATCGTGCCGTTCTATCTTGCTGTGCTCGTCAACGCCAGCAACAACAACAGCTCTCATATTCAGTTGATTTATAACTTAACGCTATGTGAGCTGAATGTCACAGATTGGCCGGCACAAAAATTTGACTGGGCAGTGGAGACTTTTGTCATCTTCCCCGTGTTGACTCACATTGTTTCCTATGTGGCACTCACCACCAGCCATTTCCTTGACACAGTTGGTCTGGCCACTGTGTCCACCGCCGGATATTATCACGGGCGGTATGTCTTGAGTAGCATTTATGCAGTCTGTGCTCTGGCTGCGCTGATTTGCTTTGTCATTAGGCTTGCGAAGAACTGCATGTCC…	MLGKCLTACCCSRLLFLWCIVPFYLAVLVNASNNNSSHIQLIYNLTLCELNVTDWPAQKFDWAVETFVIFPVLTHIVSYVALTTSHFLDTVGLATVSTAGYYHGRYVLSSIYAVCALAALICFVIRLAKNCMSWRYSCTRYTNFLLDTKGRLYRWRSPVIVEKGGKVEVEGHLIDLKRVVLDGSAATPLTRVSAERWGRL*	30,35,44,51	1-4-3	0	87218	554
	JN662424.1	2011	China:Guangdong	GM2	ATGTTGGGGAAATGCTCGACCGCGGGCTGCTGCTCGCAATTTCTTTTTTTGTGGTGTATCGTGCCGTTCTGTTCTATTGCGCTCGTCAGCGCCAACGGAAACAGCAGCTCTTATTCGCAGTTGATCTACAACCTGACGTTATGTGAGCTGAATGGCACAGATTGGCTGGCCACTAATTTTGATTGGGCAGTGGAATGTTTTGTTATCTTTCCCGTGTTGACTCACATCGTCTCCTACGGTGTCCTAACTACCAGCCATTTTCTTGACACAGTCAGCCTGGTCACTGTATCCGCCGCTGGGTTTCATCACGGACGGTATGTTTTGAGTAGCATCTATGCAGTTTGTGCTTTTGCTGCTTTAATTTGCTTCATCATTAGGCTGGTGAAGAATTGCATGTCT…	MLGKCSTAGCCSQFLFLWCIVPFCSIALVSANGNSSSYSQLIYNLTLCELNGTDWLATNFDWAVECFVIFPVLTHIVSYGVLTTSHFLDTVSLVTVSAAGFHHGRYVLSSIYAVCAFAALICFIIRLVKNCMSWRYSCTRYTNFLLDTKGKIYRWRSPVIIEKGGKVEVGGHLIDLKKVVLDGSAATPVTKVSAEQWGHP*	34,44,51	1-3-2	0	218	23
	JQ308798.1	2011	China:Guangdong	QYYZ	ATGTTGGGGAAATGCTCGACCGCGGGCTGCTGCTCGCAATTTCTTTTTTTGTGGTGTATCGTGCCGTTCTGTTCTATTGCGCTCGTCAGCGCCAACGGAAACAGCAGCTCTTATTCGCAGTTGATCTACAACCTGACGTTATGTGAGCTGAATGGCACAGATTGGCTGGCCACTAATTTTGATTGGGCAGTGGAATGTTTTGTTATCTTTCCCGTGTTGACTCACATCGTCTCCTACGGTGCCCTAACTACCAGCCATTTTCTTGACACAGTCAGCCTGGTCACTGTATCCGCCGCTGGGTTTCATCACGGACGGTATGTTTTGAGTAGCATCTATGCAGTCTGTGCTTTTGCTGCTTTAATTTGCTTCATCATTAGGCTGGTGAAGAATTGCATGTCT…	MLGKCSTAGCCSQFLFLWCIVPFCSIALVSANGNSSSYSQLIYNLTLCELNGTDWLATNFDWAVECFVIFPVLTHIVSYGALTTSHFLDTVSLVTVSAAGFHHGRYVLSSIYAVCAFAALICFIIRLVKNCMSWRYSCTRYTNFLLDTKGKIYRWRSPVIIEKGGKVEVGGHLIDLKKVVLDGSAATPVTKISAERWGHP*	34,44,51	1-3-2	0	218	23
	JQ326271.1	2011	China:Hubei	WUH4	ATGTTGGGGAAGTGCTTGACCGCGTGCTGTTGCTCGCGATTGCTTTTTTTGTGGTGTATCGTGCCGTTCTATCTTGCTGTGCTCGTCAACGCCAGCAACAACAACAGCCCTCATATTCAGTTGATTTGTAACTTAACGCTATGTGAGCTGAATGGCACAGATTGGCTGGCACAAAAATTTGACTGGGCAGTGGAGACTTTTGTCATCTTCCCCGTGTTGACTCACATTGTTTCCTATGGGGCACTCACCACCAGCCATTTCCTTGACACAGTTGGTCTGGCCACTGTGTCCACCGCCGGATATTATCACGGGCGGTATGTCTTGAGTAGCATTTACGCAGTCTGTGCTCTGGCTGCGCTGATTTGCTTTGTCATTAGGCTTGCGAAGAACTGCATGTCC…	MLGKCLTACCCSRLLFLWCIVPFYLAVLVNASNNNSPHIQLICNLTLCELNGTDWLAQKFDWAVETFVIFPVLTHIVSYGALTTSHFLDTVGLATVSTAGYYHGRYVLSSIYAVCALAALICFVIRLAKNCMSWRYSCTRYTNFLLDTKGRLYRWRSPVIVEKGGKVEVEGHLIDLKRVVLDGSAATPLTRVSAERWGRL*	30,44,51	1-4-3	0	87218	554
	JQ715697.1	2011	China:Guangdong	NVDC-GD2-2011	ATGTTGGGGAAGTGCTTGACCGCGTGCTGTTGCTCACGATTGCTTTTTTTGTGGTGTATCGTGCCGTTCTATCTTGCTGTGCTCGTCAACGCCAGCAACAACAACAGCTCTCATATTCAGTTGATTTATAACTTAACGCTATGTGAGCTGAATGGCACAGATTGGCTGGCACAAAAATTTGACTGGGCAGTGGAGACTTTTGTCATCTTCCCCGTTTTGACTCACATTGTTTCCTATGGGGCACTCACTACCAGCCATTTCCTTGACACAGTTGGTCTGGCCACTGTGTCCACCGCTGGATATTATCACAAGCGGTATGTCTTGAGTAGCATTTACGCAGTCTGTGCTCTGGCTGCGCTGATTTGCTTTGTCATTAGGCTTGCGAAGAACTGCATGTCC…	MLGKCLTACCCSRLLFLWCIVPFYLAVLVNASNNNSSHIQLIYNLTLCELNGTDWLAQKFDWAVETFVIFPVLTHIVSYGALTTSHFLDTVGLATVSTAGYYHKRYVLSSIYAVCALAALICFVIRLAKNCMSWRYSCTRYTNFLLDTKGRLYRWRSPIIVEKGGKVEVEGHLIDLKRVVLDGSVATPLTRVSAERWGRL*	30,35,44,51	1-2-1	0	87	0
	JQ715698.1	2011	China:Jiangsu	NVDC-JS2-2011	ATGTTGGGGAAGTGCTTGACCGCGTGCTGTTGCTCGCGATTGCTTTTTTTGTGGTGTATCGTGCCGTGCTATCTTGCTGTGCTCGTCAACGCCAGCAACAACAACAGCTCTCATATTCAGTTGATTTATAACTTAACGCTATGTGAGCTGAATGGCACAGATTGGCTGGCACAAAAATTTGACTGGGCAGTGGAGACTTTTGTTATCTTCCCCGTGTTGACTCACATTGTTTCCTATGGGGCGCTCACCACCAGCCATTTCCTTGACACAATTGGTCTGGCCACTGTGTCCACCGCCGGATATTGTCACGGGCGGTATGTCTTGAGTAGCATTTACGCAGTCTGTGCTCTGGCTGCGCTGATTTGCTTTGTCATTAGGCTTGCGAAGAACTGCATGTCC…	MLGKCLTACCCSRLLFLWCIVPCYLAVLVNASNNNSSHIQLIYNLTLCELNGTDWLAQKFDWAVETFVIFPVLTHIVSYGALTTSHFLDTIGLATVSTAGYCHGRYVLSSIYAVCALAALICFVIRLAKNCMSWRYSCTRYTNFLLDTKGRLYRWRSPVIVEKRGKVEVEGHLIDLKRVVLDGSAATPLTRVSAELWGRL*	30,35,44,51	1-4-3	0	87218	554
	JX187609.1	2011	China:Inner Mongolia	NVDC-NM1-2011	ATGAGATGTTCTCACAAATTGGAGCACTTCTTGACTCCGCACTCTTGCTTCTGGTGGCTTTTTTTGCTGTGTACCGGCTTGTCTTGGTCCTTTGCCGATGGCAACGGCAACAGCTCGACATACCAATACATATATAATTTGACGATATGCGAGCTGAATGGGACCGACTGGCTATCCGAACACTTTTATTGGGCAGTCGAGACCTTCGTGCTTTACCCGGTAGTTACTCATATCCTCTCACTGGGCTTTCTCACAACAAGCCATTTTCTTGACGCGCTCGGTCTCGGAGCCGTGTCTGTCACAGGTTTTCTTGGCAATCGATTTGTACTCAGCAGCATATATGGCGCTTGCGCATTTGCAGCGCTTGTGTGTTTTGTCATTCGTGCTGCCAAAAATTGC…	MRCSHKLEHFLTPHSCFWWLFLLCTGLSWSFADGNGNSSTYQYIYNLTICELNGTDWLSEHFYWAVETFVLYPVVTHILSLGFLTTSHFLDALGLGAVSVTGFLGNRFVLSSIYGACAFAALVCFVIRAAKNCMACRYARTRFTNFIVDDRGRIHRWKSPIVVEKLGKAEVDGDLVTIKHVVLEGVKARPLTRTSAEQWEA*	37,46,53	1-157-1	0	444	0
	JX215551.1	2011	China:Guangdong	11FS11-GD	ATGTTGGGGAAGTGCTTGACCGCGTGCTGTTGCTCGCGATCGCTTTTTTTGTGGTGTATCGTGCCGTTCTATCTTGCTGTGCTCGCCAACGCCAGCAACAACAACAGCTCTCATATTCAGTTGATTTATAACTTAACGCTATGTGAGCTGAATGGCACAGATTGGCTGGCACAAAAATTTGACTGGGCAGTGGAGACTTTTGTCATCTTCCCCGTGTTGACTCACATTGTTTCCTATGGGGCACTCACCACCAGCCATTTCCTTGACACAGTTGGTCTGGCCACTGTGTCCACCGCCGGATATTATCACGGGCGGTATGTCTTGAGTAGCATTTACGCAGTCTGTGCTCTGGCTGCGCTGATTTGCTTTGTCATTAGGCTTGCGAAGAACTGCATGTCC…	MLGKCLTACCCSRSLFLWCIVPFYLAVLANASNNNSSHIQLIYNLTLCELNGTDWLAQKFDWAVETFVIFPVLTHIVSYGALTTSHFLDTVGLATVSTAGYYHGRYVLSSIYAVCALAALICFVIRLAKNCMSWRYSCTRYTNFLLDTKGRLYRWRSPVIVEKGGKVEVEGHLIDLKRVVLDGSAATPLTRVSAERWGRL*	30,35,44,51	1-3-1	0	218	0
	JX215554.1	2011	China:Guangdong	11FS12-GD	ATGTTGGGGAAGTGCTTGACCGCGTGCTGTTGCTCGCGATCGCTTTTTTTGTGGTGTATCGTGCCGTTCTATCTTGCTGTGCTCGTCAACGCCAGCAACAACAACAGCTCTCATATTCAGTTGATTTATAACTTAACGCTATGTGAGCTGAATGGCACAGATTGGCTGGCACAAAAATTTGACTGGGCAGTGGAGACTTTTGTCATCTTCCCCGTGTTGACTCACATTGTTTCCTATGGAGCACTCACCACCAGCCATTTCCTTGACACAGTTGGTCTGGCCACTGTGTCCACCGCCGGATATTATCACGGGCGGTATGTCTTGAGTAGCATTTACGCAGTCTGTGCTCTGGCTGCGCTGATTTGCTTTGTCATTAGGCTTGCGAAGAACTGCATGTCC…	MLGKCLTACCCSRSLFLWCIVPFYLAVLVNASNNNSSHIQLIYNLTLCELNGTDWLAQKFDWAVETFVIFPVLTHIVSYGALTTSHFLDTVGLATVSTAGYYHGRYVLSSIYAVCALAALICFVIRLAKNCMSWRYSCTRYTNFLLDTKGRLYRWRSPVIVEKGGKVEVEGHLIDLKRVVLDGSAATPLTRVSAERWGRL*	30,35,44,51	1-4-1	0	87218	0
	JX217036.1	2011	China:Guangdong	11NZ-GD	ATGTTGGGGAAGTGCTTGACCGCGTGCTGTTGCTCGCGATTGCCTTTTTTGTGGTGTATTGTGCCGTTCTATCTTGCTGTGCTCGTCAACGCCAGCAACAGCAACAGCTCTCATATTCAGTTGATTTATAACTTAACGCTATGTGAGCTGAATGGCACAGATTGGCTGGCACAAAAATTTGACTGGGCAGTGGAGACTTTTGTCATCTTCCCCGTGTTGACTCACATTGTTTCCTATGGGGCACTCACCACCAGCCATTTCCTTGACACAGTTGGTCTGGCCACTGTGTCCACCGCCGGATATTATCACGGGCGGTATGTCTTGAGTAGCATTTACGCAGTCTGTGCTCTGGCTGCACTGATTTGCTTTGTCATTAGGCTTGCGAAGAACTGCATGTCC…	MLGKCLTACCCSRLPFLWCIVPFYLAVLVNASNSNSSHIQLIYNLTLCELNGTDWLAQKFDWAVETFVIFPVLTHIVSYGALTTSHFLDTVGLATVSTAGYYHGRYVLSSIYAVCALAALICFVIRLAKNCMSWRYSCTRYTNFLLDTKGRLYRWRSPVIVEKRGKVEVEGHLIDLKRVVLDGSAATPLTRVSAELWGRP*	30,35,44,51	1-4-3	0	87218	554
	JX235365.1	2011	China:Guangdong	11SH-GD	ATGTTGGGGAAGTGCTTGACCGCGTGCTGTTGCTCGCGATTGCTTTTTTTGTGGTGTATAGTGCCGTTCTATCTTGCTGTGCTCGTCAACGCCAGCGACAACAACAGCTCTCATATGCAGTTGATTTATAACTTGACGCTATGTGAGCTGAATGGCACAGATTGGCTGGCACAAAATTTTGACTGGGCAGTGGAGACTTTTGTCATCTTCCCCGTGTTGACTCACATTGTTTCCTATGGGGCACTCACCACCAGCCATTTCCTTGACACAGTTGGTCTGGCCACTGTGTCCACCGCCGGATATTATCACGGGCGGTATGTCTTGAGTAGCATTTACGCAGTCTGTGCTCTGGCTGCGCTGATTTGCTTTGTCATTAGGCTTGCGAAGAACTGCATGTCC…	MLGKCLTACCCSRLLFLWCIVPFYLAVLVNASDNNSSHMQLIYNLTLCELNGTDWLAQNFDWAVETFVIFPVLTHIVSYGALTTSHFLDTVGLATVSTAGYYHGRYVLSSIYAVCALAALICFVIRLAKNCMSWRYSCTRYTNFLLDTKGRLYRWRSPVIVEKGGKVEVEGHLIDLKRVVLDGSAATPLTRVSAELWGRL*	30,34,44,51	1-4-3	0	87218	554
	JX235366.1	2011	China:Guangdong	11SH1-GD	ATGTTGGGGAAGTGCTTGACCGCGTGCTGTTGCTCGCGATTGCTTTTTTTGTGGTGTATCGTGCCGTTCTATCTTGCTGTGCTCGTCAACGCCAGCAACAACAACAGCTCTCATATTCAGTTGATTTATAACTTAACGCTATGTGAGCTGAATGGCACAGATTGGCTGGCACAAAATTTTGACTGGGCAGTGGAGACTTTTGTCATCTTCCCCGTGTTGACTCACATTGTTTCCTATGGGGCACTCACCACCAGCCATTTCCTTGACACAGTTGGTCTGGCCACTGTGTCCACCGCCGGATATTATCACGGGCGGTATGTCTTGAGTAGCATTTACGCAGTCTGTGCTCTGGCTGCGCTGATTTGCTTTGTCATTAGGCTTGCGAAGAACTGCATGTCC…	MLGKCLTACCCSRLLFLWCIVPFYLAVLVNASNNNSSHIQLIYNLTLCELNGTDWLAQNFDWAVETFVIFPVLTHIVSYGALTTSHFLDTVGLATVSTAGYYHGRYVLSSIYAVCALAALICFVIRLAKNCMSWRYSCTRYTNFLLDTKGRLYRWRSPVIVEKRGKVEVEGHLIDLKRVVLDGSAATPLTRVSAELWGRL*	30,35,44,51	1-4-3	0	87218	554
	JX235367.1	2011	China:Guangdong	11XX-GD	ATGTTGGGGAAGTGCTTGACCGCGTGCTGTTGCTCGCGATTGCCTTTTTTGTGGTGTATCGTGCCGTTCTATCTTGCTGTGCTCGTCAACGCCAGCAACAGCAACAGCTCTCATATTCAGTTGATTTATAACTTAACGCTATGTGAGCTGAATGGCACAGATTGGCTGGCACAAAAATTTGACTGGGCAGTGGAGACTTTTGTCATCTTCCCCGTGTTGACTCACATTGTTTCCTATGGGGCACTCACCACCAGCCATTTCCTTGACACAGTTGGTCTGGCCACTGTGTCCACCGCCGGATATTATCACGGGCGGTATGTCTTGAGTAGCATTTACGCAGTCTGTGCTCTGGCTGCACTGATTTGCTTTGTCATTAGGCTTGCGAAGAACTGCATGTCC…	MLGKCLTACCCSRLPFLWCIVPFYLAVLVNASNSNSSHIQLIYNLTLCELNGTDWLAQKFDWAVETFVIFPVLTHIVSYGALTTSHFLDTVGLATVSTAGYYHGRYVLSSIYAVCALAALICFVIRLAKNCMSWRYSCTRYTNFLLDTKGRLYRWRSPVIVEKRGKVEVEGHLIDLKRVVLDGSAATPLTRVSAELWGRP*	30,35,44,51	1-4-3	0	87218	554
	JX235370.1	2011	China:Guangdong	11GZ-GD	ATGTTGGGGAAGTGCTTGACCGCGTGCTGTTGCTCGCGATTGCTTTTTTTGTGGTGTATCGTGCCGTTCTATCTTGCTGTGCTCGCCAACGCCAGCCACAGCAACAGCTCTCATATTCAGTTGATTTATAACTTAACGCTATGTGAGCTGAATGGCACAGATTGGCTGGCACAAAAATTTGATTGGGCAGTGGAGACTTTTGTCATCTTCCCTGTGTTGACTCACATTGTGTCCTATGGAGCACTCACCACCAGTCATTTCCTTGACACAGCTGGTCTAGCCACTGTGTCCACCGCCGGATATTATCATGGGCGGTATGTCCTGAGTAGCATTTACGCAGTCTGTGCTCTGGCTGCGCTGATTTGCTTTGTCATTAGGCTTGCGAAGAACTGCATGTCC…	MLGKCLTACCCSRLLFLWCIVPFYLAVLANASHSNSSHIQLIYNLTLCELNGTDWLAQKFDWAVETFVIFPVLTHIVSYGALTTSHFLDTAGLATVSTAGYYHGRYVLSSIYAVCALAALICFVIRLAKNCMSWRYSCTRYTNFLLDTKGRLYRWRSPVIVEKGGKVEVGGHLIDLKRVVLDGSAATPLTRVSAEQWGRL*	30,35,44,51	1-3-3	0	218	554
	JX679179.1	2011	China:Heilongjiang	HH08	ATGTTGGGGAAATGCTTGACCACGGGCTGTTGCTCGCGATTGCTTTCTTTGTGGTGTATCGTGCCGTTCTGTTTTGCTGTGCTCGTCAACGCCAACAGCAACAGCAGCTCTCAATTTCAGTTGATTTATAACTTGACGCTATGTGAGTTGAATGGCACAGATTGGCTGGCTAACAAATTTGACTGGGCAGTGGAGACTTTTGTCATCTTTCCCGTGTTGACTCACATTGTTTCCTATGGGGCACTCACCACCAGCCATTTCCTTGACACAGTTGGTCTGGTCACTGTGTCCACCGCCGGGTTTTATCACGGGCGGTATGTCTTGAGTAGCATCTACGCGTTCTGTGCTCTGGCTGCGTTGATTTGCTTCGTCATTAGGCTTGCGAAGAACTGCATGTCC…	MLGKCLTTGCCSRLLSLWCIVPFCFAVLVNANSNSSSQFQLIYNLTLCELNGTDWLANKFDWAVETFVIFPVLTHIVSYGALTTSHFLDTVGLVTVSTAGFYHGRYVLSSIYAFCALAALICFVIRLAKNCMSWRYSCTRYTNFLLDTRGRLYRWRSPIIVEKGGKVEVEGHLIDLKRVVLDGSVATPLTRVSAEQWGRL*	34,44,51	3-4-1	335	87218	0
	JX878379.1	2011	China:Shandong	SDA2	ATGTTGGGGAAGTGCTTGACCGCGTGCTGTTGCTCGCGATTGCTTTTTTTGTGGTGTATCGTGCCGTTCTATCTTGCTGTGCTCGTCAACGCCAGCAACGACAACAGCTCTCATATTCAGTTGATTTATAACTTAACGTTATGTGAGCTGAATGGCACAGATTGGCTGGCACAAAAATTTGACTGGGCAGTGGAGACTTTTGTCATCTTCCCCGTGTTGACTCACATTGTTTCCTATGTGGCACTCACCACCAGCCATTTCCTTGACACAGTTGGTCTGGCCACTGTGTCCACCGCCGGATATTATCACGGGCGGTATGTCTTGAGTAGCATTTACGCAGTCTGTGCTCTGGCTGCGCTGATTTGCTTTGTCATTAGGCTTGCGAAGAACTGCATGTCC…	MLGKCLTACCCSRLLFLWCIVPFYLAVLVNASNDNSSHIQLIYNLTLCELNGTDWLAQKFDWAVETFVIFPVLTHIVSYVALTTSHFLDTVGLATVSTAGYYHGRYVLSSIYAVCALAALICFVIRLAKNCMSWRYSCTRYTNFLLDTKGRLYRWRSPVIVEKGGKVEVEGHLIDLKRVVLDGSAATPLTRVSAERWGRL*	30,35,44,51	1-4-3	0	87218	554
	JX878380.1	2011	China:Shandong	SDA3	ATGTTGGGGAAGTGCTTGACCGCGTGCTGTTGCTCGCGATTGCTTTTTTTGTGGTGTATCGTGCCGTTCTATCTTGCTGTGCTCGTCAACGCCAGCAACGACAACAGCTCTCATATTCAGTTGATTTATAACTTAACGTTATGTGAGCTGAATGGCACAGATTGGCTGGCACAAAAATTTGACTGGGCAGTGGAGACTTTTGTCATCTTCCCCGTGTTGACTCACATTGTTTCCTATGGGGCACTCACCACCAGCCATTTCCTTGACACAGTTGGTCTGGCCACTGTGTCCACCGCCGGATATTATCACGGGCGGTATGTCTTGAGTAGCATTTACGCAGTCTGTGCTCTGGCTGCGCTGATTTGCTTTGTCATTAGGCTTGCGAAGAACTGCATGTCC…	MLGKCLTACCCSRLLFLWCIVPFYLAVLVNASNDNSSHIQLIYNLTLCELNGTDWLAQKFDWAVETFVIFPVLTHIVSYGALTTSHFLDTVGLATVSTAGYYHGRYVLSSIYAVCALAALICFVIRLAKNCMSWRYSCTRYTNFLLDTKGRLYRWRSPVIVEKGGKVEVEGHLIDLKRVVLDGSAATPLTRVSAERWGRL*	30,35,44,51	1-4-3	0	87218	554
	JX880029.1	2011	China:Jiangsu	NJ-1106	ATGTTGGGGAAGTGCTTGACCGCGTGCTGTTGCTCGCGATTGCTTTTTTTGTGGTGTATCGTGCCGTTCTATCTTGCTGTGCTCGTCAACGCCAGCAACAACAACAGCTCTCATATTCAGTTGATTTATAACTTAACGCTATGTGAGCTGAATGGCACAGATTGGCTGGCACAAAAATTTGACTGGGCAGTGGAGACTTTTGTCATCTTCCCCGTGTTGACTCACATTGTTTCCTATGGGGCACTCACCACCAGCCATTTCCTTGACACAGTTGGTCTGGCCACTGTGTCCACCGCCGGATATTATCACGGGCGGTATGTCTTGAGTAGCATTTACGCAGTCTGTGCTCTGGCTGCGCTGATTTGCTTTGTCATTAGGCTTGCGAAGAACTGCATGTCC…	MLGKCLTACCCSRLLFLWCIVPFYLAVLVNASNNNSSHIQLIYNLTLCELNGTDWLAQKFDWAVETFVIFPVLTHIVSYGALTTSHFLDTVGLATVSTAGYYHGRYVLSSIYAVCALAALICFVIRLAKNCMSWRYSCTRYTNFLLDTKGRLYRWRSPVIVEKGGKVEVEGHLIDLKRVVLDGSAATPLTRVSAEQWGRL*	30,35,44,51	1-4-3	0	87218	554
	KC492504.1	2011	China:Inner Mongolia	NVDC-NM2	ATGAGATGTTCTCACAGGTTGGTGCGTTCCTTGACACCGCACTCTTGCTCTTGGTGGCTTTTTTTGCTGTGTATCGGCTCGTCTTGGTCCTTTGCCGATGGCAACGGCAACGGCTCGACATACCAATACATATATAATTTGACTATATGCGAGCTGAATGGGACCACCTGGTTGTCCGACCATTTTCACTGGACAGTCGAGACTTTTGTGCTTTACCCTGTGATAACTCACATCATCTCACTCGGTTTTCTCACAACGAGCCATCTCTTTGACACACTCGGTCTCGGGGCTGTGTCTGTTACAGGTTTTGTTAGCAGACGGTATGTGCTCAGCAGTGTGTACGGTGTTTGTGCATTCGCAGCGCTCGTGTGCTTTGTCATCCGTGCCACCAAAAATTGT…	MRCSHRLVRSLTPHSCSWWLFLLCIGSSWSFADGNGNGSTYQYIYNLTICELNGTTWLSDHFHWTVETFVLYPVITHIISLGFLTTSHLFDTLGLGAVSVTGFVSRRYVLSSVYGVCAFAALVCFVIRATKNCMACRYARTRFTNFIVDDRGRIHRWKSPIVVEKMGKAEIGSDLVTIKHVVFEGVRAQPLTRTSAEQWEA*	37,46,53	1-1-1	0	0	0
	KC492505.1	2011	China:Inner Mongolia	NVDC-NM3	ATGAGATGTTCTCACAGGTTGGTGCGTTCCTTGACACCGCACTCTTGCTCTTGGTGGCTTTTTTTGCTGTGTATCGGCTCGTCTTGGTCCTTTGCCGATGGCAACGGCAACGGCTCGACATACCAATACATATATAATTTGACTATATGCGAGCTGAATGGGACCACCTGGTTGTCCGACCATTTTCACTGGACAGTCGAGACTTTTGTGCTTTACCCTGTGATAACTCACATCATCTCACTCGGTTTTCTCACAACGAGCCATCTCTTTGACACACTCGGTCTCGGGGCTGTGTCTGTTACAGGTTTTGTTAGCAGACGGTATGTGCTCAGCAGTGTGTACGGTGTTTGTGCATTCGCAGCGCTCGTGTGCTTTGTCATCCGTGCCACCAAAAATTGT…	MRCSHRLVRSLTPHSCSWWLFLLCIGSSWSFADGNGNGSTYQYIYNLTICELNGTTWLSDHFHWTVETFVLYPVITHIISLGFLTTSHLFDTLGLGAVSVTGFVSRRYVLSSVYGVCAFAALVCFVIRATKNCMACRYARTRFTNFIVDDRGRIHRWKSPIVVEKMGKAEIGSDLVTIKHVVFEGVRAQPLTRTSAEQWEA*	37,46,53	1-1-1	0	0	0
	KC492506.1	2011	China:Fujian	NVDC-FJ	ATGAGATGTTCTCACAGGTTGGTGCGTTCCTTGACACCGCACTCTTGCTCTTGGTGGCTTTTTTTGCTGTGTATCGGCTCGTCTTGGTCCTTTGCCGATGGCAACGGCAACGGCTCGACATACCAATACATATATAATTTGACTATATGCGAGCTGAATGGGACCACCTGGTTGTCCGACCATTTTCACTGGACAGTCGAGACTTTTGTGCTTTACCCTGTGATAACTCACATCATCTCACTCGGTTTTCTCACAACGAGCCATCTCTTTGACACACTCGGTCTCGGGGCTGTGTCTGTTACAGGTTTTGTTAGCAGACGGTATGTGCTCAGCAGTGTGTACGGTGTTTGTGCATTCGCAGCGCTCGTGTGTTTTGTCATCCGTGCCACCAAAAATTGT…	MRCSHRLVRSLTPHSCSWWLFLLCIGSSWSFADGNGNGSTYQYIYNLTICELNGTTWLSDHFHWTVETFVLYPVITHIISLGFLTTSHLFDTLGLGAVSVTGFVSRRYVLSSVYGVCAFAALVCFVIRATKNCMACRYARTRFTNFIVDDRGRIHRWKSPIVVEKMGKAEIGSDLVTIKHVVFEGVRAQPLTRTSAEQWEA*	37,46,53	1-1-1	0	0	0
	KC527830.1	2011	China:Guangdong	GD-2011	ATGTTGGGGAAGTGCTTGACCGCGTGCTGTTGCTCGCGATTGCTTTTTTTGTGGTGTATCGTGCCGTTCTATCTTGCTGTGCTCGCCAACGCCAGCAGCAGCAACAACTCTCATATTCAGTTGATTTATAACTTAACGCTATGTGAGCTGAATGGCACAGTTTGGCTGGAAAAAAACAATTTTGACTGGGCAGTGGAGACTTTTGTCATTTTCCCCGTGTTGACTCACATTGTTTCCTATGGAGCACTCACCACCAGCCATTTCCTTGACACAGTTGGTCTAGCCACTGTGTCCACCGCCGGATATTATCACGGGCGGTATGTCTTGAGTAGCATTTACGCAGTCTGTGCTCTGGCTGCGCTGATTTGCTTTGTCATTAGGCTTGCGAAGAACTGCATG…	MLGKCLTACCCSRLLFLWCIVPFYLAVLANASSSNNSHIQLIYNLTLCELNGTVWLEKNNFDWAVETFVIFPVLTHIVSYGALTTSHFLDTVGLATVSTAGYYHGRYVLSSIYAVCALAALICFVIRLAKNCMSWRYSCTRYTNFLLDTKGRLYRWRSPVIVEKGGKVEVGGHLIDLKRVVLDGSAATPLTRVSAEQWGRL*	30,44,51	1-3-3	0	221	557
	KF001144.1	2011	China:Guizhou	GZ11-G1	ATGAGATGTTCTCACAAATTGGAGCATTTCTTGACTCCTCGCTCTTGCTTTTGGTGGCTTTTTTTGCTTTATACCGGCTTGTCTTGGTCCTTTGTCGATGGCAACGACAACAGCTCGACATACCAATACATATATAATTTGACGATATGCGAGCTGAATGGGACCAAATGGTTGCACAGCCATTTTGACTGGGCAGTTGAAACCTTTGTGCTTTACCCGGTTGCCACTCATATCCTTTCACTGGGTTTTCTCACAACAAGCCATTTTTTTGATGCGCTCGGTCTCGGCGCTGTGTCCACTACAGGATTTGTTGACGGGCGGTATGTACTCAGTAGCGTGTACGGCGCTTGTGCTTTCGCAGCGCTCGTATGTTTTGTCATCCGCGCTGCTAAAAATTGC…	MRCSHKLEHFLTPRSCFWWLFLLYTGLSWSFVDGNDNSSTYQYIYNLTICELNGTKWLHSHFDWAVETFVLYPVATHILSLGFLTTSHFFDALGLGAVSTTGFVDGRYVLSSVYGACAFAALVCFVIRAAKNCMACRYARTRFTNFIVDDRGRIHRWKSPIVVEKLGKAEVGGDLITVKHVVLEGVKAQPLTRTSAEQWEA*	37,46,53	1-?-1	0	312	0
	KF751237.1	2011	China:Beijing	BJ1102	ATGTTGGGGAAGTGCTTGACCGCGTGCTGTTGCTCGCGATTGTTTTTTTTGTGGTGTATCGTGCCGTTCTGTCTTGCTGTGCTCGCCAACGCCAGCAACAACAACAGCTCTCATATTCAGTTGATTTATAACTTAACGCTATGTGAGCTGAATGGCACAGATTGGCTGGCACAAAAATTTGACTGGGCAGTGGAGACTTTTGTCATCTTCCCCGTGTTGACTCACATTGTTTCCTATGGGGCACTCACCACCAGCCATTTCCTTGACACGGTTGGTCTGGCCACTGTGTCCACCGCCGGATATTATCACGGGCGGTATGTCTTGAGTAGCATTTACGCAGTCTGTGCTCTGGCTGCGCTGATTTGCTTTGTCATTAGGCTTGCGAAGAACTGCATGTCC…	MLGKCLTACCCSRLFFLWCIVPFCLAVLANASNNNSSHIQLIYNLTLCELNGTDWLAQKFDWAVETFVIFPVLTHIVSYGALTTSHFLDTVGLATVSTAGYYHGRYVLSSIYAVCALAALICFVIRLAKNCMSWRYSCTRYTNFLLDTKGRLHRWRSPVIVEKGGKVEVEGHLIDLKRVVLDGSAATPLTRVSAERWGRP*	30,35,44,51	1-3-3	0	218	554
	KF751238.1	2011	China:Liaoning	LN1101	ATGTTGGGGAAATGCTTGACCGCGGGCTGTTGCTCGCGATTGCTTTTTTTGTGGTGTATCGTGCCGTTCTATTTTGCTGTGCTCGTCAACGCCAGCAACGCCAACAGCTCTCATATTCAGTTGATTTATAACTTGACGCTATGTGAGCTGAATGGCACAGATTGGCTGGCAAATAAATTTGACTGGGCAGTGGAGACTTTTGTCATCTTCCCCGTGTTAACTCACATTGTTTCCTATGGGGCACTCACCACCAGCCATTTCCTTGACACAGTTGGTCTGGTCACTGTGTCCACCGCCGGATATTATCATAGGCGGTATGTCTTGAGTAGCATTTACGCAGTCTGTGCTTTGGCTGCGCTGATTTGCTTTGTCATTAGGCTTGCGAAGAACTGCATGTCC…	MLGKCLTAGCCSRLLFLWCIVPFYFAVLVNASNANSSHIQLIYNLTLCELNGTDWLANKFDWAVETFVIFPVLTHIVSYGALTTSHFLDTVGLVTVSTAGYYHRRYVLSSIYAVCALAALICFVIRLAKNCMSWRYSCTRYTNFLLDTKGKLYRWRSPVIVEKGGKVEVKGHLIDLKRVVLDGSVATPLTRVSAERWGHL*	30,35,44,51	1-4-2	0	87218	23
	KJ747052.1	2011	China:Yunnan	YN-1	ATGTTGGGGAAATGCTTGACCGCGGGCTGTTGCTCGCGATTGCTTTCTTTGTGGTGTATCGTGCCGTTCTATYTTGCTGTGCTCGTCAACGCCAGCCCCAGCAACAGCTCTCATTTTCAGTTGATTTATAATTTGACGCTATGTGAGCTGAATGGCACAGATTGGCTGGCAAGTCATTTTGACTGGGCAGTGGAGACTTTTGTCATCTTCCCCGTGTTGACTCACATTGTTTCCTATGGGGCACTCACCACTAGCCATTTTCTTGACACAGTTGGCCTGGTCACTGTGTCCACCGCCGGATACTATCACGGGCGGTATGTCTTGAGTAGCATTTACGCAGTCTGTGCTCTAGCTGCGCTGATTTGTTTCCTTATTAGGCTTGCGAAGAACTGCATGTCC…	MLGKCLTAGCCSRLLSLWCIVPFYXAVLVNASPSNSSHFQLIYNLTLCELNGTDWLASHFDWAVETFVIFPVLTHIVSYGALTTSHFLDTVGLVTVSTAGYYHGRYVLSSIYAVCALAALICFLIRLAKNCMSWRYSCTRYTNFLLDTKGRLYRWRSPVIVEKGGKVEVEGHLIDLKRVVLDGSVATPLTRVSAEQWGRL*	35,44,51	1-4-2	0	87218	23
	KP771746.1	2011	China:Chongqing	NVDC-CQ1-2011	ATGTTGGGGAAGTGCTTGACCGCGTGCTGTTGCTCGCGATTGCTTTTTTTGTGGTGTATCGTGCCGTTCTATCTTGCTGTGCTCGCCAACGCCAGCAACAGCAACAGCTCTCATATTCAGTTGATTTATAACTTAACGCTATGTGAGCTGAATGGCACAGATTGGCTGGCACAAAAATTTGACTGGGCAGTGGAGACTTTTGTCATCTTCCCTGTGTTGACTCACATTGTTTCCTATGGAGCACTCACCACCAGTCATTTCCTTGACACAGTTGGTCTAGCCACTGTGTCCACCGCCGGATATTATCATGGGCGGTATGTCCTGAGTAGCATTTACGCAGTCTGTGCTCTGGCTGCGCTGATTTGCTTTGTCATTAGGCTTGCGAAGAACTGCATGTCC…	MLGKCLTACCCSRLLFLWCIVPFYLAVLANASNSNSSHIQLIYNLTLCELNGTDWLAQKFDWAVETFVIFPVLTHIVSYGALTTSHFLDTVGLATVSTAGYYHGRYVLSSIYAVCALAALICFVIRLAKNCMSWRYSCTRYTNFLLDTKGRLYRWRSPVIVEKGGKVEVGGHLIDLKRVVLDGSAATPLTRVSAEQWGRL*	30,35,44,51	1-3-3	0	218	554
	KP771748.1	2011	China:Beijing	NVDC-BJ2-2011	ATGTTGGGGAAGTGCTTGACCGCGTGCTGTTGCTCGCGATTGCTTTTTTTGTGGTGTATCGTGCCGTCCTATCTTGCTGTGCTCGTCAACGCCAACAACAGCAGCAGCTCTCATATTCAGTTGATTTATAACTTAACGCTATGTGAGCTGAATGGCACAGAATGGTTGGCAAATAATTTTGATTGGGCAGTGGAAACTTTTGTTATCTTCCCCGTGTTGACTCACATTGTTTCCTATGGAGCACTCACCACCAGCCATTTCCTTGACACAGTTGGTCTAACCACTGTGTCCACCGCCGGATATTATCACGGGCGGTATGTCTTGAGTAGCATTTATGCAGTCTGTGCTCTGGCTGCGCTGATTTGCCTTGTCATTAGGCTTGCGAAGAACTGCATGTCC…	MLGKCLTACCCSRLLFLWCIVPSYLAVLVNANNSSSSHIQLIYNLTLCELNGTEWLANNFDWAVETFVIFPVLTHIVSYGALTTSHFLDTVGLTTVSTAGYYHGRYVLSSIYAVCALAALICLVIRLAKNCMSWRYSCTRYTNFLLDTKGRLYRWRSPVIVEKGGKVEVEGHLIDLKRVVLDGSAATPLTRVSAEQWGRP*	32,33,44,51	1-4-3	0	87218	554
	KP771749.1	2011	China:Hebei	NVDC-HeB1-2011	ATGTTGGGGAAGTGCTTGACCGCGTGCTGTTGCTCGCGATTGCTTTTTTTGTGGTGTATCGTGCCGTTCTATCTTGCTGTGCTCGTCAACGCCAACAACAACAACAGCTCTCATATTCAGTTGATTTATAACTTGACGCTATGTGAGCTGAATGGCACAGATTGGCTGGCACAAAATTTTGACTGGGCAGTGGAGACTTTTGTCATCTTCCCCGTGTTGACTCACATTGTTTCCTATGGGGCACTCACCACCAGCCATTTCCTTGACACAGTTGGTCTGGCCACTGTGTCCACCGCCGGATATTATCACGGGCGGTATGTCTTGAGTAGCATTTACGCAGTCTGTGCTCTGGCTGCGCTGATTTGCTTTGTCATTAGGCTTGCGAAGAACTGCATGTCC…	MLGKCLTACCCSRLLFLWCIVPFYLAVLVNANNNNSSHIQLIYNLTLCELNGTDWLAQNFDWAVETFVIFPVLTHIVSYGALTTSHFLDTVGLATVSTAGYYHGRYVLSSIYAVCALAALICFVIRLAKNCMSWRYSCTRYTNFLLDTKGRLYRWRSPVIVEKRGKVEVEGHLIDLKRVVLDGSAATPLTRVSAELWGRL*	34,35,44,51	1-4-3	0	87218	554
	KP771765.1	2011	China:Hebei	NVDC-HeB2-2011	ATGTTGGGGAAGTGCTTGACCGCGTGCTGTTGCTCGCGATTGCTTTTTTTGTGGTGTATCGTGCCGTTCTGTCTTGCTGTGCTCGCCAACGCCAGCAACAGCAACAGCTCTCATATTCAGTTGATTTATAACTTAACGCTATGTGAGCTGAATGGCACAGATTGGCTGGCACAAAAATTTGACTGGGCAGTGGAGACTTTTGTCATCTTCCCCGTGTTGACTCACATTGTTTCCTATGGAGCACTCACCACCAGCCATTTCCTTGACACAGTTGGTCTAGCCACTGTGTCCACCGCCGGATATTATCACGGGCGGTATGTCTTGAGTAGCATTTACGCAGTCTGTGCTCTGGCTGCGCTGATTTGCTTTGCCATTAGGCTTGCGAAGAACTGCATGTCC…	MLGKCLTACCCSRLLFLWCIVPFCLAVLANASNSNSSHIQLIYNLTLCELNGTDWLAQKFDWAVETFVIFPVLTHIVSYGALTTSHFLDTVGLATVSTAGYYHGRYVLSSIYAVCALAALICFAIRLAKNCMSWRYSCTRYTNFLLDTKGRLYRWRSPVIVEKGGKVEVGGHLIDLKRVVLDGSAATPLTRVSAEQWGRL*	30,35,44,51	1-3-3	0	218	554
	KP771766.1	2011	China:Guangdong	NVDC-GD-2011	ATGTTGGGGAAGTACTTGACCGCGTGCTGTTGCTCGCGATTGCTTTTTTTGTGGTGTATCGTGCCGTTCTATCTTGCTGTGCTCGCCAACGCCAGCAACAGCAACAGCTCTCATATTCAGTTGATTTATAACTTAACGCTATGTGAGCTGAATGGCACAGATTGGCTGGCAAAAAAATTTGACTGGGCAGTGGAGACTTTTGTCATCTTCCCCGTGTTGACTCACATTGTTTCCTATGGAGCACTCACCACCAGCCATTTCCTTGACACAGTTGGTCTAGCCACTGTGTCCACCGCCGGATATTATCACGGGCGGTATGTCTTGAGTAGCATTTACGCAGTCTGTGCTCTGGCTGCGTTGATTTGCTTTGTCATTAGGCTTGCGAAGAACTGCATGTCC…	MLGKYLTACCCSRLLFLWCIVPFYLAVLANASNSNSSHIQLIYNLTLCELNGTDWLAKKFDWAVETFVIFPVLTHIVSYGALTTSHFLDTVGLATVSTAGYYHGRYVLSSIYAVCALAALICFVIRLAKNCMSWRYSCTRYTNFLLDTKGRLYRWRSPVIVEKGGKVEVEGHLIDLKRVVLDGSAATPLTRVSAEQWGRL*	30,35,44,51	1-3-3	0	218	554
	KP771767.1	2011	China:Yunnan	NVDC-YN-2011	ATGTTGGGGAAGTGCTTGACCGCGTGCTATTGCTCGCGATTGCTTTTTTTGTGGTGTATCGTGCCGTTCTATCTTGCTGTGCTCGCCAACGCCAGCAACAGCAACAGCTCTCATATTCAGTTGATTTATAACTTAACGCTATGTGAGCTGAATGGCACAGATTGGCTGGCACAAAAATTTGACTGGGCAGTGGAGACTTTTGTCATTTTCCCCGTGTTGACTCACATTGTTTCCTATGGAGCACTCACCACCAGCCATTTCCTTGACACAGTTGGTCTAGCCACTGTGTCCACCGCCGGATATTATCACGGGCGGTATGTCTTGAGTAGCATTTACGCAGTCTGTGCTCTGGCTGCGCTGATTTGCTTTGTCATTAGGCTTGCGAAGAACTGCATGTCC…	MLGKCLTACYCSRLLFLWCIVPFYLAVLANASNSNSSHIQLIYNLTLCELNGTDWLAQKFDWAVETFVIFPVLTHIVSYGALTTSHFLDTVGLATVSTAGYYHGRYVLSSIYAVCALAALICFVIRLAKNCMSWRYSCTRYTNFLLDTKGRLYRWRSPVIVEKGGKVEVEGHLIDLKRVVLDGSAATPLTRVSAEQWGRL*	30,35,44,51	1-3-3	0	218	554
	KP771774.1	2011	China:Chongqing	NVDC-CQ3-2011	ATGTTGGGGAAGTGCTTGACCGCGTGCTGTTGCTCGCGATTGCTTTTTTTGTGGTGTATCGTGCCGTTCTATCTTGCTGTGCTCGCCAACGCCAGCAACAGCAACAGCTCTCATATTCAGTTGATTTATAACTTAACGCTATGTGAGCTGAATGGCACAGATTGGCTGGCACAAAAATTTGACTGGGCAGTGGAGACTTTTGTCATCTTCCCTGTGTTGACTCACATTGTTTCCTATGGAGCACTCACCACCAGTCATTTCCTTGACACAGTTGGTCTAGCCACTGTGTCCACCGCCGGATATTATCATGGGCGGTATGTCCTGAGTAGCATTTACGCAGTCTGTGCTCTGGCTGCGCTGATTTGCTTTGTCATTAGGCTTGCGAAGAACTGCATGTCC…	MLGKCLTACCCSRLLFLWCIVPFYLAVLANASNSNSSHIQLIYNLTLCELNGTDWLAQKFDWAVETFVIFPVLTHIVSYGALTTSHFLDTVGLATVSTAGYYHGRYVLSSIYAVCALAALICFVIRLAKNCMSWRYSCTRYTNFLLDTKGRLYRWRSPVIVEKGGKVEVGGHLIDLKRVVLDGSAATPLTRVSAEQWGRL*	30,35,44,51	1-3-3	0	218	554
	KP771778.1	2011	China:Beijing	NVDC-BJ1-2011	ATGTTGGGGAAGTGCTTGACCGCGTGCTGTTGCTCGCGATTGCTTTTTTTGTGGTGTATCGTGCCGTTCTATTTTGCTGTGCTCGCCAACGCCAGCAACAGCAGCAGCTCTCATATTCAGTTGACTTATAACTTAACGCTATGTGAGCTGAATGGCACAGATTGGCTGGCACAAAAATTTGACTGGGCAGTGGAGATTTTTGTCATCTTCCCCGCGTTGACTCACATTGTTTCCTATGGAGCACTCACCACCAGCCATTTCCTTGACACAGTTGGTCTAGCCACTGTGTCCACCGCCGGATATTATCACGAGCGGTATGTCTTGAGTAGCATCTATGCAGTCTGTGCTCTGGCTGCGCTGATTTGCTTTGTCATTAGGCTTGCGAAGAACTGCATGTCC…	MLGKCLTACCCSRLLFLWCIVPFYFAVLANASNSSSSHIQLTYNLTLCELNGTDWLAQKFDWAVEIFVIFPALTHIVSYGALTTSHFLDTVGLATVSTAGYYHERYVLSSIYAVCALAALICFVIRLAKNCMSWRYSCTRYTNFLLDTKGRLYRWRSPVIVEKGGKVEVEGHLIDLKRVVLDGSAATPLTKVSAEQWGRL*	30,33,44,51	1-?-1	0	122218	0
	KP793736.1	2011	China:Guangdong	GD-HD	ATGTTGGGGAAGTGCTTGACCGCGTGCTGTTGCTCGCGATTGCTTTTTTTGTGGTGTATCGTGCCGTTCTATCTTGCTGTGCTCGTCAACGCCAGCAACAACAACAGCTCTCATATTCAGTTGATTTATAACTTGACGCTATGTGAGCTGAATGGCACAGATTGGCTGGCACAAAAATTTGACTGGGCAGTGGAGACTTTTGTCATCTTCCCCGTGTTGACTCACATTGTTTCCTATGGGGCACTCACCACCAGCCATTTCCTTGACACAGTTGGTCTGGCCACTGTGTCCACCGCCGGATATTATCACGGGCGGTATGTCTTGAGTAGCATTTACGCAGTCTGTGCTCTGGCTGCGCTGATTTGCTTTGTCATTAGGCTTGCGAAGAACTGCATGTCC…	MLGKCLTACCCSRLLFLWCIVPFYLAVLVNASNNNSSHIQLIYNLTLCELNGTDWLAQKFDWAVETFVIFPVLTHIVSYGALTTSHFLDTVGLATVSTAGYYHGRYVLSSIYAVCALAALICFVIRLAKNCMSWRYSCTRYTNFLLDTKGRLYRWRSPVIVEKGGKVEVEGHLIDLKRVVLDGSAATPLTRVSAEQWGRL*	30,35,44,51	1-4-3	0	87218	554
	KP998404.1	2011	China:Taiwan	338	ATGTCGGGGAAATGCTTGATCGCGGGCTGTTGCTCGCGATTGCTTTTTTTGTGGTGTATCGTGCCGTCCTGTTTTGTTGTGCTCGTCAACGCCAGTCGAAACAGCAGCTCTCATTTACAGTTGATTTACAACCTGACGTTATGTGAGCTGAATGGCACAGATTGGCTGGCCGAAAAGTTTGATTGGGCGGTGGAGACTTTTGTCATCTTTCCTGTGTTGACTCACATCGTTTCCTATGGTGCCCTCACCACCAGCCATTTCCTCGACACAGTAGGCTTGGTCACTGTGTCTACCGCCGGGTACTATCACGGGCGGTATGTTTTGAGTAGCATTTACGCAGTCTGCGCCCTGGCTGCGTTAATCTGCTTCGTCATTAGATTGGCGAAGAACTGTATGTCC…	MSGKCLIAGCCSRLLFLWCIVPSCFVVLVNASRNSSSHLQLIYNLTLCELNGTDWLAEKFDWAVETFVIFPVLTHIVSYGALTTSHFLDTVGLVTVSTAGYYHGRYVLSSIYAVCALAALICFVIRLAKNCMSWRYSCTRYTNFLLDTKGKIYRWRSPVIIEKKGKVEVGGYLIDLKRVVLDGSAATPVTKIPAEQWGRP*	30,34,44,51	1-4-3	0	87218	554
	KP998410.1	2011	China:Taiwan	JM	ATGTTGGTGAAATGCTTGACCGCGGGTTATTGCTCGCGATTGCTTTTTTTGTGGTGTATCGTGCCGTCCTGTCTTGTTGTGCTCGTCAACGCCAACCGAGACAACAGCTCTTACTCCCAGTTGATTTACAACTTGACGTTATGTGAGCTGAATGGCACAGATTGGCTGGCAAAAAAATTTGATTGGGCTGTGGAGACTTTTGTTATTTTCCCAGTGTTGACTCACATCGTCTCCTACGGCGCCCTCACCACTAGCCACTTCCTTGATACAGTCGGTCTGGTCACTGTATCTACCGCCGGGTACTATCACGGACGGTATGTTTTGAGTAGCATCTACGCGGTCTGTGCCCTTGCCGCGTTAATTTGCTTCGTCATTAGGTTGGCGAAGAATTGCATGTCC…	MLVKCLTAGYCSRLLFLWCIVPSCLVVLVNANRDNSSYSQLIYNLTLCELNGTDWLAKKFDWAVETFVIFPVLTHIVSYGALTTSHFLDTVGLVTVSTAGYYHGRYVLSSIYAVCALAALICFVIRLAKNCMSWRYSCTRYTNFLLDTKGRIYRWRSPVIIEKKGKVEVEGHLIDLKRVVLDGSAATPVTKIPAEQWGRP*	35,44,51	1-4-4	0	87218	23554
	KU523367.1	2011	China:Hubei	WUH6	ATGTTGGGGAAATGCTTGACCGCGGGTTATTGCTCGCAATTGCTTTCTTTGTGGTGTATCGTGCCATTCTGTTTTGCTGCGCTCGTCAACGCCAGCAACAGCAGCAGCTCCCACTTACAGTTGATTTATAACCTGACGATATGTGAGCTGAATGGCACAGATTGGCTGCAAGAAAAGTTTGACTGGGCAGTGGAGACTTTCGTCATCTTTCCTGTGTTAACTCACATTGTCTCTTACGGCGCCCTCACCACAAGCCATTTTCTTGACACGGTCGGCCTAATCACTGTGTCCACCGCCGGTTATTGTCATGGGCGGTATGTATTAAGTAGCATCTACGCTGTCTGTGCCCTGGCTGCGTTGACTTGCTTCGCCATTAGGCTGGCGAAAAATTGCATGTCC…	MLGKCLTAGYCSQLLSLWCIVPFCFAALVNASNSSSSHLQLIYNLTICELNGTDWLQEKFDWAVETFVIFPVLTHIVSYGALTTSHFLDTVGLITVSTAGYCHGRYVLSSIYAVCALAALTCFAIRLAKNCMSWRYSCTRYTNFLLDTKGKLYRWRSPVIIEKGGKVDVGGHLIDLKRVVLDGSAATPVTKISAEQWGRP*	30,33,44,51	1-7-4	0	87218359	23554
	KC445138.1	2012	China:Hubei	HZ-31	ATGTTGGTGAAATGCTTGACTGCGGGCTTCTGCTCGCAATTGCTTTTTTTGTGGTGTATCGTGCCGTTCTGTTCTATTGCGCTTGTCAGCGCCAACGGAAACAGCAGCTCTTATTCCCAGTTGATTTACAACTTGACGCTATGTGAGCTGAATGGCACAGATTGGCTAGCTAACAAATTTGATTGGGCAGTAGAGAGTTTTGTCATTTTTCCCGTTCTGACTCACATTGTCTCCTATGGTGCCCTCACTACTAGTCATTTCCTTGACACAGTCGCTTTAGTCACTGTGTCCACCGCCGGGTTTGTTCACAGGCGGTATGTCCTAAGTAGCATCTACGCGGTCTGTGCCCTGGCTGCGTTGACTTGCTTTGTCGTCAGGTCTGTAAAGAACTGCATGTCC…	MLVKCLTAGFCSQLLFLWCIVPFCSIALVSANGNSSSYSQLIYNLTLCELNGTDWLANKFDWAVESFVIFPVLTHIVSYGALTTSHFLDTVALVTVSTAGFVHRRYVLSSIYAVCALAALTCFVVRSVKNCMSWRYACTRYTNFLLDTKGRLYRWRSPVIIEKGGKVEVEGQLIDLKRVVLDGSVATPITRVSAEQWGRP*	34,44,51	2-5-1	407	359	0
	JQ663554.1	2012	China:Jilin	10-10JL	ATGTTGGGGAAGTGCTTGACCGCGTGCTATTGCTCGCGATTGCTTTTTTTGTGGTGTATCGTGCCGTTCTATCTTGCTGTGCTCGCCAACGCCAGCAACAACAACAGCTCTCATATTCAGTTGATTTATAACTTAACGCTATGTGAGCTGAATGGCACAGATTGGCTGGCACAAAAATTTGACTGGGCAGTGGAGACTTTTGTCATCTTCCCCGTGTTGACTCACATTGTTTCCTATGGGGCACTCACCACCAGCCATTTCCTTGACACAGTTGGTCTGGCCACTGTGTCCACCGCCGGATATTATCACGGGCGGTATGTCTTGAGTAGCATTTACGCAGTCTGTGCTCTGGCTGCGCTGATTTGCTTTGTCATTAGGCTTGCGAAGAACTGCATGTCC…	MLGKCLTACYCSRLLFLWCIVPFYLAVLANASNNNSSHIQLIYNLTLCELNGTDWLAQKFDWAVETFVIFPVLTHIVSYGALTTSHFLDTVGLATVSTAGYYHGRYVLSSIYAVCALAALICFVIRLAKNCMSWRYSCTRYTNFLLDTKGRLYRWRSPVIVEKGGKVEVGGHLIDLKRVVLDGSAATPLTRVSAEQWGRL*	30,35,44,51	1-3-3	0	218	554
	JX087437.1	2012	China:Shandong	SD16	ATGTTGGGGAAGTGCTTGACCGCGTGCTGTTGCTCGCGATTGCTTTTTTTGTGGTGTATCGTGCCGTCTTATCTTGCTGTGCTCGTCAACGCCAGCAACAACAACAGCTCTCATATTCAGTTGATTTATAACTTAACGCTATGTGAGCTGAATGGCACAGATTGGCTGGCACAAAAATTTGACTGGGCAGTGGAGACTTTTGTCATCTTCCCCGTGTTGACTCACATTGTTTCCTATGGGGCACTCACCACCAGCCATTTCCTTGACACAGTTGGTCTGGCCACTGTGTCCACCGCCGGATATTATCACGGGCGGTATGTCTTGAGTAGCATTTACGCAGTCTGTGCTCTGGCTGCGCTGATTTGCTTTGTCATTAGGCTTGCGAAGAACTGCATGTCC…	MLGKCLTACCCSRLLFLWCIVPSYLAVLVNASNNNSSHIQLIYNLTLCELNGTDWLAQKFDWAVETFVIFPVLTHIVSYGALTTSHFLDTVGLATVSTAGYYHGRYVLSSIYAVCALAALICFVIRLAKNCMSWRYSCTRYTNFLLDTKGRLYRWRSPVIVEKGGKVEVEGHLIDLKRVVLDGSAATPLTRVSAEQWGRL*	30,35,44,51	1-4-3	0	87218	554
	JX177644.1	2012	China:Jilin	JL-04/12	ATGTTGGGGAAGTGCTTGACCGCGTGCTGTTGCTCGCGATTGCTTTTTTTGTGGTGTATTGTGCCGTTCTATCTTGCTGTGCTCGTCAACGCCAGCAACAACAACAGCTCTCATATTCAGTTGATTTATAACTTAACGCTATGTGAGCTGAATGGCACAGATTGGCTGGCACGAAAATTTGACTGGGCAGTGGAGACTTTTGTCATCTTCCCCGTGTTGACTCACATTGTTTCCTATGGGGCACTCACCACCAGCCATTTCCTTGACACAGTTGGTCTGGCCACTGTGTCCACCGCCGGATATTATCACGGGCGGTATGTCTTGAGTAGCATTTACGCAGTCTGTGCTCTGGCTGCGCTGATTTGCTTTGTCATTAGGCTTGCGAAGAACTGCATGTCC…	MLGKCLTACCCSRLLFLWCIVPFYLAVLVNASNNNSSHIQLIYNLTLCELNGTDWLARKFDWAVETFVIFPVLTHIVSYGALTTSHFLDTVGLATVSTAGYYHGRYVLSSIYAVCALAALICFVIRLAKNCMSWRYSCTRYTNFLLDTKGRLYRWRSPVIVEKRGKVEVEGHLIDLKRVVLDGSAATPLTRVSAELWGRP*	30,35,44,51	1-4-3	0	87218	554
	KF678434.1	2012	China:Shanghai	SH1211	ATGTTGGGGAAATGCTTGATCGCGGGCTGCTGCTCGCACTCTCTTTTTTTGTGGTGTATCGTGCCGTTCTGTTCTATTGCGCTCGTCAACGCCAACGGAAACAGCAGCTCCTATTCACAGTTGATTTACAACCTGACGTTATGTGAGCTGAATGGCACAGATTGGCTGGCTACTAGATTTGATTGGGCAGTGGAATGTTTTGTCATCTTCCCCGTGTTGACTCATATCGTCTCCTACGGTGCCCTCACCACCAGCCATTTTCTTGACACAGTCAGCCTGGTCACCGTATCCACCGCCGGGTATTATCACGGACGGTATGTTTTGAGTAGCATCTACGCAGTCTGTGCTCTTGCTGCGTTAATCTGCTTCGCCATTAGGTTGGTGAAAAATTGTATGTCT…	MLGKCLIAGCCSHSLFLWCIVPFCSIALVNANGNSSSYSQLIYNLTLCELNGTDWLATRFDWAVECFVIFPVLTHIVSYGALTTSHFLDTVSLVTVSTAGYYHGRYVLSSIYAVCALAALICFAIRLVKNCMSWRYSCTRYTNFLLDTKGKIYRWRSPVIIEKGGKVEVGGHLIDLKRVVLDGSAATPVTKISAERWGHP*	34,44,51	1-4-1	0	87218	0
	KF815525.1	2012	China:Xinjiang	XJu-1	ATGTTGGGGAAGTGCTTGACCGCGTGCTGTTGCTCGCGATTGCTTTTTTTGTGGTGTATCGTGCCGTCCTATCTTGCTGTGCTCGTCAACGCCAGCAACAACAACAGCTCTCATATTCAGTTGATTTATAACTTAACGCTATGTGAGCTGAATGGCACAGATTGGCTGGCACAAAAATTTGACTGGGCAGTGGAGACTTTTGTCATCTTCCCCGTGTTGACTCACATTGTTTCCTATGTGGCACTCACCACCAGCCATTTCCTTGACACAGTTGGTCTGGCCACTGTGTCCACCGCCGGATATTATCACGGGCGGTATGTCTTGAGTAGCATTTACGCAGTCTGTGCTCTGGCTGCGCTGATTTGCTTTGTCATTAGGCTTGCGAAGAACTGCATGTCC…	MLGKCLTACCCSRLLFLWCIVPSYLAVLVNASNNNSSHIQLIYNLTLCELNGTDWLAQKFDWAVETFVIFPVLTHIVSYVALTTSHFLDTVGLATVSTAGYYHGRYVLSSIYAVCALAALICFVIRLAKNCMSWRYSCTRYTNFLLDTKGKLYRWRSPVIVEKGGKVEVEGHLIDLKRVVLDGSAATPLTRVSAERWGRL*	30,35,44,51	1-4-3	0	87218	554
	KJ143621.1	2012	China:Henan	HENAN-HEB	ATGTTGGGGAAATGCTTGACCGCGGGTTATTGCTCGCAATTGCCTTTTTTGTGGTGTATCGTGCCGTTCTATTTTGCTGCGCTCGTCAACGCCAACAGCAGCAGCAGCTCCCATCTACAGTTGATTTATAACCTGACGATATGTGAGCTGAATGGCACAGATTGGCTGAATAAAAAATTTGACTGGGCAGTGGAGACTTTCGTTATTTTTCCTGTGTTGACTCATATTGTCTCCTACGGCGCCCTCACCACTAGCCATTTTCTTGACACAGTCGGCCTGATCACTGTGTCCACCGCCGGATATTATCACAATCGGTATGTATTGAGTAGCATCTACGCTGTCTGTGCCCTGGCTGCGTTGGTTTGCTTCACCATCAGGTTGGTGAAAAATTGCATGTCC…	MLGKCLTAGYCSQLPFLWCIVPFYFAALVNANSSSSSHLQLIYNLTICELNGTDWLNKKFDWAVETFVIFPVLTHIVSYGALTTSHFLDTVGLITVSTAGYYHNRYVLSSIYAVCALAALVCFTIRLVKNCMSWRYSCTRYTNFLLDTKGKLYRWRSPVIIEKGGKVDVGGHLIDLKKVVLDGSAATPVTKISAEQWGRP*	32,44,51	1-4-4	0	87218	23554
	KM189443.1	2012	China:Sichuan	SC2012	ATGTTGGGGAAGTGCTTGACCGCGCGCTGTTGCTCGCGATTGCTTTTTTTGTGGTGTATCGTGCCGTTCTATCTTGCTGTGCTCGCCAACGCCAACAACAGCAGCAGCTCTCATATTCAGTTGATTTATAACTTAACGCTATGTGAGCTGAATGGCACAGATTGGTTGAAAGAGAAATTTGACTGGGCAGTGGAGACTTTTGTCATCTTCCCCGTGTTGACTCACATTGTTTCCTATGGGGCACTCACCACCAGCCATTTCCTTGATACAGTTGGTCTGGCCACTGTGTCCACCGCCGGATATTATCACAGGCGGTATGTCTTGAGTAGCATTTACGCAGTCTGTGCTTTGGCTGCGCTGATTTGTTTTGTCATTAGGCTTGCGAAGAACTGCATGTCC…	MLGKCLTARCCSRLLFLWCIVPFYLAVLANANNSSSSHIQLIYNLTLCELNGTDWLKEKFDWAVETFVIFPVLTHIVSYGALTTSHFLDTVGLATVSTAGYYHRRYVLSSIYAVCALAALICFVIRLAKNCMSWRYSCTRYTNFLLDTKGRLYRWRSPVIVEKGGKVEVGGHLIDLKRVVLDGSAATPLTRVSAEKWGRL*	32,33,44,51	1-3-3	0	218	554
	KM196101.1	2012	China:Liaoning	LNEU12	ATGAGATGTTCTCACAAATTGGAGCACTTCTTGACTCTGCACTCTTGCTTCTGGTGGCTTTTTTTGCTGTGTACCGGCTTGTCTTGGTCCTTTGTCGATGGCAACGGCAACAGCTCGACATACCAATACATATATAACCTGACGATATGCGAGCTGAATGGGACCGACTGGCTGTCCAATAACTTTTACTGGGCAGTCGAGACTTTCGTGCTTTACCCGGTAGTTACTCATATCCTTTCACTGGGCTTTCTCACGACAAGCCATTTTCTTGACGCACTCGGTCTTGGAGCCGTGTCTGCCATAGGTTTTTCTGACGGACGATTTGTACTCAGCAGCATATATGGTGCTTGCGCATTTGCAGCGCTTGTGTGTTTTGTCATCCGTGCTGCCAAAAATTGC…	MRCSHKLEHFLTLHSCFWWLFLLCTGLSWSFVDGNGNSSTYQYIYNLTICELNGTDWLSNNFYWAVETFVLYPVVTHILSLGFLTTSHFLDALGLGAVSAIGFSDGRFVLSSIYGACAFAALVCFVIRAAKNCMACRYARTRFTNFIVDDRGRIHRWRSPIVVEKLGKAEVGGNLVTIKHVVLEGVKAQPLTRTPAEQWEA*	37,46,53	1-157-1	0	444	0
	KP179402.1	2012	China:Jiangsu	NT1	ATGTTGGGGAAGTGCTTGACCGCGTGCTGTTGCTCGCGATTGCTTTTTTTGTGGTGTATCGTGCCGTTCTATCTTGCTGTGCTCGTCAACGCCAGCGACAACAACAGCTCTCATATTCAGTTGATTTATAACTTGACGCTATGTGAGCTGAATGGCACAGATTGGCTGGCACAACATTTTGACTGGGCAGTGGAGACTTTTGTCATCTTCCCCGTGTTGACTCACATTGTTTCCTATGGGGCACTCACCACCAGCCATTTCCTTGACACAGTTGGTCTGGCCACTGTGTCCACCGCCGGATATTATCACGGGCGGTATGTCTTGAGTAGCATTTACGCAGTCTGTGCTCTGGCTGCGCTGATTTGCTTTGTCATTAGGCTTGCGAAGAACTGCATGTCC…	MLGKCLTACCCSRLLFLWCIVPFYLAVLVNASDNNSSHIQLIYNLTLCELNGTDWLAQHFDWAVETFVIFPVLTHIVSYGALTTSHFLDTVGLATVSTAGYYHGRYVLSSIYAVCALAALICFVIRLAKNCMSWRYSCTRYTNFLLDTKGRLYRWRSPVIVEKRGKVEVEGHLIDLKRVVLDGSAATPLTRVSAELWGRL*	30,34,35,44,51	1-4-3	0	87218	554
	KP179403.1	2012	China:Jiangsu	NT2	ATGTTGGGGAAGTGCTTGACCGCGTGCTGTTGCTCGCGATTGCTTTTTTTGTGGTGTATCGTGCCGTTCTATCTTGCTGTGCTCGTCAACGCCAGCAACAACAACAGCTCTCATATTCAGTTGATTTATAACTTAACGCTATGTGAGCTGAATGGCACAGATTGGCTGGCACGAAAATTTGACTGGGCAGTGGAGACTTTTGTCATCTTCCCCGTGTTGACTCACATTGTTTCCTATGGGGCACTCACCACCAGCCATTTCCTTGACACAGTTGGTCTGGCCACTGTGTCCACCGCCGGATATTATCACGGGCGGTATGTCTTGAGTAGCATTTACGCAGTCTGTGCTCTGGCTGCGCTGATTTGCTTTGTCATTAGGCTTGCGAAGAACTGCATGTCC…	MLGKCLTACCCSRLLFLWCIVPFYLAVLVNASNNNSSHIQLIYNLTLCELNGTDWLARKFDWAVETFVIFPVLTHIVSYGALTTSHFLDTVGLATVSTAGYYHGRYVLSSIYAVCALAALICFVIRLAKNCMSWRYSCTRYTNFLLDTKGRLYRWRSPVIVEKRGKVEVEGHLIDLKRVVLDGSAATPLTRVSAELWGRL*	30,35,44,51	1-4-3	0	87218	554
	KP179404.1	2012	China:Jiangsu	NT3	ATGTTGGGGAAGTGCTTGACCGCGTGCTGTTGCTCGCGATTGCTTTTTTTGTGGTGTATCGTGCCGTTCTATCTTGCTGTGCTCGTCAACGCCAGCAACAACAACAGCTCTCATATTCAGTTGATTTATAACTTAACGCTATGTGAGCTGAATGGCACAGATTGGCTGGCACAAAAATTTGACTGGGCAGTGGAGACTTTTGTCATCTTCCCCGTGTTGACTCACATTGTTTCCTATGGGGCACTCACCACCAGCCATTTCCTTGACACAGTTGGTCTGGCCACTGTGTCCACCGCCGGATATTATCACGGGCGGTATGTCTTGAGTAGCATTTACGCAGTCTGTGCTCTGGCTGCGCTGATTTGCTTTGTCATTAGGCTTGCGAAGAACTGCATGTCC…	MLGKCLTACCCSRLLFLWCIVPFYLAVLVNASNNNSSHIQLIYNLTLCELNGTDWLAQKFDWAVETFVIFPVLTHIVSYGALTTSHFLDTVGLATVSTAGYYHGRYVLSSIYAVCALAALICFVIRLAKNCMSWRYSCTRYTNFLLDTKGRLYRWRSPVIVEKRGKVEVEGHLIDLKRVVLDGSAATPLTRVSAELWGRL*	30,35,44,51	1-4-3	0	87218	554
	KP771747.1	2012	China:Chongqing	NVDC-CQ1-2012	ATGTTGGGGAAGTGCTTGACCGCGTGCTGTTGCTCGCGATTGCTTTTTTTGTGGTGTATCGTGCCGTTCTATCTTGCTGTGCTCGCCAACGCCAGCAACAACGACAGCTCTCATATTCAGTTGATTTATAACTTAACGCTATGTGAGCTGAATGGCACAGATTGGCTGGCACAAAAATTTGACTGGGCAGTGGAGACTTTTGTCATCTTCCCCGTGTTGACTCACATTGTTTCCTATGGGGCACTCACCACCAGCCATTTCCTTGACACAGTTGGTCTGGCCACTGTGTCCACCGCCGGATATTATCACGGGCGGTATGTCTTGAGTAGCATTTACGCAGTCTGTGCTCTGGCTGCGCTGATTTGCTTTGTCATTAGGCTTGCGAAGAACTGCATGTCC…	MLGKCLTACCCSRLLFLWCIVPFYLAVLANASNNDSSHIQLIYNLTLCELNGTDWLAQKFDWAVETFVIFPVLTHIVSYGALTTSHFLDTVGLATVSTAGYYHGRYVLSSIYAVCALAALICFVIRLAKNCMSWRYSCTRYTNFLLDTKGRLYRWRSPVIVEKGGKVEVEGHLIDLKRVVLDGSAATPLTRVSAEQWGRL*	30,34,44,51	1-3-3	0	218	554
	KP771756.1	2012	China:Beijing	NVDC-BJ9-2012	ATGTTGGGGAAGTGCTTGACCGCGTGCTGTTGCTCGCGATTGCTTTTTTTGTGGTGTATCGTGCCGTTCTATCTTGCTGTGCTCGTCAACGCCAGCAACAACAACAGCTCTCATATTCAGTTGATTTATAACTTAACGCTATGTGAGCTGAATGGCACAGATTGGCTGGCACAAAAATTTGACTGGGCAGTGGAGACTTTTGTCATCTTCCCCGTGTTGACTCACATTGTTTCCTATGGGGCACTCACCACCAGCCATTTCCTTGACACGGTTGGTCTGGCTACTGTGTCCACCGCCGGATATTATCACGGGCGGTATGTCTTGAGTAGCATTTACGCAGTCTGTGCTCTGGCTGCGCTGATTTGCTTTGTCATTAGGCTTGCGAAGAACTGCATGTCC…	MLGKCLTACCCSRLLFLWCIVPFYLAVLVNASNNNSSHIQLIYNLTLCELNGTDWLAQKFDWAVETFVIFPVLTHIVSYGALTTSHFLDTVGLATVSTAGYYHGRYVLSSIYAVCALAALICFVIRLAKNCMSWRYSCTRYTNFLLDTKGRLYRWRSPVIVEKRGKVEVEGHLIDLKRVVLDGSAATPLTRVSAELWGRL*	30,35,44,51	1-4-3	0	87218	554
	KP771760.1	2012	China:Beijing	NVDC-BJ5-2012	ATGTTGGGGAAGTGCTTGACCGCGTGCTGTTGCTCGCGATTGCTTTTTTTGTGGTGTATCGTGCCGTTCTATCTTGCTGTGCTCGTCAACGCCAGCAACAGCAGCAGCTCTCATATTCAGTTGATTTATAACTTAACGCTATGTGAGCTGAATGGCACAGATTGGCTGGCAAAAAAATTTGACTGGGCAGTGGAGACTTTTGTCATCTTCCCCGTGTTGACTCACATTGTTTCCTATGGGGCACTCACCACCAGCCATTTCCTTGACACAGTTGGTCTGGCCACTGTGTCCACCGCCGGATATTATCACGGGCGGTATGTCTTGAGTAGCATTTACGCAGTCTGTGCTCTGGCTGCGCTGATTTGCTTTGTCATTAGGCTTGCGAAGAACTGCATGTCC…	MLGKCLTACCCSRLLFLWCIVPFYLAVLVNASNSSSSHIQLIYNLTLCELNGTDWLAKKFDWAVETFVIFPVLTHIVSYGALTTSHFLDTVGLATVSTAGYYHGRYVLSSIYAVCALAALICFVIRLAKNCMSWRYSCTRYTNFLLDTKGRLYRWRSPVIVEKSGKVEVEGHLIDLKRVVLDGSAATPLTRVSAELWGRL*	30,33,44,51	1-4-3	0	87218	554
	KP771761.1	2012	China:Beijing	NVDC-BJ4-2012	ATGTTGGGGAAGTGCTTGACCGCGCGCTGTTGCTCGCGATTGCTTTTTTTGTGGTGTATCGTGCCGTTCTATCTTGCTGTGCTCGTCAACGCCAGCAACAACAGCAGCTCTCATATTCAGTTGATTTATAACTTAACGCTATGTGAGCTGAATGGCACAGATTGGCTGGCACAAAAATTTAACTGGGCAGTGGAGACTTTTGTCATCTTCCCCGTGTTGACTCACATTGTTTCCTATGGGGCACTCACCACCAGCCATTTCCTTGACACAGTTGGTCTGGCCACTGTGTCCACCGCCGGATATTATCACGGGCGGTATGTCTTGAGTAGCATTTACGCAGTCTGTGCTCTGGCTGCGCTGATTTGCTTTGTCATTAGGCTTGCGAAGAACTGCATGTCC…	MLGKCLTARCCSRLLFLWCIVPFYLAVLVNASNNSSSHIQLIYNLTLCELNGTDWLAQKFNWAVETFVIFPVLTHIVSYGALTTSHFLDTVGLATVSTAGYYHGRYVLSSIYAVCALAALICFVIRLAKNCMSWRYSCTRYTNFLLDTKGRLYRWRSPVVVEKRGKVEVEGHLIDLKRVVLDGSAATPLTRVSAELWGRL*	30,33,34,44,51	1-4-3	0	87218	554
	KP771762.1	2012	China:Beijing	NVDC-BJ3-2012	ATGTTGGGGAAGTGCTTGACCGCGTGCTGTTGCTCGCGATTGCTTTTTTTGTGGTGTATCGTGCCGTTCCATCTTGCTGTGCTCGTCAACGCCAGCAACAACAACAGCTCTCATATTCAGTTGATTTATAACTTGACGATATGTGAGCTGAATGGCACAGATTGGCTGGCACAAAATTTTGACTGGGCAGTGGAGACTTTTGTCATCTTCCCCGTGTTGACTCACATTGTTTCCTATGGGGCACTCACCACCAGCCATTTCCTTGACACAGTTGGTCTGGCCACTGTGTCCACCGCCGGATATTATCACGGGCGGTATGTCTTGAGTAGCATTTACGCAGTCTGTGCTCTGGCTGCGCTGATTTGCTTTGTCATTAGGCTTGCGAAGAACTGCATGTCC…	MLGKCLTACCCSRLLFLWCIVPFHLAVLVNASNNNSSHIQLIYNLTICELNGTDWLAQNFDWAVETFVIFPVLTHIVSYGALTTSHFLDTVGLATVSTAGYYHGRYVLSSIYAVCALAALICFVIRLAKNCMSWRYSCTRYTNFLLDTKGRLYRWRSPVIVEKRGKVEVEGHLIDLKRVVLDGSAATPLTRVSAELWGRP*	30,34,35,44,51	1-4-3	0	87218	554
	KP771763.1	2012	China:Beijing	NVDC-BJ2-2012	ATGTTGGGGAAGTGCTTGACCGCGTGCTGTTGCTCGCGATTGCTTTTTTTGTGGTGTATCGTGCCGTTCTATCTTGCTGTGCTCGCCAACGCCAGCAACAGCAACAGCTCTCATATTCAGTTGATTTATAACTTAACGCTATGTGAGCTGAATGGCACAGATTGGCTGGCACAAAAATTTGACTGGGCAGTGGAGACTTTTGTCATCTTCCCCGTGTTGACTCACATTGTTTCCTATGGAGCACTCACCACCAGCCATTTCCTTGACACAGTTGGTCTAGCCACTGTGTCCACCGCCGGATATTATCACGGGCGGTATGTCTTGAGTAGCATTTACGCAGTTTGTGCTCTGGCTGCGCTGATTTGCTTTGCCATTAGGCTTGCGAAGAACTGCATGTCC…	MLGKCLTACCCSRLLFLWCIVPFYLAVLANASNSNSSHIQLIYNLTLCELNGTDWLAQKFDWAVETFVIFPVLTHIVSYGALTTSHFLDTVGLATVSTAGYYHGRYVLSSIYAVCALAALICFAIRLAKNCMSWRYSCTRYTNFLLDTKGRLYRWRSPVIVEKGGKVEVGGHLIDLKRVVLDGSAATPLTRVSAEQWGRL*	30,35,44,51	1-3-3	0	218	554
	KP771764.1	2012	China:Beijing	NVDC-BJ1-2012	ATGTTGGGGAAGTGCTTGACCGCGTGCTGTTGCTCGCGATTGCTTTTTTTGTGGTGTATCGTGCCGTTCTATCTTGCTGTGCTCGCCAACGCCAGCAACAGCAACAGCTCTCATATTCAGTTGATTTATAACTTAACGCTATGTGAGCTGAATGGCACAGATTGGCTGGCACAAAAATTTGACTGGGCAGTGGAGACTTTTGTCATCTTCCCCGTGTTGACTCACATTGTTTCCTATGGAGCACTCACCACCAGCCATTTCCTTGACACAGTTGGTCTAGCCACTGTGTCCACCGCCGGATATTATCACGGGCGGTATGTCTTGAGTAGCATTTACGCAGTTTGTGCTCTGGCTGCGCTGATTTGCTTTGCCATTAGGCTTGCGAAGAACTGCATGTCC…	MLGKCLTACCCSRLLFLWCIVPFYLAVLANASNSNSSHIQLIYNLTLCELNGTDWLAQKFDWAVETFVIFPVLTHIVSYGALTTSHFLDTVGLATVSTAGYYHGRYVLSSIYAVCALAALICFAIRLAKNCMSWRYSCTRYTNFLLDTKGRLYRWRSPVIVEKGGKVEVGGHLIDLKRVVLDGSAATPLTRVSAEQWGRL*	30,35,44,51	1-3-3	0	218	554
	KP771768.1	2012	China:Shandong	NVDC-SD2-2012	ATGTTGGGGAAGTGCTTGACCGCGTGCTGTTGCTCGCGATTGCTTTTTTTGTGGTGTATCGTGCCGTGCTATCTTGCTGTGCTCGTCAACGCCAGCAACAACAACAGCTCTCATATTCAGTTGATTTATAACTTAACGCTATGTGAGCTGAATGGCACAGATTGGCTGGCACAAAATTTTGACTGGGCAGTGGAGACTTTTGTCATCTTCCCCGTGTTGACTCACATTGTTTCCTATGGGGCACTCACCACCAGCCATTTCCTTGACACAGTTGGTCTGGCCACTGTGTCCACCGCCGGATATTATCACGGGCGGTATGTCTTGAGTAGCATTTACGCAGTCTGTGCTCTGGCTGCGCTGATTTGCTTTGTCATTAGGCTTGCGAAGAACTGCATGTCC…	MLGKCLTACCCSRLLFLWCIVPCYLAVLVNASNNNSSHIQLIYNLTLCELNGTDWLAQNFDWAVETFVIFPVLTHIVSYGALTTSHFLDTVGLATVSTAGYYHGRYVLSSIYAVCALAALICFVIRLAKNCMSWRYSCTRYTNFLLDTKGRLYRWRSPVIVEKRGKVEVEGHLIDLKRVVLDGSAATPLTRVSAELWGRL*	30,35,44,51	1-4-3	0	87218	554
	KP771769.1	2012	China:Shandong	NVDC-SD1-2012	ATGTTGGGGAAGTGCTCGACCGCGTGCTGTTGCTCGCGATTGCTTTTTTTGTGGTGTATCGTGCCGTTCTATCTTGCTGTGCTCGTCAACGCCAACAGCAACAGCAGCTCTCATATTCAGTCGATTTATAAATTAACGCTATGTGAGCTGAATGGCACAGAGTGGCTGGCAGAAAAATTTGACTGGGCAGTGGAGACTTTTGTCATCTTCCCTGTGTTAACTCACATTGTTTCCTATGGGGCACTCACCACCAGCCATTTCCTTGACACAGTTGGTTTGGTCACTGTGTCCACCGCCGGATATTATCACGGGCGGTATGTCTTGAGCAGCATTTACGCGGTCTGTGCTCTGGCTGCGCTGATTTGCTTTGTCATTAGGCTTGCGAAGAACTGCATGTCC…	MLGKCSTACCCSRLLFLWCIVPFYLAVLVNANSNSSSHIQSIYKLTLCELNGTEWLAEKFDWAVETFVIFPVLTHIVSYGALTTSHFLDTVGLVTVSTAGYYHGRYVLSSIYAVCALAALICFVIRLAKNCMSWRYSCTRYTNFLLDTKGRLYRWRSPVIVEKGGKVEVEGHLIDLKRVVLDGSAATPLTRVSAELWGRL*	34,51	1-4-3	0	87218	554
	KP771770.1	2012	China:Hunan	NVDC-HuN-2011	ATGTTGGGGAAGTGCTTGACCGCGTGCTGTTGCTCGCGATTGCTTTTTTTGTGGTGTATCGTGCCGTTCTATCTTGCTGTGCTCGCCAACGCCAGCAGCAGCAACAGCTCTCATATTCAGTTGATTTATAACTTAACGCTATGTGAGCTGAATGGCACAGATTGGCTGGCACAAAAATTTGACTGGGCAGTGGAGACTTTTGTCATCTTCCCCGTGTTGACTCACATTGTTTCCTATGGAGCACTCACCACCAGCCATTTCCTTGACACAGTTGGTCTAGCCACTGTGTCCACCGCCGGATATTATCACGGGCGGTATGTCTTGAGTAGCATTTACGCAGTCTGTGCTCTGGCTGCGCTGATTTGCTTTGTCATTAGGCTTGCGAAGAACTGCATGTCC…	MLGKCLTACCCSRLLFLWCIVPFYLAVLANASSSNSSHIQLIYNLTLCELNGTDWLAQKFDWAVETFVIFPVLTHIVSYGALTTSHFLDTVGLATVSTAGYYHGRYVLSSIYAVCALAALICFVIRLAKNCMSWRYSCTRYTNFLLDTKGRLYRWRSPVIVEKGGKVEVEGHLIDLKRVVLDGSAATPLTRVSAERWGRL*	30,35,44,51	1-3-3	0	218	554
	KP771771.1	2012	China:Henan	NVDC-HeN-2012	ATGTTGGGGAAGTGCTTGACCGCGTGCTGTTGCTCGCGATTGCTTTTTTTGTGGTGTATCGTGCCGTTCTATCTTGCTGTGCTCGCCAACGCCAGCGGCAGCAACAGCTCTCATATTCATTTGATTTATAACTTAACGCTATGTGAGCTGAATGGCACAGATTGGCTGGCACAAAAATTTGACTGGGCGGTGGAGACTTTTGTCATCTTCCCCGTGTTGACTCACATTGTTTCCTATGGAGCACTCACCACCAGCCATTTCCTTGACACAGTTGGTCTAGCCACTGTGTCCACCGCCGGATATTACCACGGGCGGTATGTCTTGAGTAGCATTTACGCAGTCTGTGCCCTGGCTGCGCTGATTTGCTTTGTCATTAGGCTTGCGAAGAACTGCATGTCC…	MLGKCLTACCCSRLLFLWCIVPFYLAVLANASGSNSSHIHLIYNLTLCELNGTDWLAQKFDWAVETFVIFPVLTHIVSYGALTTSHFLDTVGLATVSTAGYYHGRYVLSSIYAVCALAALICFVIRLAKNCMSWRYSCTRYTNFLLDTKGRLYRWRSPVIVEKGGKVEVEGHLIDLKRVVLDGSAATPLTRISAEQWGRL*	30,35,44,51	1-3-3	0	218	554
	KP771772.1	2012	China:Hebei	NVDC-HeB2-2012	ATGTTGGGGAAGTGCTTGACCGCGTGCTGTTGCTCGCGATTGCTTTTTTTGTGGTGTATCGTGCCGTTCTATCTTGCTGTGCTCGCCAACGCCAACAAAAGCAACAGCTCTCATATTCAGTTGATTTATAACTTAACGCTATGTGAGCTGAATGGCACAGATTGGCTGGCACAAAAATTTGAATGGGCAGTGGAGACTTTTGTCATCTTCCCCGTGTTGACTCACATTGTTTCCTACGGAGCACTCACCACCAGCCATTTCCTTGACACGGTTGGTCTAGCCACTGTGTCCACCGCCGGATATTATCACGGGCGGTATGTCTTGAGTAGCATTTACGCAGTCTGTGCTCTGGCTGCGCTGATTTGCTTTGTCATTAGGCTTGCGAAGAACTGCATGTCC…	MLGKCLTACCCSRLLFLWCIVPFYLAVLANANKSNSSHIQLIYNLTLCELNGTDWLAQKFEWAVETFVIFPVLTHIVSYGALTTSHFLDTVGLATVSTAGYYHGRYVLSSIYAVCALAALICFVIRLAKNCMSWRYSCTRYTNFLLDTKGRLYRWRSPVIVEKRGKVEVGGHLIDLKRVVLDGSAATPLTRVSAEQWGRL*	32,44,51	1-3-3	0	218	554
	KP771773.1	2012	China:Hebei	NVDC-HeB1-2012	ATGTTGGGGAAGTGCTTGACCGCGTGCTGTTGCTCGCGATTGCTTTTTTTGTGGTGTATCGTGCCGTTCTATCTTGCTGTGCTCGTCAACGCCAGCAACAACAACAGCTCTCATATTCAGTTGATTTATAACTTAACGCTATGTGAGCTGAATGGCACAGATTGGCTGGCACAAAAATTTGACTGGGCAGTGGAGACTTTTGTCATCTTCCCCGTGTTGACTCACATTGTTTCCTATGGGGCACTCACCACCAGCCATTTCCTTGACACAGTTGGTCTGGCCACTGTGTCCACCGCCGGATATTATCACGGGCGGTATGTCTTGAGTAGCATTTACGCAGTCTGTGCTCTGGCTGCGCTGATTTGCTTTGTCATTAGGCTTGCGAAGAACTGCATGTCC…	MLGKCLTACCCSRLLFLWCIVPFYLAVLVNASNNNSSHIQLIYNLTLCELNGTDWLAQKFDWAVETFVIFPVLTHIVSYGALTTSHFLDTVGLATVSTAGYYHGRYVLSSIYAVCALAALICFVIRLAKNCMSWRYSCTRYTNFLLDTKGRLYRWRSPVIVEKRGKVEVEGHLIDLKRVVLDGSAATPLTRVSAELWGRL*	30,35,44,51	1-4-3	0	87218	554
	KP771775.1	2012	China:Chongqing	NVDC-CQ3-2012	ATGTTGGGGAAGTGCTTGACCGCGTGCTGTTGCTCGCGATTGCTTTTTTTGTGGTGTATCGTGCCGTTCTATCTTGCTGTGCTCGTCAACGCCAGCAACAACAACAGCTCTCATATTCAGTTGATTTATAACTTAACGCTATGTGAGCTGAATGGCACAGATTGGCTGGCACAAAAATTTGACTGGGCAGTGGAGACTTTTGTCATCTTCCCCGTGTTGACTCACATTGTTTCCTATGGGGCACTCACCACCAGCCATTTCCTTGACACAGTTGGTCTGGCCACTGTGTCCACCGCCGGATATTATCACGGGCGGTATGTCTTGAGTAGCATTTACGCAGTCTGTGCTCTGGCTGCGCTAATTTGCTTTGTCATTAGGCTTGCGAAGAACTGCATGTCC…	MLGKCLTACCCSRLLFLWCIVPFYLAVLVNASNNNSSHIQLIYNLTLCELNGTDWLAQKFDWAVETFVIFPVLTHIVSYGALTTSHFLDTVGLATVSTAGYYHGRYVLSSIYAVCALAALICFVIRLAKNCMSWRYSCTRYTNFLLDTKGRLYRWRSPVIVEKGGKVEVEGHLIDLKRVVLDGSAATPLTRVSAEQWGRL*	30,35,44,51	1-4-3	0	87218	554
	KP771776.1	2012	China:Chongqing	NVDC-CQ2-2012	ATGTTGGGGAAGTGCTTGACCGCGTGCTGTTGCTCGCGATTGCTTTTTTTGTGGTGTATCGTGCCGTTCTATCTTGCTGTGCTCGTCAACGCCAGCAACAACACCAGCTCTCATATTCAGTTGATTTATAACTTAACGTTATGTGAGCTGAATGGCACAGATTGGCTGGCACAAAAATTTGACTGGGCAGTGGAGACTTTTGTCATCTTCCCCGTGTTGACTCACATTGTTTCCTATGGGGCACTCACCACCAGCCATTTCCTTGACACAGTTGGTTTGGCCACTGTGTCTACCGCCGGATATTGTCACGGGCGGTATGTCTTGAGTAGCATTTACGCAGTCTGTGCTCTGGCTGCGCTGATTTGCTTTGTCATTAGGCTTGCGAAGAACTGCATGTCC…	MLGKCLTACCCSRLLFLWCIVPFYLAVLVNASNNTSSHIQLIYNLTLCELNGTDWLAQKFDWAVETFVIFPVLTHIVSYGALTTSHFLDTVGLATVSTAGYCHGRYVLSSIYAVCALAALICFVIRLAKNCMSWRYSCTRYTNFLLDTKGRLYRWRSPVIVEKGGKVEVEGHLIDLKRVVLDGSAATPLTRVSAEQWGRL*	30,33,34,44,51	1-4-3	0	87218	554
	KP771777.1	2012	China:Chongqing	NVDC-CQ4-2012	ATGTTGGGGAAGTGCTTGACCGCGTGCTGTTGCTCGCGATTGCTTTTTTTGTGGTGTATCGTGCCGTTCTATCTTGCTGTGCTCGTCAACGCCAGCAACAACAACAGCTCTCATATTCAGTCGATTTATAACTTAACGTTATGTGAGCTGAATGGCACAGATTGGCTGGCACAAAAATTTGACTGGGCAGTGGAGACTTTTGTCATCTTCCCCGTGTTGACTCACATTGTTTCCTATGGGGCACTCACCACCAGCCATTTCCTTGACACAGTTGGTCTGGCCACTGTGTCCACCGCCGGATATTATCACGGGCGGTATGTCTTGAGTAGCATTTACGCAGTCTGTGCTCTGGCTGCGCTGATTTGCTTTGTCATTAGGCTTGCGAAGAACTGCATGTCC…	MLGKCLTACCCSRLLFLWCIVPFYLAVLVNASNNNSSHIQSIYNLTLCELNGTDWLAQKFDWAVETFVIFPVLTHIVSYGALTTSHFLDTVGLATVSTAGYYHGRYVLSSIYAVCALAALICFVIRLAKNCMSWRYSCTRYTNFLLDTKGRLYRWRSPVIVEKGGKVEVEGHLIDLKRVVLDGSAATPLTRVSAEQWGRL*	30,35,44,51	1-4-3	0	87218	554
	KP998403.1	2012	China:Taiwan	1483	ATGTTGGTGAAATGCTTGACCGCGGGCTATTGCTCGCAATTGCTTTTTTTGTGGTGTATCGTGCCGTCCTGTTTTGTTGTGCTCGTCAACGCCGACCAAAACAGCAGCTCTTACTCCCAGTTGATTTACAACTTGACGTTATGTGAGCTGAATGGCACAGATTGGCTTAAAAATAAATTTGATTGGGCTGTGGAGACTTTTGTTATTTTCCCGGTGTTGACTCACATCGTCTCCTACGGCGCCCTCACCACTAGCCACTTCCTCGATACAGTCGGTCTGGTCACTGTATCTACCGCCGGGTACTATCACGGACGGTATGTTTTGAGTAGCATCTACGCGGTCTGTGCCCTTGCCGCGTTAATTTGCTTCGTCATTAGGTTGGCGAAGAATTGCATGTCC…	MLVKCLTAGYCSQLLFLWCIVPSCFVVLVNADQNSSSYSQLIYNLTLCELNGTDWLKNKFDWAVETFVIFPVLTHIVSYGALTTSHFLDTVGLVTVSTAGYYHGRYVLSSIYAVCALAALICFVIRLAKNCMSWRYSCTRYTNFLLDTKGRIYRWRSPIIIEKKGKVEVEGHLIDLKRVVLDGSAATPVTKIPAEQWGRP*	34,44,51	1-4-4	0	87218	23554
	KP998406.1	2012	China:Taiwan	HC120821-SH1	ATGTTGGGGAAATGCTTGACCGCGGGCTGTTGCTCGCAATTGCTTTTTTTGTGGTGTATCGTGCCGTCCTGTTTTGTTGTGCTCGTCAACGCCAACTCAAACAACAGCTCCTATTCCCAGTTGATTTACAACCTGACGCTATGTGAGCTGAATGGCACAGATTGGCTGGCAGAGAGATTTGATTGGGCAGTGGAGACTTTTGTTATCTTTCCAGTGTTGACCCACATTGTTTCCTACGGCGCTCTCACTACCAGCCATTTCCTTGACACAGTTGGCCTGGTTACTGTGTCCACCGCCGGTTATTATCACGGGCGGTATGTTTTGAGTAGCATCTACGCAGTTTGTGCCCTGGCTGCGTTAATTTGCTTCACCATTAGATTGGCGAAAAACTGCATGTCT…	MLGKCLTAGCCSQLLFLWCIVPSCFVVLVNANSNNSSYSQLIYNLTLCELNGTDWLAERFDWAVETFVIFPVLTHIVSYGALTTSHFLDTVGLVTVSTAGYYHGRYVLSSIYAVCALAALICFTIRLAKNCMSWRYSCTRYTNFLMDTKGRIYRWRSPVIIEKKGKVEVEGHLIDLKRVVLDGTAATPVTKIPAEQWGRP*	34,44,51	1-4-4	0	87218	23554
	KP998407.1	2012	China:Taiwan	HC120821-SH2	ATGTTGGGGAAATGCTTGATCGCGGGCTGTTGCTCGCGATTGCTTTTTTTGTGGTGTATCGTGCCATCCTGTTTTGTTGTGCTCGTCAACGCCAACACAAACAACGGCTCTTATTCCCAGTTGATTTACAACCTGACGCTATGTGAGCTGAATGGCACAGATTGGCTGAGACAACATTTTAATTGGGCAGTGGAGACCTTTGTTATCTTTCCTGTGTTGACCCACATTGTTTCCTACGGTGCCCTCACTACCAGCCATTTCCTTGACACAGTTGGCCTGGTTACTGTGTCTACCGCCGGTTACTATCACGGGCGGTATGTCTTGAGTAGCATCTACGCGGTCTGTGCCCTGGCTGCGTTAATTTGCTTCGTCATTAGACTGGCGAAGAACTGCATGTCC…	MLGKCLIAGCCSRLLFLWCIVPSCFVVLVNANTNNGSYSQLIYNLTLCELNGTDWLRQHFNWAVETFVIFPVLTHIVSYGALTTSHFLDTVGLVTVSTAGYYHGRYVLSSIYAVCALAALICFVIRLAKNCMSWRYSCTRYTNFLLDTKGRIYRWRSPVIIEKKGKVEVGGHLIDLKKVVLDGSAATPVTKIPAEQWGRP*	35,44,51	1-4-3	0	87218	554
	KP998408.1	2012	China:Taiwan	HC120821-LL	ATGTTGGGGAAATGCTTGACCGCGGGCTGTTGCTCGCGATTGCTTTTTTTGTGGTGTATCGTGCCGTCCTGTTTTGTTGTGCTCGCCAACGCCAACGCAAACAGCAGCTCCTATTCCCAGTTGATTTACAACCTGACGCTATGTGAGCTGAATGGCACAGATTGGCTGAAAGACAAATTTGATTGGGCAGTGGAGACTTTTGTCATCTTTCCTGTTTTGACTCACATCGTTTCCTATGGCGCCCTCACCACCAGCCATTTTCTCGACACAGTTGGCCTGGTCACTGTGTCCGCTGCCGGGTACTGCCACAGGCGGTACGTGTTGAGTAGCATTTACGCGGTCTGTGCCCTGGCTGCGTCAATTTGCTTCGTCATTCGATTGGCGAAGAACTGCATGTCC…	MLGKCLTAGCCSRLLFLWCIVPSCFVVLANANANSSSYSQLIYNLTLCELNGTDWLKDKFDWAVETFVIFPVLTHIVSYGALTTSHFLDTVGLVTVSAAGYCHRRYVLSSIYAVCALAASICFVIRLAKNCMSWRYSCTRYTNFLMDTKGRIYRWRSPVIIEKKGKVEVGGHLIDLKRVVLDGSAATPVTKIPAEQWGRP*	34,44,51	1-1-4	0	0	23554
	KP998409.1	2012	China:Taiwan	HC120904-CHYL	ATGTTGGAGAAATGCTTGACCGCGGGCTGTTGCTCGCGATTGCTTTTTTTGTGGTGTATCGTGCCGTCCTGTTTTGTTGTGCTCGTCAACGCCAACGGAAACAGCAGCTCTTACTCCCAGTTGATTTACAACTTGACGCTATGTGAGCTGAACGGCACAGATTGGCTAGCCAACAGGTTTGATTGGGCGGTGGAGACCTTTGTTATCTTTCCAGTGTTGACTCACATCGTCTCCTACGGCGCCCTCACCACCAGCCATTTTCTTGACGCAGTTGGCCTGGTTGCTGTGTCTACCGCCGGTTTCTGCCATGGGCGGTATGTTTTGAGTAGCATTTACGCGGTCTGTGCCCTGGCTGCGTTGATCTGCTTCGTCATTAGGTTGACGAAGAATTGCATGTCC…	MLEKCLTAGCCSRLLFLWCIVPSCFVVLVNANGNSSSYSQLIYNLTLCELNGTDWLANRFDWAVETFVIFPVLTHIVSYGALTTSHFLDAVGLVAVSTAGFCHGRYVLSSIYAVCALAALICFVIRLTKNCMSWRYSCTRYTNFLLDTKGKIYRWRSPVIIEKKGKVEVDGHLIDLKRVVLDGSAATPVTKISAEQWGRP*	34,44,51	1-8-4	0	87218380	23554
	KP998430.1	2012	China:Taiwan	HC120629	ATGTTGGGGAAATGCTTGACCGCGGGCTGTTGCTCGCGATTGCTTTTTTTGTGGTGTATCGTGCCGTCCTGTTTTGTTGTGCTCGTCAACGCCAACGGAAACAGCAGCTCTTATTCCCAGTTGATTTACAACTTGACGTTATGTGAGCTGAACGGCACAGATTGGCTGAAGAACAAATTTGACTGGGCAGTGGAGACTTTTGTCATCTTCCCTGTGTTGACTCACATCGTTTCCTATGGCGCCCTCACCACCAGTCATTTCCTCGACACAGTTGGCCTGGTCACTGTGTCCACCGCCGGGTACTATCACGGGCGGTATGTTTTGAGTAGCATTTACGCGGCCTGCGCCCTGGCTGCGTTGGTTTGCTTTGTCATTAGACTGGCGAAGAACTGCATGTCC…	MLGKCLTAGCCSRLLFLWCIVPSCFVVLVNANGNSSSYSQLIYNLTLCELNGTDWLKNKFDWAVETFVIFPVLTHIVSYGALTTSHFLDTVGLVTVSTAGYYHGRYVLSSIYAACALAALVCFVIRLAKNCMSWRYSCTRHTNFLLDTKGRIYRWRSPVIIEKKGKVEVGGHLIDLKRVVLDGSAATPVTKISAEQWGRP*	34,44,51	1-4-4	0	87218	23554
	KP998475.1	2012	China:Fujian	FJE1	ATGTTGGGGAAATGCTTGACCGCGGGCTGTTGCTCGCGATTGCTTTCTTTGTGGTGTATCGTGCCGTTTTATCTTGCTGTGCTCGTCAACGCCAACAACAACAACAGCTCTCATATTCAGTTGATTTATAACTTGACGCTATGTGAGCTGAATGGCACAGAATGGCTGGCACGAAAATTTGACTGGGCAGTGGAGACTTTTGTCATCTTCCCCGTGTTGACTCATATTGTTTCCTATGGGGCACTCACCACCAGCCATTTCCTTGACACAGTTGGTCTGGTCACTGTGTCCACCGCCGGGTATTATCACAGGCGGTATGTCTTGAGTAGCATTTACGCAGTCTGTGCTCTGGCTGCGCTGATTTGCTTTGTCATTAGGATTGCGAAGAACTGCATGTCC…	MLGKCLTAGCCSRLLSLWCIVPFYLAVLVNANNNNSSHIQLIYNLTLCELNGTEWLARKFDWAVETFVIFPVLTHIVSYGALTTSHFLDTVGLVTVSTAGYYHRRYVLSSIYAVCALAALICFVIRIAKNCMSWRYSCTRYTNFLLDTKGRLYRWRSPVIVEKGGKVEVEGHLIDLKRVVLDGSVATPLTRVSAEQWGRL*	34,35,44,51	1-4-2	0	87218	23
	KP998476.1	2012	China:Fujian	FJFS	ATGTTGGGGAAATGCTTGACCGCGGGCTATTGCTCGCGATCTCTTTTTTTGTGGTGTATCGTGCCGTTCTGTTCTATTGCGCTCGTCAGCGCCAACGGAAACAGCAGCTCTTATTCGCAGTTGATCTACAACCTGACGTTATGTGAGCTGAATGGCACAGATTGGCTGGCCACTAATTTTGATTGGGCAGTGGAATGTTTTGTTATCTTTCCCGTGTTGACTCACATCGTCTCCTACGGTGTCCTAACTACCAGCCATTTTCTTGACACAGTCAGCCTGGTCACTGTATCCGCCGCTGGGTTTCATCACGGACGGTATGTTTTGAGTAGCATCTATGCAGTCTGTGCTTTTGCTGCTTTAATTTGCTTCATCATTAGGCTGGTGAAGAATTGCATGTCT…	MLGKCLTAGYCSRSLFLWCIVPFCSIALVSANGNSSSYSQLIYNLTLCELNGTDWLATNFDWAVECFVIFPVLTHIVSYGVLTTSHFLDTVSLVTVSAAGFHHGRYVLSSIYAVCAFAALICFIIRLVKNCMSWRYSCTRYTNFLLDTKGKIYRWRSPVIIEKGGKVEVGGHLIDLKKVVLDGSAATPVTKVSAEQWGHP*	34,44,51	1-3-2	0	218	23
	MF689000.1	2012	China:Henan	HeN1201	ATGTTGGGGAAGTGCTTGACCGCGTGCTGTTGCTCGCGATTGCTTTTTTTGTGGTGTATCGTGCCGTTCTATCTTGCTGTGCTCGTCAACGCCAGCAACGACAACAGCTCTCATATTCAGTTGATTTATAACTTAACGTTATGTGAGCTGAATGGCACAGATTGGCTGGCACAAAAATTTGACTGGGCAGTGGAGACTTTTGTCATCTTCCCCGTGTTGACTCACATTGTTTCCTATGTGGCACTCACCACCAGCCATTTCCTTGACACAGTTGGTCTGGCCACTGTGTCCACCGCCGGATATTATCACGGGCGGTATGTCTTGAGTAGCATTTACGCAGTCTGTGCTCTGGCTGCGCTGATTTGCTTTGTCATTAGGCTTGCGAAGAACTGCATGTCC…	MLGKCLTACCCSRLLFLWCIVPFYLAVLVNASNDNSSHIQLIYNLTLCELNGTDWLAQKFDWAVETFVIFPVLTHIVSYVALTTSHFLDTVGLATVSTAGYYHGRYVLSSIYAVCALAALICFVIRLAKNCMSWRYSCTRYTNFLLDTKGRLYRWRSPVIVEKGGKVEVEGHLIDLKRVVLDGSAATPLTRVSAERWGRP*	30,35,44,51	1-4-3	0	87218	554
	MN026347.1	2012	China:Inner Mongolia	NM-12	ATGTTGGGGAAGTGCTTGACCGCGTGCTGTTGCTCGCGATTGCTTTTTTTGTGGTGTATCGTGCCGTTCTATCTTGCTGTGCTCGTCAACGCCAGCAACAACACCAGCTCTCATATTCAGTTGATTTATAACTTAACGCTATGTGAGCTGAATGGCACAGATTGGCTGGCAAAAAAATTTGACTGGGCAGTGGAGACTTTTGTCATCTTCCCCGTGTTGACTCACATTGTTTCCTATGGGGCACTCACCACCAGCCATTTCCTTGACACAGTTGGTCTGGCCACTGTGTCCACCGCCGGATATTATCACGGGCGGTATGTCTTGAGTAGCATTTACGCGGTCTGTGCTCTGGCTGCGCTGATTTGCTTTGTCATTAGGCTTGCGAAGAACTGCATGTCC…	MLGKCLTACCCSRLLFLWCIVPFYLAVLVNASNNTSSHIQLIYNLTLCELNGTDWLAKKFDWAVETFVIFPVLTHIVSYGALTTSHFLDTVGLATVSTAGYYHGRYVLSSIYAVCALAALICFVIRLAKNCMSWRYSCTRYTNFLLDTKGRLYRWRSPVIVEKRGKVEVEGHLIDLKRVVLDGSAATPLTRVSAELWGRL*	30,33,34,44,51	1-4-3	0	87218	554
	KP998417.1	2013	China:Taiwan	319	ATGTTGGGGAAATGCTTGACCGCGGGCTGTTGCTCGCAATTGCTTTTTTTGTGGTGTATCGTGCCGTCTTGTTTTGTTGCGCTCGTCAGCGCCAACGGGAACAGCAGCTCAAATTTACAGCTGATTTACAACTTGACGCTATGTGAGCTGAATGGCACAGATTGGCTAGCTGATAAATTTGACTGGGCAGTGGAGTGTTTTGTCATCTTTCCCGTGTTGACTCACATTGTCTCCTATGGTGCCCTCACTACTAGCCATTTCCTTGACACAGTCGGTCTGGTCACTGTGTCTACCGCCGGGTTCTTTCACGGACGGTATGTTTTGAGTAGCATCTACGCGGTCTGTGCCCTGGCTGCGTTGATTTGCTTCGTCATTAGGCTTGCGAAGAACTGCATGTCC…	MLGKCLTAGCCSQLLFLWCIVPSCFVALVSANGNSSSNLQLIYNLTLCELNGTDWLADKFDWAVECFVIFPVLTHIVSYGALTTSHFLDTVGLVTVSTAGFFHGRYVLSSIYAVCALAALICFVIRLAKNCMSWRYSCTRYTNFLLDTKGRLYRWRSPIIIEKKGKVDVEGHLIDLKRVVLDGSVATPITKVSAEQWGRP*	34,44,51	1-3-2	0	218	23
	KF611905.1	2013	China:Henan	HENAN-XINX	ATGTTGGTGAAATGCTTGGCCGCGGGTTGTTGCTCGCAATTGCCTTTTTTGTGGTGTATCGTGCCGTTCTATTTTGCTGCGCTCGTCAACGCCAACAGCAACAGCAGCTCCCATCTACAGTTGATTTATAACCTGACGATATGTGAGCTGAATGGTACGGATTGGCTGGGATCAAATTTTGATTGGGCAGTGGAGACTTTCGTCATCTTTCCTGTATTGACTCATATTGTCTCTTACGGCGCCCTTACCACTAGCCATTTTCTTGACACGGTCGGCCTGATCACTGTGTCCACCGCCGGATATTTTCACAAGCGGTATGTGTTGAGTAGCATCTACGCTGTCTGTGCCCTGGCTGCGTTGGTTTGCTTCGCCATTAGGTTGGCAAAAAATTGCATGTCC…	MLVKCLAAGCCSQLPFLWCIVPFYFAALVNANSNSSSHLQLIYNLTICELNGTDWLGSNFDWAVETFVIFPVLTHIVSYGALTTSHFLDTVGLITVSTAGYFHKRYVLSSIYAVCALAALVCFAIRLAKNCMSWRYSCTRYTNFLLDTKGKLYRWRSPVIIEKEGKVDVGGHLIDLKRVVLDGSAATPVTKISAEQWGRP*	34,44,51	1-2-4	0	87	23554
	KJ002451.1	2013	China:Henan	HeNan-A1	ATGTTGGGGAAGTGCTTGACCGCGTGCTGTTGCTCGCGATTGCTTTTTTTGTGGTGTATCGTGCCGTTCTATCTTGCTGTGCTCGTCAACGCCAGCAACGACAACAGCTCTCATATTCAGTTGATTTATAACTTAACGTTATGTGAGCTGAATGGCACAGATTGGCTGGCACAAAAATTTGACTGGGCAGTGGAGACTTTTGTCATCTTCCCCGTGTTGACTCACATTGTTTCCTATGGGGCACTCACCACCAGCCATTTCCTTGACACAGTTGGTCTGGCCACTGTGTCCACCGCCGGATATTATCACGGGCGGTATGTCTTGAGTAGCATTTACGCAGTCTGTGCTCTGGCTGCGCTGATTTGCTTTGTCATTAGGCTTGCGAAGAACTGCATGTCC…	MLGKCLTACCCSRLLFLWCIVPFYLAVLVNASNDNSSHIQLIYNLTLCELNGTDWLAQKFDWAVETFVIFPVLTHIVSYGALTTSHFLDTVGLATVSTAGYYHGRYVLSSIYAVCALAALICFVIRLAKNCMSWRYSCTRYTNFLLDTKGRLYRWRSPVIVEKGGKVEVEGHLIDLKRVVLDGSAATPLTRVSAERWGRP*	30,35,44,51	1-4-3	0	87218	554
	KJ002452.1	2013	China:Henan	HeNan-A2	ATGTTGGGGAAGTGCTTGACCGCGTGCTGTTGCTCGCGATTGCCTTTTTTGTGGTGTATCGTGCCGTTCTATCTTGCTGTGCTCGTCAACGCCAGCAGAAACAACAGCTCTCATATTCAGTTGATTTATAACTTAACGCTATGTGAGCTGAATGGCACAGATTGGCTGGCACAAAAATTTGACTGGGCAGTGGAGACTTTTGTCATCTTCCCCGTGTTGACTCACATTGTTTCCTATGGGGCACTCACCACCAGCCATTTCCTTGACACAGTCGGTTTGGCCACTGTGTCCACCGCCGGATATTATCACAGGCGGTATGTCTTGAGTAGCATTTACGCAGTCTGTGCTCTGGCTGCGCTGATTTGCTTTGTCATTAGGCTTGCGAAGAACTGCATGTCC…	MLGKCLTACCCSRLPFLWCIVPFYLAVLVNASRNNSSHIQLIYNLTLCELNGTDWLAQKFDWAVETFVIFPVLTHIVSYGALTTSHFLDTVGLATVSTAGYYHRRYVLSSIYAVCALAALICFVIRLAKNCMSWRYSCTRYTNFLLDTKGRLYRWRSPVIVEKGGRVEVEGHLIDLKRVVLDGSAATPLTRVSAERWGRP*	30,35,44,51	1-4-3	0	87218	554
	KJ019330.1	2013	China:Henan	Henan-A3	ATGTTGGGGAAGTGCTTGACCGCGTGCTGTTGCTCGCGATTGCTTTTTTTGTGGTGTATCGTGCCGTTCTATCTTACTGTGCCCGCCAGCGCCAACAACAACCACAGCTCTCATATTCAGTTGATTTATAACTTAACGTTATGTGAGCTGAATGGCACAGATTGGCTGGCAGAAAAATTTGGCTGGGCAGTGGAGACTTTTGTCATCTTCCCTGTGTTGACTCACATTGTTTCCTATGGGGCACTCACCACCAGCCATTTCCTTGACACAGTTGGTCTGGCCACTGTGTCCACCGCCGGATATTATCGCGGGCGGTATGTCTTGAGTAGCATTTACGCAGTCTGTGCTCTGGCAGCGCTGATTTGCTTTGTCATTAGGCTTGCGAAGAACTGCATGTCC…	MLGKCLTACCCSRLLFLWCIVPFYLTVPASANNNHSSHIQLIYNLTLCELNGTDWLAEKFGWAVETFVIFPVLTHIVSYGALTTSHFLDTVGLATVSTAGYYRGRYVLSSIYAVCALAALICFVIRLAKNCMSWRYSCTRYTNFLLDTKGRLYRWRSPVIVEKGGKVEVEGHLIDLKRVVLDGSAATPLTRVSAERWGRP*	34,44,51	1-3-3	0	218	554
	KJ534539.1	2013	China:Henan	Henan-A4	ATGTTGGGGAAGTGCTTGACCGCGTGCTGTTGCTCGCGATTGCTTTTTTTGTGGTGTATCGTGCCGTTCTATCTTACTGTGCCCGCCAGCGCCAACAACGACCACAGCTCTCATATTCAGTTGATTTATAACTTAACGTTATGTGAGCTGAATGGCACAGATTGGCTGGCAGAAAAATTTGACTGGGCAGTGGAGACTTTTGTCATCTTCCCTGTGTTGACTCACATTGTTTCCTATGGGGCACTCACCACCGGCCATTTCCTTGACACAGTTGGTCTGGCCACTGTGTCCACCGCCGGATATTATCATGGGCGGTATGTCCTGAGTAGCATTTACGCAGTCTGTGCTCTGGCAGCGCTGATTTGCTTTGTCATTAGGCTTGCGAAGAACTGCATGTCC…	MLGKCLTACCCSRLLFLWCIVPFYLTVPASANNDHSSHIQLIYNLTLCELNGTDWLAEKFDWAVETFVIFPVLTHIVSYGALTTGHFLDTVGLATVSTAGYYHGRYVLSSIYAVCALAALICFVIRLAKNCMSWRYSCTRYTNFLLDTKGRLYRWRSPVIVEKGGKVEVEGHLIDLKRVVLDGSAATPLTRVSAERWGRP*	44,51	1-3-3	0	218	554
	KJ534540.1	2013	China:Henan	Henan-A5	ATGTTGGGGAAGTGCTTGACCGCGTGCTGTTGCTCGCGATTGCTTTTTTTGTGGTGTATCGTGCCGTTCTATCTTGCTGTGCTCGTCAACGCCAGCAACAACAACAGCTCTCATATTCAGTTGATTTATAACTTAACGCTATGTGAGCTGAATGGCACAGATTGGCTGGCACAAAAATTTGACTGGGCAGTGGAGACTTTTGTCATCTTCCCCGTGTTGACTCACATTGTTTCCTATGTGGCACTCACCACCAGCCATTTCCTTGACACAGTTGGTCTGGCCATTGTGTCCACCGCCGGATATTATCACGGGCGGTATGTCTTGAGTAGCATTTACGCAGTCTGTGCTCTGGCTGCGCTGATTTGCTTTGTCATTAGGCTTGCGAAGAACTGCATGTCC…	MLGKCLTACCCSRLLFLWCIVPFYLAVLVNASNNNSSHIQLIYNLTLCELNGTDWLAQKFDWAVETFVIFPVLTHIVSYVALTTSHFLDTVGLAIVSTAGYYHGRYVLSSIYAVCALAALICFVIRLAKNCMSWRYSCTRYTNFLLDTKGKLYRWRSPVIVEKGGKVEVEGHLIDPKRVVLDGSAATPLTRVSAERWGRL*	30,35,44,51	1-4-3	0	87218	554
	KJ534541.1	2013	China:Henan	Henan-A6	ATGTTGGGGAAGTGCTTGACCGCGTGCTGTTGCTCGCGATTGCTTTTTTTGTGGTGTATCGTGCCGTTCTATCTTGCTGTGCTCGTCAACGCCAGCAACAACAACAGCTCTCATATTCAGTTGATTTATAACTTAACGCTATGTGAGCTGAATGGCACAGATTGGCTGGCACAAAAATTTGACTGGGCAGTGGAGACTTTTGTCATCTTCCCCGTGTTGACTCACATTGTTTCCTATGTGGCACTCACCACCAGCCATTTCCTTGACACAGTTGGTCTGGCCACTGTGTCCACCGCCGGATATTATCACGGGCGGTATGTCTTGAGTAGCATTTACGCAGTCTGTGCTCTGGCTGCGCTGATTTGCTTTGTCATTAGGCTTGCGAAGAACTGCATGTCC…	MLGKCLTACCCSRLLFLWCIVPFYLAVLVNASNNNSSHIQLIYNLTLCELNGTDWLAQKFDWAVETFVIFPVLTHIVSYVALTTSHFLDTVGLATVSTAGYYHGRYVLSSIYAVCALAALICFVIRLAKNCMSWRYSCTRYTNFLLDTKGKLYRWRSPVIVEKGGKVEVEGHLIDLKRVVLDGSAATPLTRVSAERWGRL*	30,35,44,51	1-4-3	0	87218	554
	KJ534542.1	2013	China:Henan	Henan-A7	ATGTTGGGGAAGTGCTTGACCGCGTGCTGTTGCTCGCGATTGCTTTTTTTGTGGTGTATCGTGCCGTCCTATCTTGCTGTGCTCGTCAACGCCAGCAAAAACAACAGCTCTCATATTCAGTTGATTTATAACTTAACGCTATGTGAGCTGAATGGCACAGATTGGCTGGCACAAAAATTTGACTGGGCAGTGGAGACTTTTGTCATCTTCCCCGTGTTGACTCACATTGTTTCCTATGGGGCACTCACCACCAGCCATTTCCTTGACACAGTTGGTCTGGCCACTGTGTCCACCGCCGGATATTATCACGGGCGGTATGTCTTGAGTAGCATTTACGCAGTCTGTGCTCTGGCTGCGCTGACTTGCTTTGTCATTAGGCTTGCGAAGAACTGCATGTCC…	MLGKCLTACCCSRLLFLWCIVPSYLAVLVNASKNNSSHIQLIYNLTLCELNGTDWLAQKFDWAVETFVIFPVLTHIVSYGALTTSHFLDTVGLATVSTAGYYHGRYVLSSIYAVCALAALTCFVIRLAKNCMSWRYSCTRYTNFLLDTKGKLYRWRSPVIVEKGGKVEVEGHLIDLKRVVLDGSAATPLTRVSAERWGRL*	30,35,44,51	1-4-3	0	87218	554
	KJ534543.1	2013	China:Henan	Henan-A8	ATGTTGGGGAAGTGCTTGACCGCGTGCTGTTGCTCGCGATTGCTTTTTTTGTGGTGTATCGTGCCGTCCTATCTTGCTGTGCTCGTCAACGCCAGCAAAAACAACAGCTCTCATATTCAGTTGATTTATAACTTAACGCTATGTGAGCTGAATGGCACAGATTGGCTGGCACAAAAATTTGACTGGGCAGTGGAGACTTTTGTCATCTTCCCCGTGTTGACTCACATTGTTTCCTATGGGGCACTCACCACCAGCCATTTCCTTGACACAGTTGGTCTGGCCACTGTGTCCACCGCCGGATATTATCACGGGCGGTATGTCTTGAGTAGCATTTACGCAGTCTGTGCTCTGGCTGCGCTGATTTGCTTTGTCATTAGGCTTGCGAAGAACTGCATGTCC…	MLGKCLTACCCSRLLFLWCIVPSYLAVLVNASKNNSSHIQLIYNLTLCELNGTDWLAQKFDWAVETFVIFPVLTHIVSYGALTTSHFLDTVGLATVSTAGYYHGRYVLSSIYAVCALAALICFVIRLAKNCMSWRYSCTRYTNFLLDTKGKLYRWRSPVIVEKGGKVEVEGHLIDLKRVVLDGSAATPLTRVSAERWGRL*	30,35,44,51	1-4-3	0	87218	554
	KJ546412.1	2013	China:Henan	HeNan-A9	ATGTTGGGGAAGTGCTTGACCGCATGCTGTTGCTCGCGATCGCTTTTTTTGTGGTGTATCGTGCCGTTCTATCTTGCTGTGCTCGCCAACGCCGACAACAGCAACAGCTCTCATATTCAGTCGATTTATGACTTAACGTTATGTGAGCTGAATGGCACAGGTTGGCTGGCACAAAAATTTAACTGGGCAGTGGAAACTTTTGTCATCTTCCCCGTGTTGACTCACATTGTTTCCTATGGGGCACTCACCACCAGCCATTTCCTTGACACAGTTGGTCTGGCCACTGTGTCCACCGCCGGATATTATCACGGGCGGTATGTCTTGAGTAGCATTTACGCAGTCTGTGCTCTGGCTGCGCTGATTTGCTTTGTCATTAGGCTTGCGAAGAACTGCATGTCC…	MLGKCLTACCCSRSLFLWCIVPFYLAVLANADNSNSSHIQSIYDLTLCELNGTGWLAQKFNWAVETFVIFPVLTHIVSYGALTTSHFLDTVGLATVSTAGYYHGRYVLSSIYAVCALAALICFVIRLAKNCMSWRYSCTRYTNFLLDTKGRLYRWRSPVIVEKGGKVEVEGHLIDLKRVVLDGSAATPLTRVSAERWGRP*	35,51	1-3-3	0	218	554
	KJ591659.1	2013	China:Hebei	HEB-2013	ATGTTGGGGAAGTGCTTGACCGCGTGCTGTTGCTCGCGATTGCCTTTTTTGTGGTGTATCGTGCCGTTCTATCTTGCTGTGCTCGTCAACGCCAGCAACAACCACAGCTCTCATATTCAGTTGATTTATAACTTAACGCTATGTGAGCTGAATGGCACAGATTGGCTGGCACAAAAATTTGACTGGGCAGTGGAGACTTTTGTCATCTTCCCCGTGTTGACTCACATTGTTTCCTATGGGGCACTCACCACCAGCCATTTCCTTGACACAGTTGGTCTGGCCACTGTGTCCACCGCCGGATATTATCACGGGCGGTATGTCTTGAGTAGCATTTACGCAGTCTGTGCTCTGGCTGCGCTGATTTGCTTTGTCATTAGGCTTGCGAAGAACTGCATGTCC…	MLGKCLTACCCSRLPFLWCIVPFYLAVLVNASNNHSSHIQLIYNLTLCELNGTDWLAQKFDWAVETFVIFPVLTHIVSYGALTTSHFLDTVGLATVSTAGYYHGRYVLSSIYAVCALAALICFVIRLAKNCMSWRYSCTRYTNFLLDTKGRLYRWRSPVIVEKGGKVEVEGHLIDLKRVVLDGSAATPLTRVSAELWGRL*	30,44,51	1-4-3	0	87218	554
	KJ609516.1	2013	China:Henan	MY-486	ATGTTGGGGAAGTGCTTGACCGCGTGCTGTTGCTCGCGATTGCTTTCTTTGTGGTGTATCGTGCCGTTCTATCTTGCTGTACTCGTCAACGCCAACAGCAGCAGCAGCTCTCATTTTCAGTTGATTTATAATTTGACGATATGTGAGCTGAATGGCACAGATTGGCTGAATGATAGATTTGACTGGGCTGTGGAGACTTTTGTCATCTTCCCTGTGTTGACTCACATTATCTCCTATGGTGCACTCACTACCAGTCATTTCCTTGACACAGTTGGTCTGGTCACAGTGTCCACCGCCGGATATTGTCACGGGCGGTATGTCCTGAGCAGCATTTACGCAGTCTGTGCTCTGGCTGCGCTGATTTGCTTTGTTGTCAGGCTTGCGAAGAACTGCATGTCC…	MLGKCLTACCCSRLLSLWCIVPFYLAVLVNANSSSSSHFQLIYNLTICELNGTDWLNDRFDWAVETFVIFPVLTHIISYGALTTSHFLDTVGLVTVSTAGYCHGRYVLSSIYAVCALAALICFVVRLAKNCMSWRYSCTRYTNFLLDTKGRLYRWRSPIIVEKGGKVEVEGHLIDLKRVVLDGSVATPLTKVSAEQWGRP*	32,44,51	1-4-1	0	87218	0
	KJ609517.1	2013	China:Henan	MY-376	ATGTTGGGGAAGTGCTTGACCGCATGCTGTTGCTCGCGATCGCTTTTTTTGTGGTGTATCGTGCCGTTCTATCTTGCTGTGCTCGCCAACGCCGACAACAGCAACAGCTCTCATATTCAGTTGATTTATGACTTAACGTTATGTGAGCTGAATGGCACAGATTGGCTGGCACAAAAATTTAACTGGGCAGTGGAAACTTTTGTCATCTTCCCCGTGTTGACTCACATTGTTTCCTATGGGGCACTCACCACCAGCCATTTCCTTGACACAGTTGGTCTGGCCACTGTGTCCACCGCCGGATATTATCACAGGCGGTATGTCTTGAGTAGCATTTACGCAGTCTGTGCTCTGGCTGCGCTGATTTGCTTTGTCATTAGGCTTGCGAAGAACTGCATGTCC…	MLGKCLTACCCSRSLFLWCIVPFYLAVLANADNSNSSHIQLIYDLTLCELNGTDWLAQKFNWAVETFVIFPVLTHIVSYGALTTSHFLDTVGLATVSTAGYYHRRYVLSSIYAVCALAALICFVIRLAKNCMSWRYSCTRYTNFLLDTKGRLYRWRSPVIVEKGGKVEVEGHLIDLKRVVLDGSAATPLTRVSAERWGRP*	35,51	1-3-3	0	218	554
	KP771740.1	2013	China:Shanxi	NVDC-SXJC-2013	ATGTTGGGGAAGTGCTTGACCGCGTGCTGTTGCTCGCGATTGCCTTTTTTGTGGTGTATCGTGCCGTTCTATCTTGCTGTGCTCGTCAACGCCAGCAACAACAGCAGCTCTCATATTCAGTTGATTTATAGCTTAACGCTATGCGAGCTGAATGGCACAGATTGGCTGGCACAAAAATTTGACTGGGCAGTGGAGACTTTTGTCATCTTCCCCGTGTTGACTCACATTGTTTCCTATGGGGCACTCACCACCAGCCATTTCCTTGACACAGTTGGTCTGGCCACTGTGTCCACCGCCGGATATTATCACGGGCGGTATGTCTTGAGTAGCATTTACGCAGTCTGTGCTCTGGCTGCGCTGATTTGCTTTGTCATTAGGCTTGCGAAGAACTGCATGTCC…	MLGKCLTACCCSRLPFLWCIVPFYLAVLVNASNNSSSHIQLIYSLTLCELNGTDWLAQKFDWAVETFVIFPVLTHIVSYGALTTSHFLDTVGLATVSTAGYYHGRYVLSSIYAVCALAALICFVIRLAKNCMSLRYSCTRYTNFLLDTKGRLYRWRSPVIVEKRGKVEVEGHLIDLKRVVLDGSAATPLTRVSAELWGRL*	30,33,34,51	1-4-3	0	87218	554
	KP771741.1	2013	China:Shandong	NVDC-SDXX-2013	ATGTTGGGGAAGTGCTTGACCGCGTGCTGTTGCTCGCGATTGCTTTTTTTGTGGTGTATCGTGCCGTTCTATCTTGCTGTGCTCGTCAACGCCAACAACAGCAGCAGCTCTCATATTCAGTTGATTTATAACTTAACGCTATGTGAGCTGAATGGCACAGATTGGCTGGCACGAAAATTTGACTGGGCAGTGGAGACTTTTGTCATCTTCCCCGTGTTGACTCACATTGTTTCCTATGGGGCACTCACCACCAGCCATTTCCTTGACACAGTTGGTCTGGCCACTGTGTCCACCGCCGGATATTATCACGGGCGGTATGTCTTGAGTAGCATTTACGCAGTCTGTGCTCTGGCTGCGCTGATTTGTTTTGTCATTAGGCTTGCGAAGAACTGCATGTCC…	MLGKCLTACCCSRLLFLWCIVPFYLAVLVNANNSSSSHIQLIYNLTLCELNGTDWLARKFDWAVETFVIFPVLTHIVSYGALTTSHFLDTVGLATVSTAGYYHGRYVLSSIYAVCALAALICFVIRLAKNCMSWRYSCTRYTNFLQDTKGRLYRWRSPVIVEKRGKVEVEGHLIDLKRVVLDGSAATPLTRVSAELWGRP*	32,33,44,51	1-4-3	0	87218	554
	KP771742.1	2013	China:Hubei	NVDC-HBCZ-2013	ATGTTGGGGAAGTGCTTGACCGCGTGCTGTTGCTCGCGATTGCTTTTTTTGTGGTGTATCGTGCCGTTCTATCTTGCTGTGCTCGTCAACGCCAGCAACAGCAACAGCTCTCATATTCAGTTGATTTATAACTTAACGCTATGTGAGCTGAATGGCACAGATTGGCTGGCACAAAAATTTGACTGGGCAGTGGAGACTTTTGTCATCTTCCCCGTGTTGACTCACATTGTTTCCTATGGGGCACTCACCACCAGCCATTTCCTTGACACAGTAGGTCTGGCCACTGTGTCCACCGCCGGATATCTTCACAGGCGGTATGTCTTGAGTAGCATTTACGCAGTCTGTGCTCTGGCTGCGCTTATTTGCTTTGTCATTAGGCTTGCGAAGAACTGCATGTCC…	MLGKCLTACCCSRLLFLWCIVPFYLAVLVNASNSNSSHIQLIYNLTLCELNGTDWLAQKFDWAVETFVIFPVLTHIVSYGALTTSHFLDTVGLATVSTAGYLHRRYVLSSIYAVCALAALICFVIRLAKNCMSWRYSCTRYTNFLLDTKGRLYRWRSPVIVEKRGKVEVEGHLIDLKRVVLDGSAATPLTRVSAELWGRL*	30,35,44,51	1-4-3	0	87218	554
	KP771743.1	2013	China:Beijing	NVDC-BJPG-2013	ATGTTGGGGAAGTGCTTGACCGCGTGCTGTTGCTCGCGATTGCTTTTTTTGTGGTGTATCGTGCCGTTCTATCTTGCTGTGCTCGTCAACGCCAGCAACAACAACAGCTCTCATATTCAGTTGATTTATAACTTAACGCTATGTGAGCTGAATGGCACAGATTGGCTGGCACAAAAATTTGACTGGGCAGTGGAGACTTTTGTCATCTTCCCCGTGTTGACTCACATTGTTTCCTATGGGGCACTCACTACCAGCCATTTCCTTGACACAGTTGGTCTGGCCACTGTGTCCACCGCCGGATATTATCACGGGCGGTATGTCTTGAGTAGCATTTATGCAGTCTGTGCTCTGGCTGCGCTGATTTGCTTTGTCATTAGGCTTGCGAAGAACTGCATGTCC…	MLGKCLTACCCSRLLFLWCIVPFYLAVLVNASNNNSSHIQLIYNLTLCELNGTDWLAQKFDWAVETFVIFPVLTHIVSYGALTTSHFLDTVGLATVSTAGYYHGRYVLSSIYAVCALAALICFVIRLAKNCMSWRYSCTRYTNFLLDTKGRLYRWRSPVIVEKRGKVEVEGHLIDLKRVVLDGSAATPLTRVSAELWGRP*	30,35,44,51	1-4-3	0	87218	554
	KP771744.1	2013	China:Hebei	NVDC-HeB2-2013	ATGTTGGGGAAGTGCTTGACCGCGCACTGTTGCTTGCGATTGCTTTTTTTGTGGTGTATCGTGCCGTTCTATCTTGCTGTGCTCGCCAACGCCAGCAACAGCAGCAGCTCTCAAATCCAGTTGATTTATAACTTGACGCTATGTGAGCTGAATGGCACAAATTGGCTGGCACAAAATTTTGACTGGGCAGTGGAGACTTTTGTCATCTTCCCCGTGTTGACTCACATTGTTTCCTATGGGGCACTCACCACCAGCCATTTCCTTGACACAGTTGGTCTGGCCACTGTGTCCACCGCCGGATATTATCACGGGCGGTATGTCTTGAGTAGCATTTACGCAGTCTGTGCTCTGGCTGCGCTGATTTGCTTTGTCATTAGGCTTGCGAAGAACTGCATGTCC…	MLGKCLTAHCCLRLLFLWCIVPFYLAVLANASNSSSSQIQLIYNLTLCELNGTNWLAQNFDWAVETFVIFPVLTHIVSYGALTTSHFLDTVGLATVSTAGYYHGRYVLSSIYAVCALAALICFVIRLAKNCMSWRYSCTRYTNFLLDTKGRLYRWRSPIIVEKGGKVEVGGHLIDLKRVVLDGSAATPLTRVSAEQWGRL*	30,33,44,51	1-3-3	0	218	554
	KP771745.1	2013	China:Hebei	NVDC-HeB1-2013	ATGTTGGGGAAGTGCTTGACCGCGCACTGTTGCTTGCGATTGCTTTTTTTGTGGTGTATCGTGCCGTTCTATCTTGCTGTGCTCGCCAACGCCAGCAACAGCAGCAGCTCTCAAATCCAGTTGATTTATAACTTGACGCTATGTGAGCTGAATGGCACAAATTGGCTGGCACAAAATTTTGACTGGGCAGTGGAGACTTTTGTCATCTTCCCCGTGTTGACTCACATTGTTTCCTATGGGGCACTCACTACCAGCCATTTCCTTGACACAGTTGGTCTGGCCACTGTGTCCACCGCCGGATATTATCACGGGCGGTATGTCTTGAGTAGCATTTACGCAGTCTGTGCTCTGGCTGCGCTGATTTGCTTTGTCATTAGGCTTGCGAAGAACTGCATGTCC…	MLGKCLTAHCCLRLLFLWCIVPFYLAVLANASNSSSSQIQLIYNLTLCELNGTNWLAQNFDWAVETFVIFPVLTHIVSYGALTTSHFLDTVGLATVSTAGYYHGRYVLSSIYAVCALAALICFVIRLAKNCMSWRYSCTRYTNFLLDTKGRLYRWRSPIIVEKGGKVEVGGHLIDLKRVVLDGSAATPLTRVSAEQWGRL*	30,33,44,51	1-3-3	0	218	554
	KP771750.1	2013	China	NVDC-MD2-2013	ATGTTGGGGAAGTGCTTGACCGCGTGCTGTTGCTCGCGATTGCTTTTTTTGTGGTGTATCGTGCCGTTCTATCTTGCTGTGCTCGTCAACGCCAGCAACAACAGAAGCTCTCATATTCAGTTGATTTATAACTTGACGCTATGTGAGCTGAATGGCACAGATTGGCTGGCACAAAAATTTGACTGGGCAGTGGAGACTTTTGTCATCTTCCCCGTGTTGACTCACATTGTTTCCTATGGGGCACTCACCACCAGCCATTTCCTTGACACAGTTGGTCTGGCCACTGTGTCCACCGCCGGATATTATCATGGGCGGTATGTCTTGAGTAGCATTTACGCAGTCTGTGCTCTGGCTGCGCTGATTTGCTTTGTCATTAGGCTTGCGAAGAACTGCTTGTCC…	MLGKCLTACCCSRLLFLWCIVPFYLAVLVNASNNRSSHIQLIYNLTLCELNGTDWLAQKFDWAVETFVIFPVLTHIVSYGALTTSHFLDTVGLATVSTAGYYHGRYVLSSIYAVCALAALICFVIRLAKNCLSWRYSCTRYTNFLLDTKGRLYRWRSPVIVEKRGKVEVEGHLIDLKRVVLDGSAATPLTRVSAELWGRL*	30,34,44,51	1-4-3	0	87218	554
	KP771751.1	2013	China	NVDC-MD1-2013	ATGTTGGGGAAGTGCTTGACCGCGTGCTGTTGCTCGCGATTGCTTTTTTTGTGGTGTATCGTGCCGTTCTATCTTGCTGTGCTCGTCAACGCCAGCAACAACAACAGCTCTCATATTCAGTTGATTTATAACTTAACGCTATGTGAGCTGAATGGCACAGATTGGCTGGCACAAAAATTTGACTGGGCAGTGGAGACTTTTGTCATCTTCCCCGTGTTGACTCACATTGTTTCCTATGGGGCACTCACCACCAGCCATTTCCTTGACACAGTTGGTTTGGCCACTGTGTCCACCGCCGGATATTATCACGGGCGGTATGTCTTGAGTAGCATTTACGCAGTCTGTGCTCTGGCTGCGCTGATTTGCTTTGTCATTAGGCTTGCGAAGAACTGCATGTCC…	MLGKCLTACCCSRLLFLWCIVPFYLAVLVNASNNNSSHIQLIYNLTLCELNGTDWLAQKFDWAVETFVIFPVLTHIVSYGALTTSHFLDTVGLATVSTAGYYHGRYVLSSIYAVCALAALICFVIRLAKNCMSWRYSCTRYTNFLLDTKGRLYRWRSPVIVEKRGKVEVEGHLIDLKRVVLDGSAATPLTRVSAELWGRP*	30,35,44,51	1-4-3	0	87218	554
	KP771752.1	2013	China:Hebei	HEB 20130008-14	ATGTTGGGGAAGTGCTTGACCGCGTGCTGTTGCTCGCGATTGCCTTTTTTGTGGTGTATCGTGCCGTTCTATCTTGCTGTGCTCGTCAACGCCAGCAACAACAACAGCTCTCATATTCAGTTGATTTATAACTTAACGCTATGTGAGCTGAATGGCACAGATTGGCTGGCACAAAAATTTGACTGGGCAGTGGAGACTTTTGTCATCTTCCCCGTGTTGACTCACATTGTTTCCTATGGGGCACTCACCACCAGCCATTTCCTTGACACAGTTGGTCTGGCCACTGTGTCCACCGCCGGATATTATCACGGGCGGTATGTCTTGAGTAGCATTTACGCAGTCTGTGCTCTGGCTGCGCTGATTTGCTTTGTCATTAGGCTTGCGAAGAACTGCATGTCC…	MLGKCLTACCCSRLPFLWCIVPFYLAVLVNASNNNSSHIQLIYNLTLCELNGTDWLAQKFDWAVETFVIFPVLTHIVSYGALTTSHFLDTVGLATVSTAGYYHGRYVLSSIYAVCALAALICFVIRLAKNCMSWRYSCTRYTNFLLDTKGRLYRWRSPVIVEKRGKVEVEGHLIDLKRVVLDGSAATPLTRVSAELWGRL*	30,35,44,51	1-4-3	0	87218	554
	KP771753.1	2013	China:Hebei	HEB 20130008-13	ATGTTGGGGAAGTACTTGACAACGTGCTGTTGCTCGCGATTGCTTTTTTTGTGGTGTATCGTGCCGTTCTATCTTGCTGCGCTCGTCAACGCCAGCAACAACAACAGCTCTCATATTCAGTTGATTTATAACTTGACGCTATGTGAGCTGAATGGCACAGATTGGCTGGCACAAAATTTTGACTGGGCAGTGGAGACTTTTGTCATCTTCCCCGTGTTGACTCACATTGTTTCCTATGGGGCGCTCACCACCAGCCATTTCCTTGACACAGTTGGTCTGGCCACTGTGTCCACCGCCGGATATTATCACGGGCGGTATGTCTTGAGTAGCATTTACGCAGTCTGTGCTCTGGCTGCGCTGATTTGCTTTGTCATTAGGCYTGCGAAGAACTGCATGTCC…	MLGKYLTTCCCSRLLFLWCIVPFYLAALVNASNNNSSHIQLIYNLTLCELNGTDWLAQNFDWAVETFVIFPVLTHIVSYGALTTSHFLDTVGLATVSTAGYYHGRYVLSSIYAVCALAALICFVIRXAKNCMSWRYSCTRYTNFLLDTKGRLYRWRSPVIVEKRGKVEVEGHLIDLKRVVLDGSAATPLTRVSAELWGRP*	30,35,44,51	1-4-3	0	87218	554
	KP860909.1	2013	China:Fujian	FJZ03	ATGTTGGGGAAATGCTTGACCGCGGGTTACTGCTCGCAATTGCCTTTTTTGCGGTATATCGTGCCGTTCTGTTTTGCTGCGCTCGTCAACGCCAGCAACAACAGCAGCTCCCATTTACAGTTGATTTATAACCTGACGATATGTGAGCTGAATGGCACAGATTGGCTTAATGAAAAATTTGACTGGGCAGTGGAGACTTTCGTCATCTTTCCTGTGTTGACTCATATTGTCTCTTACGGCGCCCTTACCACTAGCCATTTTCTTGACACGGTCGGCCTAATCACTGTGTCCACCGCCGGTTATTATCACGGGCGGTATGTATTGAGTAGCATCTACGCTGTCTGTGCCCTGGCTGCGTTGGTTTGCTTCGCCATTAGATTGGCGAAAAATTGTATGTCC…	MLGKCLTAGYCSQLPFLRYIVPFCFAALVNASNNSSSHLQLIYNLTICELNGTDWLNEKFDWAVETFVIFPVLTHIVSYGALTTSHFLDTVGLITVSTAGYYHGRYVLSSIYAVCALAALVCFAIRLAKNCMSWRYSCTRYTNFLLDTKGKLYRWRSPVIIEKGGRVDVEGHLIDLKRVVLDGSAATPVTKISAEQWGRP*	30,33,34,44,51	1-4-4	0	87218	23554
	KP860911.1	2013	China:Fujian	FJW05	ATGTTGGGGAAATGCTTGACCGCGGGTTACTGCTCGCAATTGCCTTTTTTGCGGTATATCGTGCCGTTCTGTTTTGCTGCGCTCGTCAACGCCAGCAACAACAGCAGCTCCCATTTACAGTTGATTTATAACCTGACGATATGTGAGCTGAATGGCACAGATTGGCTTAATGAAAAATTTGACTGGGCAGTGGAGACTTTCGTCATCTTTCCTGTGTTGACTCATATTGTCTCTTACGGCGCCCTTACCACTAGCCATTTTCTTGACACGGTCGGCCTAATCACTGTGTCCACCGCCGGTTATTATCACGGGCGGTATGTATTGAGTAGCATCTACGCTGTCTGTGCCCTGGCTGCGTTGGTTTGCTTCGCCATTAGATTGGCGAAAAATTGTATGTCC…	MLGKCLTAGYCSQLPFLRYIVPFCFAALVNASNNSSSHLQLIYNLTICELNGTDWLNEKFDWAVETFVIFPVLTHIVSYGALTTSHFLDTVGLITVSTAGYYHGRYVLSSIYAVCALAALVCFAIRLAKNCMSWRYSCTRYTNFLLDTKGKLYRWRSPVIIEKGGRVDVEGHLIDLKRVVLDGSAATPVTKISAEQWGRP*	30,33,34,44,51	1-4-4	0	87218	23554
	KP860912.1	2013	China:Fujian	FJEU13	ATGAGATGTTCTCACAAATTGGAGCACTTCTTGACTCTGCGCTCTTGCTCCTGGTGGCTTTTTTTGCTGTGTATCGGCTTGTCTTGGTCCTTTGCCGATGGCAACGGCAACAGCTCGACATACCAATACATATATAACTTGACGATATGCGAGCTGAACGGGACTGACTGGCTGTCCGGTAATTTTTATTGGGCAGTCGAGACCTTTGTGCTTTACCCAGTAGCCACTCACATCCTCTCACTGGGTTTCCTTACGACAAGCCATTTTCTTGACGCGCTCGGTCTTGGAGCTGTGTCCGTTACAGGCTTTTATGGCGGACGATATGTACTCAGTAGCATATATGGCGCTTGCGCGCTTGCGGCACTTGTGTGTTTTGCTACCCGTGCTGCAAAAAATTGC…	MRCSHKLEHFLTLRSCSWWLFLLCIGLSWSFADGNGNSSTYQYIYNLTICELNGTDWLSGNFYWAVETFVLYPVATHILSLGFLTTSHFLDALGLGAVSVTGFYGGRYVLSSIYGACALAALVCFATRAAKNCMACRYARTRFTNFIVDDRGKIHRWKSPIVVERLGKAEVGGDLVTIKHVVLEGVKAQPLTRTSAEQWEA*	37,46,53	1-157-1	0	444	0
	KP998415.1	2013	China:Taiwan	803	ATGTTGGAGAAATGCTTGACCGCGGGCTGTTGCTCGCGATTGCTTTTTTTGTGGTGTATCGTGCCGTCCTGTTTTGTTGTGCTCGTCAACGCCAACGGAAACAGCAGCTCTTACTCCCAGTTGATTTACAACTTGACGCTATGTGAGCTGAATGGCACAGATTGGCTGGCTGGAAAATTCGACTGGGCGGTGGAGACTTTCGTTATTTTTCCAGTGCTGACTCATATCGTTTCCTACGGCGCCCTCACCACCAGCCATTTCCTTGACACAGCTGGCCTGGTTACCGTATCCGCCGCCGGGTACTACCATGAGCGGTATGTTTTGAGTAGCATTTACGCGGTCTGCGCCTTTGCCGCGTTAATTTGCTTCGTCATCAGGTTGGCGAAGAACTGCATGTCT…	MLEKCLTAGCCSRLLFLWCIVPSCFVVLVNANGNSSSYSQLIYNLTLCELNGTDWLAGKFDWAVETFVIFPVLTHIVSYGALTTSHFLDTAGLVTVSAAGYYHERYVLSSIYAVCAFAALICFVIRLAKNCMSWRYSCTRYTNFLLDTKGRIYRWRSPVIIEKKGKVEVGGHLIDLKRVVLDGSAATPVTKIPAEQWGRP*	34,44,51	1-2-2	0	87	23
	KR706343.1	2013	China:Jilin	JL580	ATGTTGGGGAAATGCTCGACCGCGGGTTGTTGCTCGCAATTGCCTTTTTTGTGGTGTATCGTGCCATTCTGTTTTGCTGCGCTCGTCAACGCCAACAGCAACAGCAGCTCCAACTTACAGTTGATTTATAACCTGACGATATGTGAGCTGAATGGCACAGATTGGCTGGACAAAAAATTTTCTTGGGCAGTGGAGACTTTCGTCATCTTTCCTGTGTTAACTCATATTGTCTCTTACGGCGCCCTTACCACTAGCCATTTTCTTGACACGGTCGGCCTGGTCACTGTGTCCGCCGCCGGGTATTTTCACGAGCGGTATGTATTGAGTAGCATCTACGCTGTCTGTGCCCTGGCTGCGTTGGTTTGCTTCGCCATTAGGTTGGCGAAAAATTGCATGTCC…	MLGKCSTAGCCSQLPFLWCIVPFCFAALVNANSNSSSNLQLIYNLTICELNGTDWLDKKFSWAVETFVIFPVLTHIVSYGALTTSHFLDTVGLVTVSAAGYFHERYVLSSIYAVCALAALVCFAIRLAKNCMSWRYSCTRYTNFLLDTKGKLYRWRSSVIIEKGGKVDVEGHLIDLKRVVLDGSAATPVTKISAEQWGRP*	34,44,51	1-4-4	0	87218	23554
	KT022072.1	2013	China:Henan	HNyc13	ATGTTGGGGAAGTGCTTGACCGCATGCTGTTGCTCGCGATTGCTTTTTTTGTGGTGTATCGTGCCGTCCTATCTTGCTGTGCTCGTCAACGCCAGCAACAACAACAGCTCTCATATCCAGTTGATTTATAACTTGACGCTATGTGAGCTGAATGGCACAGATTGGCTGGCAAAAAAATTTGACTGGGCAGTGGAGACTTTTGTCATCTTCCCCGTGTTGACTCACATTGTTTCCTACGGGGCGCTCACCACCAGCCATTTCCTTGACACAGTTGGTCTGGCCACTGTGTCCACCGCCGGATATTATCACGGGCGGTATGTCTTGAGTAGCATTTACGCAGTCTGTGCTCTGGCTGCGCTGATTTGCTTTGTCATTAGGCTTGCGAAGAACTGCATGTCC…	MLGKCLTACCCSRLLFLWCIVPSYLAVLVNASNNNSSHIQLIYNLTLCELNGTDWLAKKFDWAVETFVIFPVLTHIVSYGALTTSHFLDTVGLATVSTAGYYHGRYVLSSIYAVCALAALICFVIRLAKNCMSWRYSCTRYTNFLLDTKGRLYRWRSPVIVEKRGKVEVEGHLIDLKRVVLDGSAATPLTRVSAELWGRL*	30,35,44,51	1-4-3	0	87218	554
	KT180169.1	2013	China	XF1129	ATGTTGGGGAAGTGCTTGACCGCATGCTGTTGCTCGCGATTGCTTTTTTTGTGGTGTATCGTGCCGTCCTATTTTGCTGTGCTCGTCAACGCCAACGGCAACAACAGCTCTCATATTCAGTTGATTTATAATTTGACGCTATGTGAGCTGAATGGCACAGATTGGCTGGCACAACGTTTTGATTGGGCAGTGGAGACTTTTGTCATCTTCCCCGTGTTGACTCACATTGTTTCCTATGGGGCACTCACCACCAGCCATTTCCTTGACACAGTTGGTCTAGCCACTGTGTCCACCGCCGGATATTATCACGGGCGGTATGTCTTGAGTAGCATTTACGCAGTCTGTGCTCTGGCTGCGCTGATTTGCTTTATCATTAGGCTTGCGAAGAACTGCATGTCC…	MLGKCLTACCCSRLLFLWCIVPSYFAVLVNANGNNSSHIQLIYNLTLCELNGTDWLAQRFDWAVETFVIFPVLTHIVSYGALTTSHFLDTVGLATVSTAGYYHGRYVLSSIYAVCALAALICFIIRLAKNCMSWRYSCTRYTNFLLDTKGRLYRWRSPVIVEKGGKVEVEGHLIDLKRVVLDGSAATPLTRVSAEQWGRL*	34,44,51	1-4-3	0	87218	554
	KT351739.1	2013	China:Heilongjiang	HLJA1	ATGTTGGGGAAGTGCTTGACCGCGTGCTGTTGCTCGCGATTGCTTTTTTTGTGGTGTATCGTGCCGTTCTATCTTGCTGTGCTCGTCAACGCCAACAAAAACAACAGCTCTCATATTCAGTCGATTTATAACTTAACGTTATGTGAGCTGAATGGCACAGATTGGCTGGCACGAAAATTTGACTGGGCAGTGGAGACTTTTGTCATCTTTCCCGTGTTGACTCACATTGTTTCCTATGGGGCACTCACCACCAGCCATTTCCTTGACACAGTCGGTCTGGCCACTGTGTCCACCGCCGGGTATTATCACGAGCGGTATGTCTTGAGTAGCATTTACGCAGTCTGTGCTCTGGCTGCGCTGATTTGCTTTGTCATTAGGCTTGCGAAGAACTGCATGTCC…	MLGKCLTACCCSRLLFLWCIVPFYLAVLVNANKNNSSHIQSIYNLTLCELNGTDWLARKFDWAVETFVIFPVLTHIVSYGALTTSHFLDTVGLATVSTAGYYHERYVLSSIYAVCALAALICFVIRLAKNCMSWRYSCTRYTNFLLDTKGRLYRWRSPVIVEKGGKVEVEGHLIDLKRVVLDGSAATPLTRVSAERWGRP*	34,44,51	1-4-3	0	87218	554
	KT351740.1	2013	China:Heilongjiang	HLJB1	ATGTTGGGGAAATGCTTGATCGCGGGCTGTTGCTCGCAATTGCTTTTTTTGTGGTGTATCGTGCCGTTCTATCTTGCTGTGCTCGTCAACGCCAGCAACGCCAGCAGCTCTCATATTCAGTCGATTTACAACTTGACGCTATGTGAGCTGAATGGCACAGATTGGCTGAAACAAAGATTTGACTGGGCAGTGGAGACTTTTGTCATCTTCCCCGTGTTGACTCACATTGTTTCCTACGGGGCACTCACCACCAGCCATTTCCTTGATACAGTTGGTTTGGCCACTGTGTCCACCGCCGGATATTATCACGGGCGGTATGTCCTGAGTAGCGTTTATGCAGTCTGTGCTCTGGCTGCGCTGATTTGCTTTGTCATTAGGCTTGCGAAGAACTGCATGTCC…	MLGKCLIAGCCSQLLFLWCIVPFYLAVLVNASNASSSHIQSIYNLTLCELNGTDWLKQRFDWAVETFVIFPVLTHIVSYGALTTSHFLDTVGLATVSTAGYYHGRYVLSSVYAVCALAALICFVIRLAKNCMSWRYSCTRYTNFLLDTKGRLYRWRSPVIVEKGGKVEVEGHLIDLKRVVLDGSAATPLTRVSAEQWGRR*	30,33,44,51	1-4-3	0	87218	554
	MF766470.1	2013	China:Henan	HeN1301	ATGTTGGGGAAGTGCTTGACCGCGTGCTGTTGCTCGCGATTGCTTTTTTTGTGGTGTATCGTGCCGTCCTATCTTGCTGTGCTCGTCAACGCCAGCAAAAACAACAGCTCTCATATTCAGTTGATTTATAACTTAACGCTATGTGAGCTGAATGGCACAGATTGGCTGGCAAAAAATTTTGACTGGGCAGTGGAGACTTTTGTCATCTTCCCCGTGTTGACTCACATTGTTTCCTATGGGGCACTCACCACCAGCCATTTCCTTGACACAGTTGGTCTGGTCACTGTGTCCACCGCCGGATATTGTCACGGGCGGTATGTCTTGAGTAGCATTTACGCAGTCTGTGCTCTGGCTGCTCTGATTTGCTTTATCATTAGGCTTGCGAAGAACTGCATGTCC…	MLGKCLTACCCSRLLFLWCIVPSYLAVLVNASKNNSSHIQLIYNLTLCELNGTDWLAKNFDWAVETFVIFPVLTHIVSYGALTTSHFLDTVGLVTVSTAGYCHGRYVLSSIYAVCALAALICFIIRLAKNCMSWRYSCTRYTNFLLDTKGKLYRWRSPVIVEKGGRVEVEGHLIDLKRVVLDGSAATPLTKVSAERWGRP*	30,35,44,51	1-4-3	0	87218	554
	MN660067.1	2013	China:Guangxi	GXNN1396-p3	ATGTTGGGGAAGTGCTTGACCGCGTGCTGTTGCTCGCGATTGCTTTTTTTGTGGTGTATCGTGCCGTTCTATCTTGCTGTGCTCGTCAACGCCAGCAACAACAACAGCTCTCATATTCAGTTGATTTATAACTTAACGCTATGTGAGCTAAATGGCACGGATTGGCTGGCACAAAAATTTGACTGGGCAGTGGAGACTTTTGTCATCTTCCCCGTGTTGACTCACATTGTTTCCTATGGGGCACTCACCACCAGCCACTTCCTTGACACAGTTGGCCTGGCCACTGTGTCCACCGCCGGATATTATCACGAGCGGTATGTCTTGAGTAGCATTTACGCGGTCTGTGCTCTGGCTGCGCTGATTTGCTTTGTCATTAGGCTTGCGAAGAACTGCATGTCC…	MLGKCLTACCCSRLLFLWCIVPFYLAVLVNASNNNSSHIQLIYNLTLCELNGTDWLAQKFDWAVETFVIFPVLTHIVSYGALTTSHFLDTVGLATVSTAGYYHERYVLSSIYAVCALAALICFVIRLAKNCMSWRYSCTRYTNFLLDTKGRLYRWRSPVIVEKGGKVEVEGHLIDLKRVVLDGSAATPLTRVSAEQWGRL*	30,35,44,51	1-4-1	0	87218	0
	KJ819934.1	2014	China:Henan	Henan-A12	ATGTTGGGGAAGTGCTTGACCGCGTGCTGTTGCTCGCGATTGCTTTCTTTGTGGTATATCGTGCCGTTCTGTTTTGCTGTACTCGTCAACGCCAACAGCAGCAGCAGCTCTCATTTTCAGTTGATTTATAATTTGACGATATGTGAGCTGAATGGCACAGATTGGCTGAATGATAAATTTAACTGGGCTGTGGAGACTTTTGTCATCTTCCCTGTGTTGACTCACATTATCTCCTATGGTGCACTCACTACCAGTCATTTCCTTGACACAGTTGGTCTGGTCACAGTGTCCACCGCCGGATATTGTCACGGGCGGTATGTCCTGAGCAGCATTTACGCAGTCTGTGCTCTGGCTGCGCTGATTTGCTTTGTTGTCAGGCTTGCGAAGAACTGCATGTCC…	MLGKCLTACCCSRLLSLWYIVPFCFAVLVNANSSSSSHFQLIYNLTICELNGTDWLNDKFNWAVETFVIFPVLTHIISYGALTTSHFLDTVGLVTVSTAGYCHGRYVLSSIYAVCALAALICFVVRLAKNCMSWRYSCTRYTNFLLDTKGRLYRWRSPIIVEKGGKVEVEGHLIDLKRVVLDGSVATPLTKVSAEQWGRP*	32,44,51	1-4-1	0	87218	0
	KJ819935.1	2014	China:Henan	Henan-A13	ATGTTGGGGAAGTGCTTGACCGCGTGCTGTTGCTCGCGATTGCTTTTTTTGTGGTGTATCGTGCCGTTCTATCTTGCTGTGCTCGTCAACGCCAGCAAAAACAGCAGCTCTCATATTCAGTTGATTTATAACTTAACGTTATGTGAGCTGAATGGCACAGATTGGCTGGCACAAAAATTTGAATGGGCAGTGGAGACTTTTGTCATCTTCCCCGTGTTGACTCACATTGTTTCCTATGGGGCACTCACCACCAGCCATTTCCTTGACACAGTTGGTCTGGCCACTGTGTCCACCGCCGGATATTATCACGGGCGGTATGTCTTGAGTAGCATTTACGCAGTCTGTGCTCTGGCTGCGCTGATTTGCTTTGTCATTAGGCTTGCGAAGAACTGCATGTCC…	MLGKCLTACCCSRLLFLWCIVPFYLAVLVNASKNSSSHIQLIYNLTLCELNGTDWLAQKFEWAVETFVIFPVLTHIVSYGALTTSHFLDTVGLATVSTAGYYHGRYVLSSIYAVCALAALICFVIRLAKNCMSWRYSCTRYTNLLLDTKGGLYRWRSPVIVEKGGKVEVEGHLIDLKRVVLDGSAATPLTRVSAERWGRP*	30,44,51	1-4-3	0	87218	554
	KJ819936.1	2014	China:Henan	Henan-A14	ATGTTGGGGAAGTGCTTGACCGCGTGCTGTTGCTCGCGATTGCTTTTTTTGTGGTGTATCGTGCCGTTCTATCTTGCTGTGCTCGTCAACGCCAGCAAAAGCAACAGCTCTCATATTCAGTTGATTTATAACTTAACGTTATGTGAGCTGAATGGCACAGATTGGCTGGCAGAAAATTTTGACTGGGCAGTGGAGACTTTTGTCATCTTCCCCGTGTTGACCCACATTGTTTCCTATGGGGCACCCACCACCAGCCATTTCCTTGACACAGTTGGTCTGGCCACTGTGTCCACCGCCGGATATTGTCACGGGCGGTATGTCTTGAGTAGCATTTACGCAGTCTGTGCTCTGGCTGCGCTGATTTGCTTTGTCATTAGGCTTGCGAAGAACTGCATGTCC…	MLGKCLTACCCSRLLFLWCIVPFYLAVLVNASKSNSSHIQLIYNLTLCELNGTDWLAENFDWAVETFVIFPVLTHIVSYGAPTTSHFLDTVGLATVSTAGYCHGRYVLSSIYAVCALAALICFVIRLAKNCMSWRYSCTRYTNFLLDTKGRLYRWRSPVIVEKGGKVEVEGHLIDLKRVVLDGSAATPLTRVSAERWGRP*	30,35,44,51	1-4-3	0	87218	554
	KM000066.1	2014	China:Inner Mongolia	NMG2014	ATGTTGGGGAAGTGCTTGACCGCGTGCTGTTGCTCGCGATTGCTTTTTTTGTGGTGTATCGTGCCGTTCTATCTTGCTGTGCTCGTCAACGCCAGCAACGGCAACAGCTCTCATATTCAGTTGATTTATAACTTAACGTTATGTGAGCTGAATGGCACAGATTGGCTGGCAGAAAAATTTGACTGGGCAGTGGAGACTTTTGTCATCTTCCCCGTGTTGACTCACATTGTTTCCTATGGAGCACTCACCACCAGCCATTTCCTTGACACAGTTGGTCTAGCCACTGTGTCCACCGCCGGATATTATCATGGGCGGTATGTCTTGAGTAGCATTTACGCAGTCTGTGCTCTGGCTGCGCTGATTTGCTTTGTCATTAGGCTTGCGAAGAACTGCATGTCC…	MLGKCLTACCCSRLLFLWCIVPFYLAVLVNASNGNSSHIQLIYNLTLCELNGTDWLAEKFDWAVETFVIFPVLTHIVSYGALTTSHFLDTVGLATVSTAGYYHGRYVLSSIYAVCALAALICFVIRLAKNCMSWRYSCTRYTNFLLDTKGRLYRWRSPVIVEKGGKVEVEGHLIDLKRVVLDGSAATPLTRVSAERWGRP*	30,35,44,51	1-4-3	0	87218	554
	KM261784.1	2014	China:Hebei	HB2014001	ATGTTGGGGAAGTGCTTGACCGCGTGCTGTTGCTCGCGATTGCTTTTTTTGTGGTGTATCGTGCCGTTCTATCTTGCTGTGCTCGTCAACGCCAACGACAACAACAGCTCTCATATTCAGTTGATTTATAACTTGACGTTATGTGAGCTGAATGGCACAGATTGGCTGGCAAGAAAGTTTGACTGGGCAGTGGAGACTTTTGTCATCTTCCCCGTGTTGACTCACATTGTTTCTTATGGGGCACTCACCACCAGCCATTTCCTTGACACAGTTGGTCTGGCCACTGTGTCCACCGCCGGATATTATCACGGGCGGTATGTCTTGAGTAGCATTTACGCAGTCTGTGCTCTGGCTGCGTTGATTTGCTTTGTCATTAGGCTTGCGAAGAACTGCATGTCC…	MLGKCLTACCCSRLLFLWCIVPFYLAVLVNANDNNSSHIQLIYNLTLCELNGTDWLARKFDWAVETFVIFPVLTHIVSYGALTTSHFLDTVGLATVSTAGYYHGRYVLSSIYAVCALAALICFVIRLAKNCMSWRYSCTRYTNFLLDTKGRLYRWRSPVIVEKRGKVEVEGHLIDLKRVVLDGSAATPLTRVSAELWGRL*	34,44,51	1-4-3	0	87218	554
	KP330232.1	2014	China:Hunan	HUN-2014	ATGTTGGGGAAGTGCTTGACCGCGTGCTGTTGCTCACGATTGCTTTTTTTGTGGTGTATCGTGCCGTTCTATCTTGCTGTGCTCGTCAACGCCAGCGACAACACCAGCTCTCATATTCAGTTGATTTATAACTTAACGCTATGTGAGCTGAATGGCACAGATTGGCTGGCACAAAAATTTGACTGGGCAGTGGAGACTTTTGTCATCTTCCCCGTGTTGACTCACATTGTTTCCTATGGGGCACTCACCACCAGTCATTTCCTTGACACAGTTGGTCTGGCCACTGTGTCCACCGCCGGATATTATCACGGGCGGTATGTCTTGAGTAGCATTTACGCAGTCTGTGCTCTGGCTGCGCTGATTTGCTTTGTCATTAGGCTTGCGAAGAACTGCATGTCC…	MLGKCLTACCCSRLLFLWCIVPFYLAVLVNASDNTSSHIQLIYNLTLCELNGTDWLAQKFDWAVETFVIFPVLTHIVSYGALTTSHFLDTVGLATVSTAGYYHGRYVLSSIYAVCALAALICFVIRLAKNCMSWRYSCTRYTNFLLDTKGRLYRWRSPVIVEKRGKVEVEGHLVDLKRVVLDGSAATPLTRVSAELWGRP*	30,34,44,51	1-160-3	0	87218522	554
	KP742986.1	2014	China:Tianjin	TJbd14-1	ATGTTGGGGAAGTGCTTGACCGCGTGCTGTTGCTCGCGATTGCTTTTTTTGTGGTGTATCGTGCCGTCCTATCTTGCTGTGCTCGTCAACGCCAGCAACAACAACAGCTCTCATATTCAGTTGATTTATAACTTAACGCTATGTGAGCTGAATGGCACAGATTGGCTGGCACAAAAATTTGACTGGGCAGTGGAGACTTTTGTCATCTTCCCCGTGTTGACTCACATTGTTTCCTATGGGGCACTCACCACCAGCCATTTCCTTGACACAGTTGGTCTGGCCACTGTGTCCACCGCCGGATATTATCACGGGCGGTATGTCTTGAGTAGCATTTACGCAGTCTGTGCTCTGGCTGCGCTGATTTGCTTTGTCATTAGGCTTGCGAAGAACTGCATGTCC…	MLGKCLTACCCSRLLFLWCIVPSYLAVLVNASNNNSSHIQLIYNLTLCELNGTDWLAQKFDWAVETFVIFPVLTHIVSYGALTTSHFLDTVGLATVSTAGYYHGRYVLSSIYAVCALAALICFVIRLAKNCMSWRYSCTRYTNFLLDTKGKLYRWRSPVIVEKGGKVEVEGHLIDLKRVVLDGSAATPLTRVSAELWGRL*	30,35,44,51	1-4-3	0	87218	554
	KP742987.1	2014	China:Tianjin	TJbd14-2	ATGTTGGGGAAGTGCTTGACCGCGTGCTGTTGCTCGCGATTGCTTTTTTTGTGGTGTATCGTGCCGTCCTATCTTGCTGTGCTCGTCAACGCCAGCAACAACAACAGCTCTCATATTCAGTTGATTTATAACTTAACGCTATGTGAGCTGAATGGCACAGATTGGCTGGCACAAAAATTTGACTGGGCAGTGGAGACTTTTGTCATCTTCCCCGTGTTGACTCACATTGTTTCCTATGGGGCACTCACCACCAGCCATTTCCTTGACACAGTTGGTCTGGCCACTGTGTCCACCGCCGGATATTATCACGGGCGGTATGTCTTGAGTAGCATTTACGCAGTCTGTGCTCTGGCTGCGCTGATTTGCTTTGTCATTAGGCTTGCGAAGAACTGCATGTCC…	MLGKCLTACCCSRLLFLWCIVPSYLAVLVNASNNNSSHIQLIYNLTLCELNGTDWLAQKFDWAVETFVIFPVLTHIVSYGALTTSHFLDTVGLATVSTAGYYHGRYVLSSIYAVCALAALICFVIRLAKNCMSWRYSCTRYTNFLLDTKGKLYRWRSPVIVEKGGKVEVEGHLIDLKRVVLDGSAATPLTRVSAERWGRP*	30,35,44,51	1-4-3	0	87218	554
	KP771735.1	2014	China:Shanghai	NVDC-SHH02-2014	ATGTTGGGGAAGTGCTTGACCGCGTGCTGTTGCTCGCGATTGCTTTTTTTGTGGTGTATCGTGCCGTCCTATCTTGCTGTGCTCGTCAACGCCAGCAAAAACAACAGCTCTCATATTCAGTTGATTTATAACTTAACGCTATGTGAGCTGAATGGCACAGATTGGCTGGATAAAAAATTTGACTGGGCAGTGGAGACTTTTGTCATTTTCCCCGTGTTGACTCACATTGTTTCCTATGGGGCACTCACCACCAGCCATTTCCTTGACACAGTTGGTCTGGCCACTGTGTCCACCGCCGGATATTATCACGGGCGGTATGTCTTGAGTAGCATTTACGCAGTCTGTGCTCTGGTTGCGCTGATTTGCTTTGTCATTAGGCTTGCGAAGAACTGCATGTCC…	MLGKCLTACCCSRLLFLWCIVPSYLAVLVNASKNNSSHIQLIYNLTLCELNGTDWLDKKFDWAVETFVIFPVLTHIVSYGALTTSHFLDTVGLATVSTAGYYHGRYVLSSIYAVCALVALICFVIRLAKNCMSWRYSCTRYTNFLLDTKGRLYRWRSPVIVEKRGKVEVEGHLIDLKRVVLDGSAATPLTKVSAELWGRL*	30,35,44,51	1-4-3	0	87218	554
	KP771736.1	2014	China:Shanghai	NVDC-shh01-2014	ATGTTGGGGAAGTGCTTGACCGCGTGCTGTTGCTCGCGATTGCTTTTTTTGTGGTGTATCGTGCCGTTCTATCTTGCTGTGCTCGTCAACGCCAGCAACAACAACAGCTCTCATATTCAGTTGATTTATAACTTGACGCTATGTGAGCTGAATGGCACAGATTGGCTGGCACGAAAGTTTGACTGGGCAGTGGAGACTTTTGTCATCTTCCCCGTGTTGACTCACATTGTTTCCTATGGGGCACTCACCACCAGCCATTTCCTTGACACAGTTGGTCTGGCCACTGTGTCCACCGCCGGATATTATCACGAGCGGTATGTCTTGAGTAGCATTTACGCAGTCTGTGCTCTGGCTGCGCTGATTTGCTTTGTCATTAGGCTTGCGAAGAACTGCATGTCC…	MLGKCLTACCCSRLLFLWCIVPFYLAVLVNASNNNSSHIQLIYNLTLCELNGTDWLARKFDWAVETFVIFPVLTHIVSYGALTTSHFLDTVGLATVSTAGYYHERYVLSSIYAVCALAALICFVIRLAKNCMSWRYSCTRYTNFLLDTKGRLYRWRSPVIVEKRGKVEVEGHLIDLKRVVLDGSAATPLTRVSAELWGRL*	30,35,44,51	1-4-3	0	87218	554
	KP771737.1	2014	China:Shandong	NVDC-SD6-2014	ATGTTGGGGAAGTGCTTGACCGCGTGCTGTTGCTCACGATTGCTTTTTTTGTGGTGTATCGTGCCGTTCTATCTTGCTGTGCTCGTCAACGCCAGCAACAACAACAGCTCTCATATTCAGTCGATTTATAACTTAACGCTATGTGAGCTGAATGGCACAGAGTGGCTGGCAACACATTTCAATTGGGCAGTGGAGACTTTTGTCATCTTCCCCGTGTTGACTCACATTGTTTCCTATGGGGCACTCACCACTAGCCATTTCCTTGACACAGTTGCTTTAGCCACTGTGTCCACCGCCGGATATTATCACAAGCGGTATGTTTTGAGTAGCATTTACGCAGTCTGTGCTCTGGCTGCGCTGATTTGCTTTGTCATTAGGCTTGCGAAGAACTGCATGTCC…	MLGKCLTACCCSRLLFLWCIVPFYLAVLVNASNNNSSHIQSIYNLTLCELNGTEWLATHFNWAVETFVIFPVLTHIVSYGALTTSHFLDTVALATVSTAGYYHKRYVLSSIYAVCALAALICFVIRLAKNCMSWRYSCTRYTNFLLDTKGRLYRWRSPVIVEKRGKVEVEGHLIDLKRVVLDGSAATPLTRVSAELWGRP*	30,35,44,51	1-4-3	0	87218	554
	KP771738.1	2014	China:Shandong	NVDC-SD1-2014	ATGTTGGGGAAGTGCTTGACCGCGTGCTGTTGCTCGCGATTGCTTTTTTTGTGGTGTATCGTGCCGTTCTATCTTGCTGTGCTCGTCAACGCCAGCGACAACAACAGCTCTCATATTCAGTTGATTTATAACTTGACGCTATGTGAGCTGAATGGCACAGATTGGCTGGCAAAAAATTTTGACTGGGCAGTGGAGACTTTTGTCATCTTCCCCGTGTTGACTCACATTGTTTCCTATGGGGCACTCACCACCAGCCATTTCCTTGACACAGTTGGTCTGGCCACTGTGTCCACCGCCGGATATTATCACGGGCGGTATGTCTTGAGTAGCATTTACGCAGTCTGTGCTCTGGCTGCGCTGATTTGCTTTGTCATTAGGCTTGCGAAGAACTGCATGTCC…	MLGKCLTACCCSRLLFLWCIVPFYLAVLVNASDNNSSHIQLIYNLTLCELNGTDWLAKNFDWAVETFVIFPVLTHIVSYGALTTSHFLDTVGLATVSTAGYYHGRYVLSSIYAVCALAALICFVIRLAKNCMSWRYSCTRYTNFLLDTKGRLYRWRSPVIVEKRGKVEVEGHLIDLKRVVLDGSAATPLTRVSAELWGRL*	30,34,35,44,51	1-4-3	0	87218	554
	KP771739.1	2014	China:Sichuan	NVDC-SC1-2014	ATGTTGGGGAAGTGCTTGACCGCGTGCTGTTGCTCGCGATTGCTTTTTTTGTGGTGTATCGTGCCGTTCTATCTTGCTGTGCTCGTCAACGCCAGCAACAACAACAGCTCTCATATTCAGTTGATTTATAACTTAACGCTATGTGAGCTGAATGGCACAGATTGGCTGGCACAAAAATTTGACTGGGCAGTGGAGACTTTTGTCATCTTCCCCGTGTTGACTCACATTGTTTCCTATGGGGCACTCACCACCAGCCATTTCCTTGACACAGTTGGTCTGGCCACTGTGTCCACCGCCGGATATTATCACGGGCGGTATGTCTTGAGTAGCATTTACGCAGTCTGTGCTCTGGCTGCGCTGATTTGCTTTGTCATTAGGCTTGCGAAGAACTGCATGTCC…	MLGKCLTACCCSRLLFLWCIVPFYLAVLVNASNNNSSHIQLIYNLTLCELNGTDWLAQKFDWAVETFVIFPVLTHIVSYGALTTSHFLDTVGLATVSTAGYYHGRYVLSSIYAVCALAALICFVIRLAKNCMSWRYSCTRYTNFLLDTKGRLYRWRSPVIVEKGGKVEVEGHLIDLKRVVLDGSAATPLTRVSAELWGRL*	30,35,44,51	1-4-3	0	87218	554
	KP771780.1	2014	China:Shanxi	NVDC-13SXJC-2014	ATGTTGGGGAAGTGCTTGACCGCGTGCTGTTGCTCGCGATTGCCTTTTTTGTGGTGTATCGTGCCGTTCTATCTTGCTGTGCTCGTCAACGCCAGCAACAACAGCAGCTCTCATATTCAGTTGATTTATAGCTTAACGCTATGCGAGCTGAATGGCACAGATTGGCTGGCACAAAAATTTGACTGGGCAGTGGAGACTTTTGTCATCTTCCCCGTGTTGACTCACATTGTTTCCTATGGGGCACTCACCACCAGCCATTTCCTTGACACAGTTGGTCTGGCCACTGTGTCCACCGCCGGATATTATCACGGGCGGTATGTCTTGAGTAGCATTTACGCAGTCTGTGCTCTGGCTGCGCTGATTTGCTTTGTCATTAGGCTTGCGAAGAACTGCATGTCC…	MLGKCLTACCCSRLPFLWCIVPFYLAVLVNASNNSSSHIQLIYSLTLCELNGTDWLAQKFDWAVETFVIFPVLTHIVSYGALTTSHFLDTVGLATVSTAGYYHGRYVLSSIYAVCALAALICFVIRLAKNCMSLRYSCTRYTNFLLDTKGRLYRWRSPVIVEKRGKVEVEGHLIDLKRVVLDGSAATPLTRVSAELWGRL*	30,33,34,51	1-4-3	0	87218	554
	KP771781.1	2014	China:Hunan	NVDC-HuNCS-2014	ATGTTGGGGAAGTGCTTGACCGCGTGCTGTTGCTCGCGATTGCTTTTTTTGTGGTTTATCGTGCCGTTCTATCTTGCTGTGCTCGTCAACGCCAGCAACAACAACAGCTCTCATATTCAGTTGATTTATAACTTAACGCTATGTGAGCTGAATGGCACAGATTGGCTGGCACAAAAATTTGACTGGGCAGTGGAGACTTTTGTCATCTTCCCCGTGTTGACTCACATTGTTTCCTATGGGGCACTCACCACCAGCCATTTCCTTGACACAGTTGGTCTGGCCACTGTGTCCACCGCCGGATATTATCACGGGCGGTATGTCTTGAGTAGCATTTACGCAGTCTGTGCTCTGGCTGCGCTGATTTGCTTTGTCATTAGGCTTGCGAAGAACTGCATGTCC…	MLGKCLTACCCSRLLFLWFIVPFYLAVLVNASNNNSSHIQLIYNLTLCELNGTDWLAQKFDWAVETFVIFPVLTHIVSYGALTTSHFLDTVGLATVSTAGYYHGRYVLSSIYAVCALAALICFVIRLAKNCMSWRYSCTRYTNFLLDTKGRLYRWRSPVIVEKRGKVEVEGHLIDLKRVVLDGSAATPLTRVSAELWGRL*	30,35,44,51	1-4-3	0	87218	554
	KP771782.1	2014	China	NVDC-R38-2014	ATGTTGGGGAAGTGCTTGACCGCGTGCTGTTGCTCGCGATTGCTTTTTTTGTGGTGTATCGTGCCGTTTTATCTTGCTGTGCTCGTCAACGCCGGCAACAACTCCAGCTCCCATATTCAGTTGATTTATAACTTGACGCTATGTGAGCTGAATGGCACAGAGTGGCTAGCACAAAGGTTTGACTGGGCAGTGGAGACTTTTGTTATCTTCCCCGTGTTGACTCACATTGTTTCCTATGGGGCACTCACCACCAGCCATTTCCTTGACACAGTTGGTCTGGCCACTGTGTCCACCGCCGGATATTATCACGGGCGGTATGTCTTGAGTAGCATTTACGCAGTCTGTGCTCTGGCTGCGCTGATTTGCTTTGTCATTAGGCTTGCGAAGAACTGCATGTCC…	MLGKCLTACCCSRLLFLWCIVPFYLAVLVNAGNNSSSHIQLIYNLTLCELNGTEWLAQRFDWAVETFVIFPVLTHIVSYGALTTSHFLDTVGLATVSTAGYYHGRYVLSSIYAVCALAALICFVIRLAKNCMSWRYSCTRYTNFLLDTKGRLYRWRSPVIIEKGGRVEVEGHLIDLKRVVLDGSAAAPLTRVSAEQWGRL*	33,34,44,51	1-4-1	0	87218	0
	KP771783.1	2014	China	NVDC-R224-2014	ATGTTGGGGAAGTGCTTGACCGCGTGCTGTTGCTCGCGATTGCTTTTTTTGTGGTGTATCGTGCCGTCCTATCTTGCTGTGCTCGTCAACGCCAGCAACAACAACAGCTCTCATATTCAGTTGATTTATAACTTGACGCTATGTGAGCTGAATGGCACAGATTGGCTGGCACAAAAATTTGACTGGGCAGTGGAGACTTTTGTCATCTTCCCCGTGTTGACTCACATTGTTTCCTATGGGGCACTCACCACCAGCCATTTCCTTGACACAGTTGGTCTGGCCACTGTGTCCACCGCCGGATATTATCACGGGCGGTATGTCTTGAGTAGCATTTACGCAGTCTGTGCTCTGGCTGCGCTGATTTGCTTTGTCATTAGGCTTGCGAAGAACTGCATGTCC…	MLGKCLTACCCSRLLFLWCIVPSYLAVLVNASNNNSSHIQLIYNLTLCELNGTDWLAQKFDWAVETFVIFPVLTHIVSYGALTTSHFLDTVGLATVSTAGYYHGRYVLSSIYAVCALAALICFVIRLAKNCMSWRYSCTRYTNFLLDTKGKLYRWRSPVIVEKGGKVEVEGHLIDLKRVVLDGSAATPLTRVSAERWGRP*	30,35,44,51	1-4-3	0	87218	554
	KP771784.1	2014	China:Shandong	NVDC-SD4-2014	ATGTTGGGGAAGTGCTTGACCGCGCGCTGTTGCTCGCAATTGCTTTTTTTGTGGTGTATCGTGCCGTTCTATCTTGCTGTGCTCGTCAACGCCAGCAACGGCAGCAGCTCTCATATTCAGTTGATTTATAACTTAACGTTATGTGAGCTGAATGGCACGGAGTGGCTGGCAGAAAAATTTGACTGGGCAGTGGAGACTTTTGTCATCTTCCCCGTGTTGACTCACATTGTTTCCTATGGGGCACTCACCACCAGCCATTTCCTTGACACAGTTGGTCTGGCCACTGTGTCTACCGCCGGATATTGTCACGGGCGGTATGTCTTGAGTAGCATTTACGCAGTCTGTGCTCTGGCTGCGCTGATTTGCTTTGTCATTAGGCTTGCGAAGAACTGCATGTCC…	MLGKCLTARCCSQLLFLWCIVPFYLAVLVNASNGSSSHIQLIYNLTLCELNGTEWLAEKFDWAVETFVIFPVLTHIVSYGALTTSHFLDTVGLATVSTAGYCHGRYVLSSIYAVCALAALICFVIRLAKNCMSWRYSCTRYTNFLLDTKGRLYRWRSPVIVEKGGKVEVEGHLIDLKRVVLDGSAATPLTRVSAERWGRP*	30,33,44,51	1-4-3	0	87218	554
	KP780881.1	2014	China:Fujian	14LY01-FJ	ATGTTGGGGAAGTGCTTGACCGCGTGCTGTTGCTCGCGATTGCTTTTTTTGTGGTGTATCGTGCCGTTCTATCTTGCTGTGCTCGTCAACGCCAGCAACAACAACAGCTCTCATATTCAGTTGATTTATAACTTAACGCTATGTGAGCTGAATGGCACAGATTGGCTGGCGCAAAAATTTGACTGGGCAGTGGAGACTTTTGTCATCTTCCCCGTGTTGACTCACATTGTTTCCTATGGGGCACTCACCACCAGCCATTTCCTTGACACAGTTGGTCTGGCCACTGTGTCCACCGCCGGATATTATCACGGGCGGTATGTCTTGAGTAGCATTTACGCAGTCTGTGCTCTGGCTGCGCTGATTTGCTTTGTCATTAGGCTTGCGAAGAACTGCATGTCC…	MLGKCLTACCCSRLLFLWCIVPFYLAVLVNASNNNSSHIQLIYNLTLCELNGTDWLAQKFDWAVETFVIFPVLTHIVSYGALTTSHFLDTVGLATVSTAGYYHGRYVLSSIYAVCALAALICFVIRLAKNCMSWRYSCTRYTNFLLDTKGRLYRWRSPVIVEKGGKVEVEGHLIDLKRVVLDGSAATPLTRVSAEQWGRL*	30,35,44,51	1-4-3	0	87218	554
	KP780882.1	2014	China:Fujian	14LY02-FJ	ATGTTGGGGAAGTGCTTGACCGCGCGCTGTTGCTCGCGATTGCTTTTTTTGTGGTGTATCGTGCCGTTCTATCTTGCTGTGCTCGCCAACGCCAGCAACAGCAACAGCTCTCATATTCAGTTGATTTATAACTTAACGCTATGTGAGCTGAATGGCACAGATTGGCTAGCACAAAAATTTGACTGGGCAGTGGAGACTTTTGTCATCTTCCCCGTGTTGACTCACATTGTTTCCTATGGAGCACTCACCACCAGCCATTTCCTTGACACAGTTGGTCTAGCCACTGTGTCCACCGCCGGATATTATCACGGGCGGTATGTCTTGAGTAGCATTTACGCAGTCTGTGCTCTGGCTGCGCTGATTTGCTTTGTCATTAGGCTTGCTAAGAACTGCATGTCC…	MLGKCLTARCCSRLLFLWCIVPFYLAVLANASNSNSSHIQLIYNLTLCELNGTDWLAQKFDWAVETFVIFPVLTHIVSYGALTTSHFLDTVGLATVSTAGYYHGRYVLSSIYAVCALAALICFVIRLAKNCMSWRYSCTRYTNFLLDTKGRLYRWRSPVIVEKGGKVEVEGHLIDLKRVVLDGSAATPLTRVSAEQWGRL*	30,35,44,51	1-3-3	0	218	554
	KP860910.1	2014	China:Fujian	FJY04	ATGTTGGGGAAATGCTTGACCGCGGGTTACTGCTCACAATTGCTTTTTTTGTGGTGTATCGTGCCATTCTGTTCTGTTGCGCTCGTCAACGCCAGCAGCAACAGCAGCTCCCATTTACAGTTGATTTATAACCTGACGATATGTGAGCTGAATGGCACAGAATGGCTGGACGAAAAATTTAATTGGGCAGTGGAGACTTTCGTCATCTTTCCTGTGTTGACTCACATTGTCTCTTACGGCGCCCTCACCACTAGTCATTTTCTTGACACGGTCGGCCTGGCCACTGTGTCCACCGCCGGTTATTATCACGGGCGGTATGTGTTGAGTAGCATCTACGCTGTCTGTGCCCTGGCTGCGTTGGTCTGCTTCGCCATTAGGTTGGCGAAAAATTGTATGTCC…	MLGKCLTAGYCSQLLFLWCIVPFCSVALVNASSNSSSHLQLIYNLTICELNGTEWLDEKFNWAVETFVIFPVLTHIVSYGALTTSHFLDTVGLATVSTAGYYHGRYVLSSIYAVCALAALVCFAIRLAKNCMSWRYSCTRYTNFLLDTKGKLYRWRSPAIIEKGGKVDVGGHLIDLKRVVLDGSAATPVTKISAEQWGRP*	30,34,44,51	1-4-4	0	87218	23554
	KP860913.1	2014	China:Fujian	FJQEU14	ATGAGATGTTTTCACAAGTTGGTGCGTTTCTCGACTCCGCGCTCTTGCTTTTGGTGGTTTTTTTTGCTGTGTACCGGTTTGTCCTGGTCCTTTGCCGGCGGCACCGGCAACAGCTCGACATACCAATACATATATAACTTGACAATATGCGAGCTGAATGGGACCACCTGGCTGTCCAACAAGTTCTACTGGGCAGTCGAGACCTTTGTGCTTTACCCCGTGGTAACTCACATCATTTCATTAGGTTTCCTTACAACAAGCCACTTCTTCGACGCTCTTGGTCTCGGGGCCGTGTCTGTCACAGGGTTTGTTAGCGGGCGGTATGTGCTCAGCAGTGTGTACGGCGTTTGTGCATTTGCGGCACTTGTATGTTTCATCATTCGTGCTACAAAAAATTGC…	MRCFHKLVRFSTPRSCFWWFFLLCTGLSWSFAGGTGNSSTYQYIYNLTICELNGTTWLSNKFYWAVETFVLYPVVTHIISLGFLTTSHFFDALGLGAVSVTGFVSGRYVLSSVYGVCAFAALVCFIIRATKNCMACRYARTRFTNFIVDDRGRIHRWKSPIVVEKMGKAEIGSDLVTIKHVVFEGVRAQPLTRTSAEQWEA*	37,46	1-?-1	0	572	0
	KP861625.1	2014	China:Shanxi	CHsx1401	ATGTTGGGGAAATGCTTGACCGCGGGTTGTTGCTCACAATTGCCTTTTTTGTGGTGTATCGTGCCGTTCTGTTTTGCTGCGCTCGTCAGCGCCAACAACCACAGCAGCTCTCACTTACAGTTGATTTATAACCTGACGATATGTGAGCTGAATGGCACAGATTGGCTGAATGAGAAATTTGACTGGGCAGTGGAGACTTTCGTCATCTTTCCTGTGTTGACTCATATTGTCTCTTACGGCGCCCTTACCACTAGCCATCTTCTTGACACGGCCGGCCTGATCACTGTGTCCACCGCCGGATATTATCACGGGCGGTATGTATTGAGTAGCATCTACGCTGTCTGTGCCCTGGCCGCGTTGGTTTGCTTCGCCGTCAGGTTGGCGAAAAATTGCATGTCC…	MLGKCLTAGCCSQLPFLWCIVPFCFAALVSANNHSSSHLQLIYNLTICELNGTDWLNEKFDWAVETFVIFPVLTHIVSYGALTTSHLLDTAGLITVSTAGYYHGRYVLSSIYAVCALAALVCFAVRLAKNCMSWRYSCTRYTNFLLDTKGKLYRWRSPVIIEKGGKVDVGGHLIDLKRVVLDGSAATPVTKISAEQWCRP*	33,44,51	1-3-4	0	218	23554
	KT022071.1	2014	China:Henan	HNxa14	ATGTTGGGGAAGTGCTTGACCGCGTGCTGTTGCTCGCGATTGCCTTTTTTGTGGTGTATCGTGCCGTTCTATCTTGCTGTGCTCGTCAACGCCAGCAACAACAACAGCTCTCATATTCAGTTGATTTATAACTTAACGCTATGTGAGCTGAATGGCACAGATTGGCTGGCACAAAAATTTGACTGGGCAGTGGAGACTTTTGTCATCTTCCCCGTGTTGACTCACATTGTTTCCTATGGGGCACTCACCACCAGCCATTTCCTTGACACAGTTGGTCTGGCCACTGTGGCCACCGCCGGATATTATCACGGGCGGTATGTCTTGAGTAGCATTTACGCAGTCTGTGCTCTGGCTGCGCTGATTTGCTTTGTCATTAGGCTTGCGAAGAACTGCATGTCC…	MLGKCLTACCCSRLPFLWCIVPFYLAVLVNASNNNSSHIQLIYNLTLCELNGTDWLAQKFDWAVETFVIFPVLTHIVSYGALTTSHFLDTVGLATVATAGYYHGRYVLSSIYAVCALAALICFVIRLAKNCMSWRYSCTRYTNFLLDTKGRLYRWRSPVIVEKRGKVEVEGHLIDLKRVVLDGSAATPLTRVSAELWGRL*	30,35,44,51	1-4-3	0	87218	554
	KT224385.1	2014	China:Heilongjiang	HLJB1	ATGAGATGTTCTCACAAATTGGGGCGTTTCTTGATTCCGCACTCTTGCTCTTGGTGGCTTTTTTTGTTGTGTACCGGCTTGTCTTGGTCCTTTGCCGATGGCAACGGCAACAGCTCGACATACCAATACATATATAATTTGACGATATGCGAGCTGAATGGGACCAATTGGTTGTCCAGCCATTTTGACTGGGCAGTCGAGACCTTTGTGTTTTACCCGGTTGCCACCCACATTCTTTCGTTGGGTTTCCTCACAACAAGCCATTTTTTTGATGCGCTCGGTCTCGGCGCTGTTTCCGCTACAGGATTTGTTGGCAGGCGGTATGTACTTAGCAGTGTGTACGGTGCTTGTGCTCTCGCAGCGTTCGTATGTTTTGTCATCCGTGCTGCAAAAAATTGC…	MRCSHKLGRFLIPHSCSWWLFLLCTGLSWSFADGNGNSSTYQYIYNLTICELNGTNWLSSHFDWAVETFVFYPVATHILSLGFLTTSHFFDALGLGAVSATGFVGRRYVLSSVYGACALAAFVCFVIRAAKNCMACRYARTRFTNFIVDDRGRIHRWKSPIVVERLGKAEVGGDLVTIKHVVLEGVKAQPLTRTSAEQWEA*	37,46,53	1-1-1	0	0	0
	KT445876.1	2014	China:Henan	HNP5	ATGTTGGGGAAGTGCTTGACCGCGTGCTGTTGCTCGCGATTGCTTTTTTTGTGGTGTATCGTGCCGTTCTATCTTGCTGTGCTCGTCAACGCCAGCAACAACCGCAGCTCTCATATTCAGTTGATTTATAACTTAACGCTATGTGAGCTGAATGGCACAGATTGGCTGGCACAAAAATTTGACTGGGCAGTGGAGACTTTTGTCATCTTCCCCGTGTTGACTCACATTGTTTCCTATGGGGCACTCACCACCAGCCATTTCCTTGACACAGTTGGTCTGGCCACTGTGTCCACCGCCGGATATTATCACGGGCGGTATGTCTTGAGTAGCATTTACGCAGTCTGTGCTCTGGCTGCGCTGATTTGCTTTGTCATTAGGCTTGCGAAGAACTGCATGTCC…	MLGKCLTACCCSRLLFLWCIVPFYLAVLVNASNNRSSHIQLIYNLTLCELNGTDWLAQKFDWAVETFVIFPVLTHIVSYGALTTSHFLDTVGLATVSTAGYYHGRYVLSSIYAVCALAALICFVIRLAKNCMSWRYSCTRYTNFLLDTKGRLYRWRSPVIVEKRGKVEVEGHLIDLKRVVLDGSAATPLTRVSAELWGRL*	30,34,44,51	1-4-3	0	87218	554
	KT804696.1	2014	China:Fujian	FJYR	ATGTTGGGGAAGTGCTTGACCGCGTGCTGTTGCTCGCGATTGCTTTTTTTGTGGTGTATCGTGCCGTCCTATCTTGCTGTGCTCGTAAACGCCAGCAACAACCACAGCTCTCATATTCAGTTGATTTATAACTTAACGCTATGTGAGCTGAATGGCACAGATTGGCTGGCACAAAAATTTGACTGGGCGGTGGAGACTTTTGTCATCTTCCCCGTGTTGACTCACATTGTTTCCTATGGGGCACTCACCACCAGCCATTTCCTTGACACAGTTGGTCTGGCCACTGTGTCCACCGCCGGATATTATCACGGGCGGTATGTCTTGAGTAGCATTTACGCAGTCTGTGCTCTGGCTGCGCTGATTTGCTTTGTCATTAGGCTTGCGAAGAACTGCATGTCC…	MLGKCLTACCCSRLLFLWCIVPSYLAVLVNASNNHSSHIQLIYNLTLCELNGTDWLAQKFDWAVETFVIFPVLTHIVSYGALTTSHFLDTVGLATVSTAGYYHGRYVLSSIYAVCALAALICFVIRLAKNCMSWRYSCTRYTNFLLDTKGKLYRWRSPVIVEKGGKVEVEGHLIDLKRVVLDGSAATPLTRVSAERWGRL*	30,44,51	1-3-3	0	218	554
	KT819203.1	2014	China:Sichuan	SCwhn14DY	ATGTTGGGGAAGTGCTTGACCGCGTGCTGTTGCTCGCGATTGCTTTTTTTGTGGTGTATTGTGCCGTTCTATCTTGCTGCGCTCGTCAACGCCAACAACAACAACAGCTCTCATATTCAGTTGATTTATAACTTAACGCTATGTGAGCTGAATGGCACAGAGTGGCTGGCACAAAGATTTAGCTGGGCAGTGGAGACTTTTGTCATCTTCCCCGTGTTGACCCATATTGTTTCCTATGGGGCACTCACCACCAGCCATTTCCTTGACACAGTTGGTCTGGCCACTGTGTCCACCGCCGGATATTATCACGGGCGGTATGTCTTGAGTAGCATTTACGCAGTCTGTGCACTGGCTGCGCTGATTTGCTTTGTCATTAGGCTTGCGAAGAACTGCATGTCC…	MLGKCLTACCCSRLLFLWCIVPFYLAALVNANNNNSSHIQLIYNLTLCELNGTEWLAQRFSWAVETFVIFPVLTHIVSYGALTTSHFLDTVGLATVSTAGYYHGRYVLSSIYAVCALAALICFVIRLAKNCMSWRYSCTRYTNFLLDTKGRLYRWRSPVIVEKRGKVEVEGHLIDLKRVVLDGSAATPLTRVSAEQWGRP*	34,35,44,51	1-4-3	0	87218	554
	KU950372.1	2014	China:Henan	HENXX-1	ATGTTGGGGAAATGCTTGACTGCGGGTTATTGCTCGCAATCGCCTTTTTTGTGGTGTATCGTGCCGTTCTGTTTTGCTGCGCTCGTCAACGCCAGCGGCAACAGCAGCTCCCATTTACAGTTGATTTATAATCTAACGCTATGTGAGCTGAATGGCACAGATTGGTTGGCAGGTAAATTTGACTGGGCAGTGGAGACTTTTGTCATCTTCCCCGTGCTAACTCACATTGTTTCCTATGGGGCACTCACCACCAGCCATTTCCTTGACACAGTTGGTCTTGCCACTGTGTCCACCGCCGGATATCTTCACGGGCGGTATGTCTTGAGTAGCATTTACGCAGTCTGCGCTCTGGCCGCGCTAATTTGCTTTATCATTAGGCTTGCGAAGAATTGCATGTCT…	MLGKCLTAGYCSQSPFLWCIVPFCFAALVNASGNSSSHLQLIYNLTLCELNGTDWLAGKFDWAVETFVIFPVLTHIVSYGALTTSHFLDTVGLATVSTAGYLHGRYVLSSIYAVCALAALICFIIRLAKNCMSWRYSCTRYTNFLLDTKGKLYRWRSPVIIEKGGKVDVGGHLIDLKRVVLDGSAATPVTKISAEQWGRP*	30,34,44,51	1-2-3	0	87	554
	KU950373.1	2014	China:Henan	HENZK-1	ATGTTGGGGAAGTGCTTGACCGCGTGCTGTTGCTCGCGATTGCTTTTTTTGTGGTGTATCGTGCCGTTCTATCTTGCTGTGCTCGTCAACGCCAGCAACAACCACAGCTCTCATATTCAGTTGATTTATAACTTAACGCTATGTGAGCTGAATGGCACAGATTGGCTGGCACAAAAATTTGACTGGGCAGTGGAGACTTTTGTCATCTTCCCCGTGTTGACTCACATTGTTTCCTATGGGGCACTCACCACCAGCCATTTCCTTGACACAGTTGGTCTGGCCACTGTGTCCACCGCCGGATATTATCACGGGCGGTATGTCTTGAGTAGCATTTACGCAGTCTGTGCTCTGGCTGCGCTGATTTGCTTTGTCATTAGGCTTGCGAAGAACTGCATGTCC…	MLGKCLTACCCSRLLFLWCIVPFYLAVLVNASNNHSSHIQLIYNLTLCELNGTDWLAQKFDWAVETFVIFPVLTHIVSYGALTTSHFLDTVGLATVSTAGYYHGRYVLSSIYAVCALAALICFVIRLAKNCMSWRYSCTRYTNFLLDTKGRLYRWRSPVIVEKRGKVEVEGHLIDLKRVVLDGSAATPLTRVSAELWGRL*	30,44,51	1-4-3	0	87218	554
	KX169191.1	2014	China:Fujian	FJ1402	ATGTTGGGGAAATGCTTGACCGCGGGTTACTACTCGCAATTGCCTTTTTTGTGGTATATCGTGCCATTCTGTTTTGCTGCGCTCGTCAACGCCAGCAGCAACAGCAGCTCCCATTTACAGTTGATTTATAACCTGACGATATGTGAGCTGAATGGCACAGATTGGCTGAGCACAAAATTTGACTGGGCAGTGGAGACTTTCGTTATCTTTCCTGTGTTGACTCATATTGTCTCTTACGGCGCCCTTACCACTAGCCATTTTCTTGACACGGTCGGCCTGATCACTGTGTCCACCGCCGGTTATTATCACAAGCGGTATGTATTGAGTAGCATCTACGCTGTCTGTGCCCTGGCTGCGTTGGTTTGCTTCGCCATTAGGTTGGCGAAAAATTGCATGTCC…	MLGKCLTAGYYSQLPFLWYIVPFCFAALVNASSNSSSHLQLIYNLTICELNGTDWLSTKFDWAVETFVIFPVLTHIVSYGALTTSHFLDTVGLITVSTAGYYHKRYVLSSIYAVCALAALVCFAIRLAKNCMSWRYSCTRYTNFLLDTKGKLYRWRSPVIIEKGGKVDVEGHLIDLKTVVLDGSAATPVTKISAEQWGRP*	30,34,44,51	1-4-4	0	87218	23554
	KY373214.1	2014	China	JSWA	ATGTTGGGGAAATGCTTGACCGCGGGTTACTGCTCGCAATTGCTTTTTTTGTGGTGTATCGTGCCATTCTGTTTTGTTGCGCTCGTCAACGCCAGCAACAGCAGCTCCCATCTACAGTTGATTTATAACCTGACGATATGTGAGCTGAATGGCACAGATTGGCTGAACAAAAAATTTGACTGGGCAGTGGAGACTTTCGTCATCTTTCCTGTGTTGACCCACATTGTCTCTTACGGTGCCCTTACCACTAGCCATTTTCTTGACATGGTCGGCCTGATCACTGTGTCCACCGCCGGTTATTATCGCGGGCGGTATGTATTGAGTAGCATCTACGCTGTCTGTGCTCTGGCTGCGATGGTTTGCTTCGTCATTAGGTTGGCGAAAAATTGCATGTCCTGG…	MLGKCLTAGYCSQLLFLWCIVPFCFVALVNASNSSSHLQLIYNLTICELNGTDWLNKKFDWAVETFVIFPVLTHIVSYGALTTSHFLDMVGLITVSTAGYYRGRYVLSSIYAVCALAAMVCFVIRLAKNCMSWRYSCTRYTNFLLDTKGRLYRWRSPVIIEKGGKVDVGGHLIDLKRVVLDGSAATPVTKISAEQWGRP*	30,33,43,50	1-4-4	0	87215	23551
	KY373215.1	2014	China:Hainan	HiNZWQ	ATGTTGGGGAAATGCTTGACCGCGGGCTGCTGCTCGCGATCTCTTTTTTTGTGGTGTATCGTGCCGTTCTGTTCTATTGCGCTTGTCAGCGCCAACACAAACAGCAGCTCTTATTCGCAGTTGATCTATAACCTGACGCTATGTGAGCTGAATGGCACAGATTGGCTGGCCAGCAAATTTGATTGGGCAGTGGAATGTTTTGTCATCTTTCCTGTGTTGACCCACATCGTCTCCTACGGTGCCCTCACTACCAGCCATTTTCTTGACACGGTCAGCCTGGTTACTGTATCCACCGCCGGGTTTTATCACGGACGGTATATCTTAAGTAGCATCTATGCAGTCTGTGCTTTTGCTGCTTTGACTTGCTTCGTCATTAGGCTGGTGAAGAATTGCATGTCT…	MLGKCLTAGCCSRSLFLWCIVPFCSIALVSANTNSSSYSQLIYNLTLCELNGTDWLASKFDWAVECFVIFPVLTHIVSYGALTTSHFLDTVSLVTVSTAGFYHGRYILSSIYAVCAFAALTCFVIRLVKNCMSWRYSCTRYTNFLLDTKGKIYRWRSPVIIEKGGKVEVGGHLIDLKRVVLDGSAATPVTKISAERWGHP*	34,44,51	1-3-2	0	218	23
	KY373216.1	2014	China:Anhui	AHBZ	ATGTTGGGGAAGTGCTTGACCGCATGCTGTTGCTCGCGATTGCTTTTTTTGTGGTGTATCGTGCCGTTCTATCCTGCTGTGCTCGCCAACGCCAGCAACAGCAACAGCTCTCATATTCAGTTGATTTATAACTTAACGCTATGTGAGCTGAATGGCACAGATTGGCTGGCACAAAGATTTGACTGGGCAGTGGAGACTTTTGTCATCTTCCCTGTGTTGACTCACATTGTTTCCTATGGAGCACTCACTACCAGTCATTTCCTTGACACAGTTGGTCTAGTCACTGTGTCTACCGCCGGATATTATCATAGGCGGTATGTCCTGAGTAGCATTTATGCAGTCTGTGCTCTGACTGCGCTGAATGGCTATGTCATTAGGCCTGCGAAGAACTGCATGTCC…	MLGKCLTACCCSRLLFLWCIVPFYPAVLANASNSNSSHIQLIYNLTLCELNGTDWLAQRFDWAVETFVIFPVLTHIVSYGALTTSHFLDTVGLVTVSTAGYYHRRYVLSSIYAVCALTALNGYVIRPAKNCMSWRYSCTRYTNFRLNTKGRLYRWRSPVIIEKGGKVGVEGHLIDLKRVVLDGSAATPLTRVSAEQWGRL*	30,35,44,51	1-3-3	0	218	554
	KY373217.1	2014	China:Shandong	SDZZ	ATGTTGGGGAAGTGCTTGACCGCATGCTGTTGCTCGCGATTGCTTTTTTTGTGGTGTATCGTGCCGTTTTATTTTGGTGTGCCCGTCAACGCCAACCAAAACAGCAGCTCTCATTTTCAGTTGATTTATAATTTAACGTTATGTGAGCTGAATGGCACAGATTGGCTGAACAATCACTTTGGCTGGGCAGTGGAGACTTTTGTCATCTTCCCCGTGTTGACTCACATTGTTTCCTATGGGGCACTCACCACCAGTCATTTCCTTGACACAGTTGGTCTGGCCACTGTGTCCACCGCCGGATATTATTACGGGCGGTATGTCTTGAGTAGCATTTACGCAGTCTGTGCTCTGGCAGCGCTAATTTGCTTTGTCATTAGGCTTGCGAAGAACTGCATGTCC…	MLGKCLTACCCSRLLFLWCIVPFYFGVPVNANQNSSSHFQLIYNLTLCELNGTDWLNNHFGWAVETFVIFPVLTHIVSYGALTTSHFLDTVGLATVSTAGYYYGRYVLSSIYAVCALAALICFVIRLAKNCMSWRYSCTRYTNFLLDTKGRLYRWRSPIIVEKGGKVEVGGHLIDLKRVVLDGSAATPLTKVAAEQWGRL*	34,44,51	1-4-3	0	87218	554
	KY373218.1	2014	China:Shanxi	SXF105	ATGTTGGGGAAGTGCTTGACCGCGTGCTGTTGCTCGCGATTGCTTTTTTTGTGGTGTATCGTGCCGTTCTATCTTGCTGTGCTCGTCAACGCCAGCAACCAAAACAGCTCTCATATTCAGTTGATTTATAACTTGACGATATGTGAGCTGAATGGCACAGATTGGCTGGCACAAAAATTTGACTGGGCAGTGGAGACTTTTGTCATCTTCCCCGTGTTGACTCACATTGTTTCCTATGGAGCACTCACCACCAGCCATCTTCTTGACACAGTTGGTCTGGCCACTGTGTCCACCGCCGGATATTATCACGGGCGGTATGTCTTGAGTAGCATTTACGCAGTCTGTGCTCTGGCTGCGCTGATTTGCTTTGTCATTAGGCTTGCGAAGAACTGCATGTCC…	MLGKCLTACCCSRLLFLWCIVPFYLAVLVNASNQNSSHIQLIYNLTICELNGTDWLAQKFDWAVETFVIFPVLTHIVSYGALTTSHLLDTVGLATVSTAGYYHGRYVLSSIYAVCALAALICFVIRLAKNCMSWRYSCTRYTNFLLDTKGRLYRWRSPVIVEKRGKVEVEGHLIDLKRVVLDGSAATPLTRVSAELWGRP*	30,35,44,51	1-4-3	0	87218	554
	KY412887.1	2014	China:Fujian	FJL15	ATGTTGGGGAAATGCTTGACCGCGAGTTACTGCTCGCAATTGCCTTTTTTGTGGTATATCGTGCCGTTCTGTTTTGCTGCGCTCGTCAACGCCAGCAACAACAGCAGCTCCCATTTACAGTTGATTTATAACCTGACGATATGTGAGCTGAATAGCACAGATTGGCTTAATGAAAAATTTGACTGGGCAGTGGAGACTTTCGTCATCTTTCCTGTGTTGACTCATATTGTCTCTTACGGCGCCCTTACCACTAGCCATTTTCTTGACACGGTCGGCCTAATCACTGTGTCCACCGCCGGTTATTATCACGGGCGGTATGTATTGAGTAGCATCTACGCTGTCTGTGCCCTGGCTGCGTTGGTTTGCTTCGCCATTAGATTGGCGAAAAATTGTATGTCC…	MLGKCLTASYCSQLPFLWYIVPFCFAALVNASNNSSSHLQLIYNLTICELNSTDWLNEKFDWAVETFVIFPVLTHIVSYGALTTSHFLDTVGLITVSTAGYYHGRYVLSSIYAVCALAALVCFAIRLAKNCMSWRYSCTRYTNFLLDTKGKLYRWRSPVIIEKGGRVDVEGHLIDLKRVVLDGSAATPVTKISAEQWGRP*	30,33,34,44,51	1-4-3	0	87218	554
	KY412888.1	2014	China:Fujian	FJM4	ATGTTGGGGAAATGCTTGACCGCGGGTTACTGCTCGCAATTGCCTTTTTTGTGGTATATCGTGCCGTTCTGTTTTGCTGCGCTCGTCAACGCCAACAGCAACAGCAGCTCCCATTTACAGTTGATTTATAACCTAGCGATATGTGAGCTGAATGGCACAGATTGGTTGGATAAAAGATTTGATTGGGCAGTGGAGACTTTCGTCATCTTTCCTGTGTTGACTCATATTGTCTCTTACGGTGCCCTTACCACCAGCCATTTTCTTGACACGGTCGGCTTGATCACTGTGTCCACCGCCGGTTATTATCACAGGCGGTATGTATTAAGTAGCATCTACGCTGTCTGTGCCCTGGCTGCGTTGGTCTGCTTTGCCATTAGGTTGGCGAAAAATTGCATGTCC…	MLGKCLTAGYCSQLPFLWYIVPFCFAALVNANSNSSSHLQLIYNLAICELNGTDWLDKRFDWAVETFVIFPVLTHIVSYGALTTSHFLDTVGLITVSTAGYYHRRYVLSSIYAVCALAALVCFAIRLAKNCMSWRYSCTRYTNFLLDTKGKLYRWRSSVIIEKGGKVDVEGHLIDLKRVVLDGSAATPVTKISAEQWGRP*	34,51	1-4-4	0	87218	23554
	KY488470.1	2014	China:Guangdong	GDJM	ATGTTGGGGAAGTGCTTGACCGCGTGCTGTTGCTCGCGATTGCTTTTTTTGTGGTGTATCGTGCCGTTCTATCTTGCTGTGCTCGTCAACGCCAGCAACAACAACAGCTCTCATATTCAGTTGATTTATAACTTAACGCTATGTGAGCTGAATGGCACAGATTGGCTGGCACAAAAATTTGACTGGGCAGTGGAGACTTTTGTCATCTTCCCCGTGTTGACTCACATTGTTTCCTATGGGGCACTCACCACCAGCCATTTCCTTGACACAGTTGGTCTGGCCACTGTGTCCACCGCCGGATATTATCACGGGCGGTATGTCTTGAGTAGCATTTACGCAGTCTGTGCTTTGGCTGCGCTGATTTGCTTTATCATTAGGCTTGCGAAGAACTGCATGTCC…	MLGKCLTACCCSRLLFLWCIVPFYLAVLVNASNNNSSHIQLIYNLTLCELNGTDWLAQKFDWAVETFVIFPVLTHIVSYGALTTSHFLDTVGLATVSTAGYYHGRYVLSSIYAVCALAALICFIIRLAKNCMSWRYSCTRYTNFLLDTKGRLYRWRSPVIVEKRGKVEVEGHLIDLKRVVLDGSAATPLTRVSAELWGRP*	30,35,44,51	1-4-3	0	87218	554
	KY488471.1	2014	China:Guangdong	GDGZ	ATGTTGGGGAAGTGCTTGACCGCGTGCTGTTGCTCGCGATTGCTTTTTTTGTGGTGTATCGTGCCGTTCTATCTTGCTGTGCTCGTCAACGCCAGCAACAACAACAGCTCTCATATTCAGTTGATTTATAACTTAACGCTATGTGAGCTGAATGGCACGGATTGGCTGGCACAAAAATTTGACTGGGCAGTGGAGACTTTTGTCATCTTCCCCGTGTTGACTCACATTGTTTCCTATGGGGCACTCACCACCAGCCATTTCCTTGACACAGTTGGTCTGGCCACTGTGTCCACCGCCGGATATTATCACGGGCGGTATGTCTTGAGTAGCATTTACGCAGTCTGTGCTCTGGCTGCGCTGATTTGCTTTGTCATTAGGCTTGCGAAGAACTGCATGTCC…	MLGKCLTACCCSRLLFLWCIVPFYLAVLVNASNNNSSHIQLIYNLTLCELNGTDWLAQKFDWAVETFVIFPVLTHIVSYGALTTSHFLDTVGLATVSTAGYYHGRYVLSSIYAVCALAALICFVIRLAKNCMSWRYSCTRYTNFLLDTKGRLYRWRSPVIVEKRGKVEVEGHLIDLKRVVLDGSAATPLTRVSAELWGRL*	30,35,44,51	1-4-3	0	87218	554
	KY488472.1	2014	China:Guangdong	GDMM	ATGTTGGGGAAGTGCTTGACCGCGTGCTGTTGCTCGCGATTGCTTTTTTTGTGGTGTATAGTGCCGTTCTATCTTGCTGTGCTCGTCAACGCCAGCGAGAACAACAGCTCTCATATTCAGTTGATTTATAACTTAACGCTATGTGAGCTGAATGGCACAGAATGGCTGGCACAAAAATTTGACTGGGCAGTGGAGACTTTTGTCATCTTCCCCGTGTTGACTCACATTGTTTCCTATGGGGCACTCACCACCAGCCATTTCCTTGACACAGTTGGTCTGGCCACTGTGTCCACCGCCGGATATTATCACGGGCGGTATGTCTTGAGTAGCATTTACGCAGTCTGTGCTCTGGCTGCGCTGATTTGCTTTGTCATTAGGCTTGCGAAGAACTGCATGTCC…	MLGKCLTACCCSRLLFLWCIVPFYLAVLVNASENNSSHIQLIYNLTLCELNGTEWLAQKFDWAVETFVIFPVLTHIVSYGALTTSHFLDTVGLATVSTAGYYHGRYVLSSIYAVCALAALICFVIRLAKNCMSWRYSCTRYTNFLLDTKGRLYRWRSPVIVEKRGKVEVEGHLIDLKRVVLDGSAATPLTRVSAELWGRL*	30,34,35,44,51	1-4-3	0	87218	554
	KY488473.1	2014	China:Guangdong	GDZQ	ATGTTGGGGAAGTGCTTGACCGCGTGCTGTTGCTCGCGATTGCTTTTTTTGTGGTGTATCGTGCCGTTCTATCTTGCTGTGCTCGTCAACGCCAGCAACAACAACAGCTCTCATATTCAGTTGATTTATAACTTAACGCTATGTGAGCTGAATGGCACAGATTGGCTGGCACAAAAATTTGACTGGGCAGTGGAGACTTTTGTCATCTTCCCCGTGTTGACTCACATTGTTTCCTATGGGGCACTCACCACCAGCCATTTCCTTGACACAGTTGGTCTGGCCACTGTGTCCACCGCCGGATATTATCACGGGCGGTATGTCTTGAGTAGCATTTACGCAGTCTGTGCTCTGGCTGCGCTGATTTGCTTTGTCATTAGGCTTGCGAAGAACTGCATGTCC…	MLGKCLTACCCSRLLFLWCIVPFYLAVLVNASNNNSSHIQLIYNLTLCELNGTDWLAQKFDWAVETFVIFPVLTHIVSYGALTTSHFLDTVGLATVSTAGYYHGRYVLSSIYAVCALAALICFVIRLAKNCMSWRYSCTRYTNFLLDTKGRLYRWRSPVIVEKRGKVEVEGHLIDLKRVVLDGSAATPLTRVSAELWGRP*	30,35,44,51	1-4-3	0	87218	554
	KY488474.1	2014	China:Hainan	HNHK2	ATGTTGGGGAAGTGCTTGACCGCGTGCTGTTGCTCGCGATTGCTTTTTTTGTGGTGTATCGTGCCGTTCTATCTTGCTGTGCTCGTCAACGCCAGCAACAACAACAGCTCTCATATTCAGTTGATTTATAACTTAACGCTATGTGAGCTGAATGGCACAGATTGGCTGGCACAAAAATTTGACTGGGCAGTGGAGACTTTTGTCATCTTCCCCGTGTTGACTCACATTGTTTCCTATGGGGCACTCACCACCAGCCATTTCCTTGACACAGTTGGTCTGGCCACTGTGTCCACCGCCGGATATTATCACGGGCGGTATGTCTTGAGTAGCATTTACGCAGTCTGTGCTCTGGCTGCGCTGATTTGCTTTGTCATTAGGCTTGCGAAGAACTGCATGTCC…	MLGKCLTACCCSRLLFLWCIVPFYLAVLVNASNNNSSHIQLIYNLTLCELNGTDWLAQKFDWAVETFVIFPVLTHIVSYGALTTSHFLDTVGLATVSTAGYYHGRYVLSSIYAVCALAALICFVIRLAKNCMSWRYSCTRYTNFLLDTKGRLYRWRSPVIVEKRGKVEVEGHLIDLKRVVLDGSAATPLTRVSAELWGRP*	30,35,44,51	1-4-3	0	87218	554
	KY488475.1	2014	China:Hainan	HNHK1	ATGTTGGGGAAGTGCTTGACCGCGTGCTGTTGCTCGCGATTGCTTTTTTTGTGGTGTATCGTGCCGTTCTATCTTGCTGTGCTCGTCAACGCCAGCAACAACAACAGCTCTCATATTCAGTTGATTTATAACTTAACGCTATGTGAGCTGAATGGCACAGATTGGCTGGCACAAAAATTTGACTGGGCAGTGGAGACTTTTGTCATCTTCCCCGTGTTGACTCACATTGTTTCCTATGGGGCACTCACCACCAGCCATTTCCTTGACACAGTTGGTCTGGCCACTGTGTCCACCGCCGGATATTATCACGGGCGGTATGTCTTGAGTAGCATTTACGCAGTCTGTGCTCTGGCTGCGCTGATTTGCTTTGTCATTAGGCTTGCGAAGAACTGCATGTCC…	MLGKCLTACCCSRLLFLWCIVPFYLAVLVNASNNNSSHIQLIYNLTLCELNGTDWLAQKFDWAVETFVIFPVLTHIVSYGALTTSHFLDTVGLATVSTAGYYHGRYVLSSIYAVCALAALICFVIRLAKNCMSWRYSCTRYTNFLLDTKGRLYRWRSPVIVEKRGKVEVEGHLIDLKRVVLDGSAATPLTRVSAELWGRP*	30,35,44,51	1-4-3	0	87218	554
	KY488476.1	2014	China:Guangdong	GDHY	ATGTTGGGGAAGTGCTTGACCGCGTGCTGTTGCTCGCGATTGCTTTTTTTGTGGTGTATCGTGCCGTCCTATCTTGCTGTGCTCGTCAACGCCAGCAACAACAACAGCTCTCATATTCAGTTGATTTATAACTTAACGCTATGTGAGCTGAATGGCACAGATTGGCTGGCACAAAAATTTGACTGGGCAGTGGAGACTTTTGTCATCTTCCCCGTGTTGACTCACATTGTTTCCTATGTGGCACTCACCACCAGCCATTTCTTTGACACAGTTGGTCTGGCCACTGTGTCCACCGCCGGATATTATCACGGGCGGTATGTCTTGAGTAGCATTTACGCAGTCTGTGCTCTGGCTGCGCTGATTTGCTTTGTCATTAGGCTTGCGAAGAACTGCATGTCC…	MLGKCLTACCCSRLLFLWCIVPSYLAVLVNASNNNSSHIQLIYNLTLCELNGTDWLAQKFDWAVETFVIFPVLTHIVSYVALTTSHFFDTVGLATVSTAGYYHGRYVLSSIYAVCALAALICFVIRLAKNCMSWRYSCTRYTNFLLDTKGKLYRWRSPVIVEKGGKVEVEGHLIDLKRVVLDGSAATPLTRVSAERWGRL*	30,35,44,51	1-4-3	0	87218	554
	KY488478.1	2014	China:Guangdong	GDQY	ATGTCGGGGAAGTGCTTGACCGCGTGCTGTTGCTCGCGATTGCTTTTTTTGTGGTGTATCGTGCCGTTCTATCTTGCTGTGCTCGTCAACGCCAACAGCAACAACAGCTCTCATATTCAGTTGATTTATAACTTAACGCTATGTGAGCTGAATGGCACAGATTGGCTGGCACAAAAATTTGACTGGGCAGTGGAGACTTTTGTCATCTTCCCCGTGTTGACTCACATTGTTTCCTATGGGGCACTCACCACCAGTCATTTCCTTGACACAGTTGGTCTGGCCACTGTGTCCACCGCCGGATATTATCACGGGCGGTATGTCTTGAGTAGCATTTACGCAGTCTGTGCTCTGGCTGCGCTGATTTGCTTTGTCATTAGGCTTGCGAAAAACTGCATGTCC…	MSGKCLTACCCSRLLFLWCIVPFYLAVLVNANSNNSSHIQLIYNLTLCELNGTDWLAQKFDWAVETFVIFPVLTHIVSYGALTTSHFLDTVGLATVSTAGYYHGRYVLSSIYAVCALAALICFVIRLAKNCMSWRYSCTRYTNFLLDTKGRLYRWRSPVIVEKGGKVEVEGHLIDLKRVVLDGSAATPLTRVSAELWGRL*	34,44,51	1-4-3	0	87218	554
	KY498542.1	2014	China:Guangdong	GDST	ATGTTGGGGAAGTGCTTGACCGCGTGCTGTTGCTCGCGATTGCTTTTTTTGTGGTGTATCGTGCCGTTCTATCTTGCTGTGCTCGTCAACGCCAGCAACAACAACAGCTCTCATATTCAGTTGATTTATAACTTAACGCTATGTGAGCTGAATGGCACAGATTGGCTGGCACAAAAATTTGACTGGGCAGTGGAGACTTTTGTCATCTTCCCCGTGTTGACTCACATTGTTTCCTATGGGGCACTCACCACCAGCCATTTCCTTGACACAGTTGGTCTGGCCACTGTGTCCACCGCCGGATATTATCACGGGCGGTATGTCTTGAGTAGCATTTACGCAGTCTGTGCTCTGGCTGCGCTGATTTGCTTTGTCATTAGGCTTGCGAAGAACTGCATGTCC…	MLGKCLTACCCSRLLFLWCIVPFYLAVLVNASNNNSSHIQLIYNLTLCELNGTDWLAQKFDWAVETFVIFPVLTHIVSYGALTTSHFLDTVGLATVSTAGYYHGRYVLSSIYAVCALAALICFVIRLAKNCMSWRYSCTRYTNFLLDTKGRLYRWRSPVIVEKRGKVEVEGHLIDLKRVVLDGSAATPLTRVSAELWGRP*	30,35,44,51	1-4-3	0	87218	554
	MF124329.1	2014	China:Guangdong	GD1404	ATGTTGGGGAAATGCTTGACCGCGGGCTGCTGCTCGCACTCTCTTTTTTTGTTGTGTATCGTGCCGTTCTGTTCTATTGCGCTCGTCAGCGCCAACGGAAACAGCAGCTCTTACTCCCAGTTGATTTACAACTTGACGCTATGTGAGCTGAATGGCACAGATTGGCTGGCTAATAAATTTGATTGGGCGGTGGAATGTTTTGTCATCTTCCCCGTGCTGACTCACATCGTCTCCTACGGCGCTCTCACTACCAGCCATTTTCTTGACACAGTCAGTCTGGTCACTATATCCACCGCCGGGTTTTGTCACGGGCGGTATGTTCTGAGTAGCATTTACGCAGTCTGTGCTTTTGCTGCGTTAACCTGCTTCGTCATTAGGCTGGTGAAGAATCGCATGTCT…	MLGKCLTAGCCSHSLFLLCIVPFCSIALVSANGNSSSYSQLIYNLTLCELNGTDWLANKFDWAVECFVIFPVLTHIVSYGALTTSHFLDTVSLVTISTAGFCHGRYVLSSIYAVCAFAALTCFVIRLVKNRMSWRYSCTRYTNFLLDTKGKIYRWHSPVIIEKGGKVEVEGQLIDLKRVVLDGSAATPVTKISAERWGHP*	34,44,51	1-5-2	0	359	23
	MF669720.1	2014	China:Guangdong	GD1404	ATGTTGGGGAAGTGCTTGACCGCGTGCTGTTGCTCGCGATTGCCTTTTTTGTGGTGTATCGTGCCGTTCTATCTTGCTGTGCTCGTCAACGCCAGCAACAACCACAGCTCTCATATTCAGTTGATTTATAACTTAACGCTATGTGAGCTGAATGGCACAGATTGGCTGGCACAAAAATTTAACTGGGCAGTGGAGACTTTTGTCATCTTCCCCGTGTTGACTCACATTGTTTCCTATGGGGCACTCACCACCAGCCATTTCCTTGACACAGTTGGTCTGGCCACTGTGTCCACCGCCGGATATTATCGCGGGCGGTATGTCTTGAGTAGCATTTACGCAGTCTGTGCTCTGGCTGCGCTGATTTGCTTTGTCATTAGGCTTGCGAAGAACTGCATGTCC…	MLGKCLTACCCSRLPFLWCIVPFYLAVLVNASNNHSSHIQLIYNLTLCELNGTDWLAQKFNWAVETFVIFPVLTHIVSYGALTTSHFLDTVGLATVSTAGYYRGRYVLSSIYAVCALAALICFVIRLAKNCMSWRYSCTRYTNFLLDTKGRLYRWRSPVIVEKRGKVEVEGHLIDLKRVVLDGSAATPLTRVSAELWGRL*	30,44,51	1-4-3	0	87218	554
	MF669722.1	2014	China:Zhejiang	ZJXS1412	ATGTTGGGGAAATGCTTGACCGCGGGCTGCTGCTCGCGATTGCTTTCTTTGTGGTATATCGTGCCGTTCTGGTTTGCTGTGCTCGTCAACGCCAGCAACAACCACAGCTCTCATATTCAGTTGATTTATAACTTGACGTTATGTGAGCTGAATGGCACAGAGTGGCTAGCAGATCATTTTGACTGGGCAGTGGAGACTTTTGTCATCTTCCCCGTATTGACTCACATTGTTTCCTATGGGGCACTCACCACCAGCCATTTTCTTGACACAGTTGGTCTGGTCACTGTATCCACCGCCGGATACTATCACGGGCGGTATGTCCTGAGTAGCATTTACGCAGTCTGTGCTCTGGCTGCGCTTATTTGCTTTGTCATTAGGCTTGCGAAGAACTGCATGTCC…	MLGKCLTAGCCSRLLSLWYIVPFWFAVLVNASNNHSSHIQLIYNLTLCELNGTEWLADHFDWAVETFVIFPVLTHIVSYGALTTSHFLDTVGLVTVSTAGYYHGRYVLSSIYAVCALAALICFVIRLAKNCMSWRYSCTRYTNFLLDTKGRLYRWRSSVIVEKGGKVEVGGHLIDLKRVVLDGSAATPLTRVSAEQWVRL*	30,44,51	1-2-4	0	87	23554
	MF766471.1	2014	China:Henan	HeN1401	ATGTTGGGGAAATGCTTGACCGCGGGTTATTGCTCGCAATTGCTTTTTTTGTGGTGTATCGTGCCGTTCTGTTTTGTTGCGCTCGTCAACGCCAGCAACAACAGCAGCTCCCATTTACAGTTGATTTATAACCTGACGATATGTGAGCTGAATGGCACAGATTGGCTGAACCAAAGATTTGACTGGGCAGTAGAGACTTTCGTTATCTTTCCTGTGTTGACCCATATTGTCTCTTACGGCGCCCTTACCACTAGCCATTTTCTTGACACGGTCGGCCTAATCACTGTGTCCACCGCTGGGTATTATCATAAGCGGTATGTATTGAGCAGCATCTACGCTGTCTGTGCCCTGGCCGCGTTGGTTTGCTTCGCCATTAGGTTGGCGAAAAATTGCATGTCC…	MLGKCLTAGYCSQLLFLWCIVPFCFVALVNASNNSSSHLQLIYNLTICELNGTDWLNQRFDWAVETFVIFPVLTHIVSYGALTTSHFLDTVGLITVSTAGYYHKRYVLSSIYAVCALAALVCFAIRLAKNCMSWRYSCTRYTNFLLDTKGKLYRWRSPVIIEKGGKVDVGGHLIDLKRVVLDGSAATPVTKISAEQWGRP*	30,33,34,44,51	1-4-4	0	87218	23554
	MN046221.1	2014	China:Heilongjiang	2014-81	ATGTTGGGGAAATGCTTGACCACGGGCTGTTGCTCGCGATTGCTTTCTTTGTGGTGTATCGTGCCGTTCTGTTTTGCTGTGCTCGTCAACGCCAACAGCAACAGCAGCTCTCAATTTCAGTTGATTTATAACTTGACGCTATGTGAGCTGAATGGCACAGATTGGCTGGCTAACAAATTTGACTGGGCAGTGGAGACTTTTGTCATCTTTCCCGTGTTGACTCACATTGTTTCCTATGGGGCACTCACCACCAGCCATTTCCTTGACACAGTTGGTCTGGTCACTGTGTCCACCGCCGGGTTTTATCACGGGCGGTATGTCTTGAGTAGCATCTACGCGGTCTGTGCTCTGGCTGCGTTGATTTGCTTCGTCATTAGGCTTGCGAAGAACTGCATGTCC…	MLGKCLTTGCCSRLLSLWCIVPFCFAVLVNANSNSSSQFQLIYNLTLCELNGTDWLANKFDWAVETFVIFPVLTHIVSYGALTTSHFLDTVGLVTVSTAGFYHGRYVLSSIYAVCALAALICFVIRLAKNCMSWRYSCTRYTNFLLDTKGRLYRWRSPVIVEKGGKVEVEGHLIDLKRVVLDGSVATPLTRVSAEQWGRL*	34,44,51	1-4-1	0	87218	0
	MN046225.1	2014	China:Fujian	Fujian-2014-18	ATGTTGGGGAAATGCTTGACCGCGGGTTATTGCTCGCAATTGCCTTTTTTGTGGTGTATCGTGCCATTCTGTTTTGCTGTGCTCGTCAACGCCAGCAACGGCAGCAGCTCCCATTTACAGTCGATCTACAACCTGACGATATGTGAGCTGAATGGCACAGAGTGGCTGGACAAGCACTTTAACTGGGCAGTGGAGACTTTCGTCATCTTCCCTGTGTTGACCCATATTGTCTCTTATGGTGCCCTCACCACTAGCCATTTTCTTGACACGGTCGGCCTAATCACTGTGTCCACCGCCGGTTATTATCATGGGCGGTATGTGTTGAGTAGCATCTACGCTGTCTGTGCCCTGGCTGCGTTGGTTTGCTTCACCATTAGGTTGGCTAAAAATTGCATGTCC…	MLGKCLTAGYCSQLPFLWCIVPFCFAVLVNASNGSSSHLQSIYNLTICELNGTEWLDKHFNWAVETFVIFPVLTHIVSYGALTTSHFLDTVGLITVSTAGYYHGRYVLSSIYAVCALAALVCFTIRLAKNCMSWRYSCTRYTNFLLDTKGKLYRWRSPVIIEKGGKVDVGGHLIDLKRVVLDGSAATPVTKISAEQWGRP*	30,33,44,51	1-4-4	0	87218	23554
	MN046226.1	2014	China:Henan	HeNXX-2014-3	ATGTTGGGGAAATGCTTGACCGCGGGTTATTGCTCGCAATTGCCTTTTTTGTGGTGTATCGTGCCATTCTGTTTTGCTGCGCTCGTCAACGCCAACAGCAACAGCAGCTCCCACTTACAGTTGATTTATAACCTAACGATATGTGAGCTGAATGGCACGGATTGGCTGAAATCAAATTTTGACTGGGCAGTGGAGACTTTCGTTATTTTTCCTGTGTTGACTCATATTGTCTCTTACGGAGCCCTCACCACTAGCCATTTTCTTGACACGGCCGGCCTGATCACTGTGTCCACCGCCGGATATTATCACGGGCGGTATGTATTGAGTAGCATCTACGCTGTCTGTGCCCTGGCTGCGCTTGTTTGCTTCGCCATTAGGTTGGCGAAAAATTGCATGTCC…	MLGKCLTAGYCSQLPFLWCIVPFCFAALVNANSNSSSHLQLIYNLTICELNGTDWLKSNFDWAVETFVIFPVLTHIVSYGALTTSHFLDTAGLITVSTAGYYHGRYVLSSIYAVCALAALVCFAIRLAKNCMSWRYSCTRYTNFLLDTKGKLYRWRSPVIIERGGKVDVGGHLIDLKRVVLDGSAATPITKISAEQWGRP*	34,44,51	1-4-4	0	87218	23554
	MN046227.1	2014	China:Henan	HeNXX-2014-9	ATGTTGGGGAAATGCTTGACCGCGGGTTATTGCTCGCAATTGCCTTTTTTGTGGTGTATCGTGCCATTCTGTTTTGCTGTGCTCGTCAACGCCAACAGCAACAGCAGCTCTCAATTTCAGTTGATTTATAACTTGACGCTATGTGAGCTGAATGGCACAGATTGGCTGGCTAACAAATTTGACTGGGCAGTGGAGACTTTTGTCATCTTTCCCGTGTTGACTCACATTGTTTCCTATGGGGCACTCACCACCAGCCATTTCCTTGACACAGTTGGTCTGGTCACTGTGTCCACCGCCGGGTTTTATCACGGGCGGTATGTCTTGAGTAGCATCTACGCGGTCTGTGCTCTGGCTGCGTTGATTTGCTTCGTCATTAGGCTTGCGAAGAACTGCATGTCC…	MLGKCLTAGYCSQLPFLWCIVPFCFAVLVNANSNSSSQFQLIYNLTLCELNGTDWLANKFDWAVETFVIFPVLTHIVSYGALTTSHFLDTVGLVTVSTAGFYHGRYVLSSIYAVCALAALICFVIRLAKNCMSWRYSCTRYTNFLLDTKGRLYRWRSPVIVEKGGKVEVEGHLIDLKRVVLDGSVATPLTRVSAEQWGRL*	34,44,51	1-4-2	0	87218	23
	MN046228.1	2014	China:Henan	HeNXX-2014-12	ATGTTGGGGAAATGCTTGACCGCGGGTTATTGCTCGCAATTGCCTTTTTTGTGGTGTATCGTGCCATTCTGTTTTGCTGCGTTTGTCAACGCCAACAGCAACAGCAGCTCCCACTTACAGTTGATTTATAACCTGACGATATGTGAGCTGAATGGCACGGATTGGCTGAAATCAAAATTTGACTGGGCAGTGGAGACTTTCGTTATTTTTCCTGTGTTGACTCATATTGTCTCTTACGGAGCCCTCACCACTAGCCATTTTCTTGACACGGCCGGCCTGATCACTGTGTCCACCGCCGGATATTATCACGGGCGGTATGTATTGAGTAGCATCTACGCTGTCTGTGCCCTGGCTGCGTTTGTTTGCTTCGCCATTAGGTTGGCGAAAAATTGCATGTCC…	MLGKCLTAGYCSQLPFLWCIVPFCFAAFVNANSNSSSHLQLIYNLTICELNGTDWLKSKFDWAVETFVIFPVLTHIVSYGALTTSHFLDTAGLITVSTAGYYHGRYVLSSIYAVCALAAFVCFAIRLAKNCMSWRYSCTRYTNFLLDTKGKLYRWRSPVIIERGGKVDVGGHLIDLKRVVLDGSAATPVTKISAEQWGRP*	34,44,51	1-4-4	0	87218	23554
	MN660069.1	2014	China:Guangxi	GXYL1403	ATGTTGGGGAAGTGCTTGACCGCGTGCTGTTGCTCGCGATTGCCTTTTTTGTGGTGTATCGTGCCGTTCTATCTTGCTGTGCTCGTCAACGCCAGCAACAACAACAGCTCTCATATTCAGTTGATTTATAACTTAACGCTATGTGAGCTGAACGGCACAAATTGGCTGGCACAAAAATTTGACTGGGCAGTGGAGACTTTTGTCATCTTCCCCGTGTTGACTCACATTGTTTCCTATGGGGCACTCACCACCAGCCATTTCCTTGACACAGTTGGTCTGGCCACTGTGTCCACCGCCGGATATTATCACGGGCGGTATGTCTTGAGTAGCATTTACGCAGTCTGTGCTCTGGCTGCGCTGATTTGCTTTGTCATTAGGCTTGCGAAGAACTGCATGTCC…	MLGKCLTACCCSRLPFLWCIVPFYLAVLVNASNNNSSHIQLIYNLTLCELNGTNWLAQKFDWAVETFVIFPVLTHIVSYGALTTSHFLDTVGLATVSTAGYYHGRYVLSSIYAVCALAALICFVIRLAKNCMSWRYSCTRYTNFLLDTKGRLYRWRSPVIVEKRGKVEVEGHLIDLKRVVLDGSAATPLTRVSAELWGRL*	30,35,44,51	1-4-3	0	87218	554
	KR149645.1	2015	China:Jiangxi	JXja15	ATGTTGGGGAAGTGCTTGACCGCGTGCTGTTGCTCGCGATTGCTTTTTTTGTGGTATATCGTGCCGTTCTATCTTGCTGTGCTCGTCAACGCCAACAACAGCAACAGCTCTCATATTCAGTTGATTTATAACTTAACGCTATGTGAGCTGAATGGCACAGATTGGCTGGCACAAAAATTTGACTGGGCAGTGGAGACTTTTGTCATCTTCCCCGTGTTGACTCACATTGTTTCCTATGGGGCACTCACCACCAGCCATTTCCTTGACACAGTTGGTCTGGCCACTGTGTCCACCGCCGGATATTATCACGGGCGGTATGTCTTGAGTAGCATTTACGCAGTCTGTGCTCTGGCTGCGCTGATTTGCTTTGTCATCAGGCTTGCGAAGAACTGCATGTCC…	MLGKCLTACCCSRLLFLWYIVPFYLAVLVNANNSNSSHIQLIYNLTLCELNGTDWLAQKFDWAVETFVIFPVLTHIVSYGALTTSHFLDTVGLATVSTAGYYHGRYVLSSIYAVCALAALICFVIRLAKNCMSWRYSCTRYTNFLLDTKGRLYRWRSPVIVEKRGKVEVEGHLIDLKRVVLDGSAATPLTKVSAELWGRP*	32,35,44,51	1-4-3	0	87218	554
	KT358728.1	2015	China:Guizhou	GZgy15-1	ATGTTGGGGAAGTGCTTGACCGTGTGCTGTTGCTCACGATTGCTTTTTTTGTGGTGTATCGTGCCGTGCTATTTTGCTGTGCTCGTCAACGCCAGCGAGAGCAACAGCTCTCATATTCAGTTGATTTATAATTTAACGCTATGTGAGCTGAATGGCACTGATTGGTTGGCAGGACATTTCAGCTGGGCAGTGGAGACTTTTGTCCTCTTCCCCGTGTTGACTCACATTGTTTCCTATGGGGCACTCACCACCAGTCATTTCCTTGACACAGTTGGTCTGACCACTGTATCCACCGCCGGATATTATCACGGGCGGTATGTCTTGAGTAGCATTTACGCAGTCTGTGCTCTGGCTGCGCTGATTTGCTTTGTCATTAGGCTTGCGAAGAACTGCATGTCC…	MLGKCLTVCCCSRLLFLWCIVPCYFAVLVNASESNSSHIQLIYNLTLCELNGTDWLAGHFSWAVETFVLFPVLTHIVSYGALTTSHFLDTVGLTTVSTAGYYHGRYVLSSIYAVCALAALICFVIRLAKNCMSWRYSCTRYTNFLLDTKGRLYRWRSPVIVEKGGKVEVEGHLIDLKRVVLDGSAATPLTRVSAELWGRL*	30,35,44,51	1-4-3	0	87218	554
	KT945017.1	2015	China:Henan	HNjz15	ATGTTGGGGAAATGCTTGACCGCGGGTTGTTGCTCGCAATTGCCTTTTTTGTGGTGTATCGTGCCATTCTGTTTTGTTGCGCTCGTCAACGCCAACAGCAACAGCAGCTCCCATTTACAGTTGATTTATAACCTGACAATATGTGAGCTGAATGGCACAGATTGGCTGAATAACAAGTTTGACTGGGCAGTGGAGACTTTCGTTATCTTTCCTGTGTTGACTCATATTGTCTCTTACGGCGCCCTTACCACTAGCCATTTTCTTGACACGGTCGGCCTGATCACTGTGTCCACCGCCGGATATTATCACGGGCGGTATGTGTTGAGCAGCATCTACGCTGTCTGTGCCCTGGCTGCGTTGTTTTGCTTCGCCATTAGGTTGGCGAAAAATTGTATGTCT…	MLGKCLTAGCCSQLPFLWCIVPFCFVALVNANSNSSSHLQLIYNLTICELNGTDWLNNKFDWAVETFVIFPVLTHIVSYGALTTSHFLDTVGLITVSTAGYYHGRYVLSSIYAVCALAALFCFAIRLAKNCMSWRYSCTRYTNFLLDTKGKLYRWRSPVIIERGGKVDVGGHLIDLKRVVLDGSAATPVTKISAEQWGRP*	34,44,51	1-4-2	0	87218	23
	KT945018.1	2015	China:Henan	HNyc15	ATGTTGGGGAGGTGCTTGACCGTGTGCTGCTGCTCGCAATTTCTTTTTTTGTGGTGTATCGTGCCGTTTTGTTCTATTGTGCCCGTCAACGCAAACGGGAACAGCAGCTCTTATTCACAGTTGATCTACAACCTGACGCTATGTGAGCTGAATGGCACAGATTGGCTGGCCAGCAAATTTGATTGGGCAGTGGAATGTTTTGTCATTTTCCCCGTGTTGACTCACATCGTCTCCTACGGCGCCCTCACTACCAGCCACTTGCTCGATACAGTCGGCTTGGCCACTGTGTCCATCGCCGGATTTTATCACGGGCGATATGTTTTGAGCAGCATCTATGCAGTTTGCGCTTCTGCTGCGTTAATCTGCCTCGCCATTAGGTTGGTGAAGAATTGCATGTCC…	MLGRCLTVCCCSQFLFLWCIVPFCSIVPVNANGNSSSYSQLIYNLTLCELNGTDWLASKFDWAVECFVIFPVLTHIVSYGALTTSHLLDTVGLATVSIAGFYHGRYVLSSIYAVCASAALICLAIRLVKNCMSWRYSCTRHTNFLLDTKGKIYRWRSPVIIEKGGKVEVEGHLIDLKRVVLDGSAATPVTKISAERWGHP*	34,44,51	1-4-1	0	87218	0
	KU215416.1	2015	China:Fujian	15LY01-FJ	ATGTTGGGGAAGTGCTTGACCGCGTGCTGTTGCTCGCGATTGCTTTTTTTGTGGTGTATCGTGCCGTTCTATCTTGCTGTGCTCGTCAACGCCAGCAACAACAACAGCTCTCATGTTCAGTTGATTTATAACTTAACGCTATGTGAGCTGAATGGCACAGATTGGCTGGCACGAAAATTTGACTGGGCAGTGGAGACTTTTGTCATCTTCCCCGTGTTGACTCACATTGTTTCCTATGGGGCACTCACCACCAGCCATTTCCTTGACACAGTTGGTCTAGCCACTGTGTCCACCGCCGGATATTATCACGAGCGGTATGTCTTGAGTAGCATCTACGCAGTCTGTGCTCTGGCTGCGCTGATTTGCTTTGTCATTAGGCTTGCGAAGAACTGCATGTCC…	MLGKCLTACCCSRLLFLWCIVPFYLAVLVNASNNNSSHVQLIYNLTLCELNGTDWLARKFDWAVETFVIFPVLTHIVSYGALTTSHFLDTVGLATVSTAGYYHERYVLSSIYAVCALAALICFVIRLAKNCMSWRYSCTRYTNFLLDTKGRLYRWRSPVIVEKRGKVEVEGHLIDLKRVVLDGSAATPLTRVSAELWGRL*	30,34,35,44,51	1-4-3	0	87218	554
	KU215417.1	2015	China:Fujian	15LY02-FJ	ATGTTGGGGAAGTGCTTGACCGCGTGCTGTTGCTCGCGATTGCTTTTTTTGTGGTGTATCGTGCCGTCCTATCTTGCTGTGCTCGTCAACGCCAGCAGCAACAACAGCTCTCATATTCAGTTGATTTATAACTTAACGCTATGTGAGCTGAATGGCACAGATTGGCTGGCACGAAAATTTGAATGGGCAGTGGAGACTTTTGTCATCTTCCCCGTGTTGACTCACATTGTTTCCTATGGGGCACTCACCACCAGCCATTTCCTTGACACAGTTGGTCTGGCCACTGTGTCCACCGCCGGATATTATCACGGGCGGTATGTCTTGAGTAGCATTTACGCAGTCTGTGCTCTGGCTGCGCTGATTTGCTTTGTCATTAGGCTTGCGAAGAACTGCATGTCC…	MLGKCLTACCCSRLLFLWCIVPSYLAVLVNASSNNSSHIQLIYNLTLCELNGTDWLARKFEWAVETFVIFPVLTHIVSYGALTTSHFLDTVGLATVSTAGYYHGRYVLSSIYAVCALAALICFVIRLAKNCMSWRYSCTRYTNFLLDTKGKLYRWRSPIIVEKGGKVEVEGHLIDLKRVVLDGSAATPLTRVSAERWGRP*	30,34,35,44,51	1-4-3	0	87218	554
	KU523366.1	2015	China:Hubei	WUH5	ATGTTGGGGAAATGCTTGACCGCGGGTTATTGCTCACAATTGCTTTTTTTGTGGTGTATCGTGCCATCCTGTTTTGTTGCGCTCGTCAACGCCAACAACAGCAGCAGCTCCCACCTACAGCTGATTTATAACCTGACAATATGTGAGCTGAATGGCACAGATTGGCTGAGTGAAAAATTTGACTGGGCAGTGGAGACTTTTGTCATCTTTCCTGTGTTGACTCATATTGTCTCTTACGGTGCCCTTACCACTAGTCATTTTCTTGACATGGTCGGTCTGATCACTGTGTCCACCGCCGGTTATTATCACGAGCGGTATGTATTGAGTAGCATCTACGCTGTCTGTGCTCTGGCCGCGTTGGTTTGCTTCGCCATCAGGTTAGCGAAAAATTGCATGTCC…	MLGKCLTAGYCSQLLFLWCIVPSCFVALVNANNSSSSHLQLIYNLTICELNGTDWLSEKFDWAVETFVIFPVLTHIVSYGALTTSHFLDMVGLITVSTAGYYHERYVLSSIYAVCALAALVCFAIRLAKNCMSWRYSCTRYTNFLLDTKGRLYRWRSPVIIERGGKVDVGGHLIDLKKVVLDGSAATPVTKISAEQWGRP*	32,33,44,51	1-4-4	0	87218	23554
	KU950370.1	2015	China:Henan	HENPDS-2	ATGTTGGGGAAGTGCTTGACCGCGTGCTGTTGCTCGCGATTGCTTTTTTTGTGGTGTATCGTGCCGTTCTATCTTGCTGTGCTCGTCAACGCCAGCAACAACAACAGCTCTCATATTCAGTTGATTTATAACTTAACGCTATGTGAGCTGAATGGCACAGATTGGCTGGCACAAAAATTTGACTGGGCAGTGGAGACTTTTGTCATCTTCCCCGTGTTGACTCACATTGTTTCCTATGGGGCACTCACCACCAGCCATTTCCTTGACACAGTTGGTCTGGCCACTGTGTCCACCGCCGGATATTATCACGGGCGGTATGTCTTGAGTAGCATTTACGCAGTCTGTGCTCTGGCTGCGCTGATTTGCTTTGTCATTAGGCTTGCGAAGAACTGCATGTCC…	MLGKCLTACCCSRLLFLWCIVPFYLAVLVNASNNNSSHIQLIYNLTLCELNGTDWLAQKFDWAVETFVIFPVLTHIVSYGALTTSHFLDTVGLATVSTAGYYHGRYVLSSIYAVCALAALICFVIRLAKNCMSWRYSCTRYTNFLLDTKGRLYRWRSPVIVEKRGKVEVEGHLIDLKRVVLDGSAATPLTRVSAELWGRL*	30,35,44,51	1-4-3	0	87218	554
	KU950371.1	2015	China:Henan	HENXC-4	ATGTTGGGGAAATGCTTGACCGCGGGTTATTGCTCGCAATTGCCTTTTTTGTGGTGTATCGTGCCGTTCTATTTTGCTGCGCTCGTCAACGCCAGCAACAACAGCAGCTCCCATTTACAGTTGATTTATAACCTGACGATATGTGAGCTGAATGGCACAGATTGGCTGAAAGATAAAAATTTTGACTGGGCTGTGGAGACTTTCGTAATTTTTCCTGTGTTGACTCATATCGTCTCTTACGGCGCCCTCACCACTAGCCATTTTCTTGACACGGTCGGTCTGATCACTGTGTCCACCGCCGGATATTATCACGGGCGGTATGTATTGAGTAGCATCTACGCTGTCTGCGCCCTGGCTGCGTTTGTTTGCTTCGCCATTAGGTTGGCGAAAAATTGCATG…	MLGKCLTAGYCSQLPFLWCIVPFYFAALVNASNNSSSHLQLIYNLTICELNGTDWLKDKNFDWAVETFVIFPVLTHIVSYGALTTSHFLDTVGLITVSTAGYYHGRYVLSSIYAVCALAAFVCFAIRLAKNCMSWRYSCTRYTNFLLDTKGKLYRWRSSVIIERGGKVDVGGHLIDLKRVVLDGSAATPVTKISAEQWGRP*	30,33,34,44,51	1-4-4	0	87221	23557
	KU950374.1	2015	China:Henan	HENZMD-9	ATGTTGGGGAAATGCTTGACCGCGGGTTATTGCTCGCAATTGCCTTTTTTGTGGTGTATCGTGCCATTCTGTTTTGCTGTGCTCGTCAACGCCAACAGCAACAGCAGCTCCCACTTACAGTTGATTTATAACCTGACAATATGTGAGCTGAATGGCACAGATTGGCTGGACAAAAAATTTTCTTGGGCAGTGGAGACTTTCGTTATCTTTCCTGTGTTGACTCATATTGTCTCTTATGGCGCCCTCACCACTAGCCATTTTCTTGACACGGTCGGCCTGATCACTGTGTCCACCGCTGGATATTGTCACGAGCGGTATGTATTGAGTAGCATCTACGCTGTCTGTGCCCTGGCTGCGTTGGTTTGCTTCGCCATTAGGTTGGCGAAAAATTGCATGTCC…	MLGKCLTAGYCSQLPFLWCIVPFCFAVLVNANSNSSSHLQLIYNLTICELNGTDWLDKKFSWAVETFVIFPVLTHIVSYGALTTSHFLDTVGLITVSTAGYCHERYVLSSIYAVCALAALVCFAIRLAKNCMSWRYSCTRYTNFLLDTKGKLYRWRSPVIIERGGKVDVGGHLIDLKRVVLDGSAATPVTKISAEQWGRP*	34,44,51	1-4-4	0	87218	23554
	KU950375.1	2015	China:Henan	HENZZ-8	ATGTTGGGGAAGTGCTTGACCGCATGCTGTTGCTCGCGATTGCTTTTTTTGTGGTGTATCGTGCCGTCCTATCTTGCTGTGCTCGTCAACGCCAGCAACAACAACAGCTCTCATATTCAGTTGATTTATAACTTAACGCTATGTGAGCTGAATGGCACAGATTGGCTAGCACAAAAATTTGACTGGGCAGTGGAGACTTTTGTCATCTTCCCCGTGTTGACTCACATTGTTTCCTATGGGGCACTCACCACCAGCCATTTCCTTGACACAGTTGGTCTGGCCACCGTGTCCACCGCCGGATATTATCACGGGCGGTATGTCTTGAGTAGCATTTACGCAGTCTGTGCTCTGGCTGCGCTAGTTTGCTTTGTCATTAGGCTTGCGAAGAACTGCATGTCC…	MLGKCLTACCCSRLLFLWCIVPSYLAVLVNASNNNSSHIQLIYNLTLCELNGTDWLAQKFDWAVETFVIFPVLTHIVSYGALTTSHFLDTVGLATVSTAGYYHGRYVLSSIYAVCALAALVCFVIRLAKNCMSWRYSCTRYTNFLLDTKGKLYRWRSPVIVEKGGKVEVEGHLIDLKRVVLDGSAATPLTRVSAERWGRL*	30,35,44,51	1-4-3	0	87218	554
	KU978619.1	2015	China:Guangdong	GD-KP	ATGTTGGGGAAATGCTTGACCGCGGGCTGCTGCTCGCAATCTCTTTTTTTGTGGTGTATCGTGCCGTTCTGTTCTATTGCGCTCGTCAGCGCCAACGGAAACAGCAGCTCTTATTCGCAGTTGATCTACAACCTGACGCTATGTGAGCTGAATGGCACAGATTGGCTGGCCGCCAAATTTGATTGGGCAGTGGAATGTTTTGTCATCTTTCCCGTGTTGACTCACATTGTCTCCTACGGTGCCCTCACTACCAGCCATTTTCTTGACACAGTTAGCCTGGTCACTGTGTCCACCGCCGGGTTTTATCACGGGCGGTATGTCCTGAGTAGCATCTATGCAGTCTGTGCTTTTGCTGCTTTGATTTGCTTCGTCATTAGATTGGTGAAGAATTGTATGTCT…	MLGKCLTAGCCSQSLFLWCIVPFCSIALVSANGNSSSYSQLIYNLTLCELNGTDWLAAKFDWAVECFVIFPVLTHIVSYGALTTSHFLDTVSLVTVSTAGFYHGRYVLSSIYAVCAFAALICFVIRLVKNCMSWRYSCTRYTNFLLDTKGKIYRWRSPVIIEKGGKVEVGGHLIDLKRVVLDGSAATPVTKISAERWGHP*	34,44,51	1-3-2	0	218	23
	KX510269.1	2015	China:Tianjin	TJnh1501	ATGTTGGGGAAGTGCTTGACCGCGTGCTGTTGCTCGCGATTGCTTTTTTTGTGGTGTATCGTGCCGTCCTATCTTGCTGTGCTCGTCAACGCCAGCAACAACAACAGCTCTCATATTCAGTTGATTTATAACTTAACGCTATGTGAGCTGAATGGCACAGATTGGCTGGCACAAAAATTTGACTGGGCAGTGGAGACTTTTGTCATCTTCCCCGTGTTGACTCACATTGTTTCCTATGTGGCACTCACCACCAGCCATTTCCTTGACACAGTTGGTCTGGCCACTGTGTCCACCGCCGGATATTATCACGGGCGGTATGTCTTGAGTAGCATTTACGCAGTCTGTGCTCTGGCTGCGCTGATTTGCTTTGTCATTAGGCTTGCGAAGAACTGCATGTCC…	MLGKCLTACCCSRLLFLWCIVPSYLAVLVNASNNNSSHIQLIYNLTLCELNGTDWLAQKFDWAVETFVIFPVLTHIVSYVALTTSHFLDTVGLATVSTAGYYHGRYVLSSIYAVCALAALICFVIRLAKNCMSWRYSCTRYTNFLLDTKGKLYRWRSPVIVEKGGKVEVEGHLIDLKRVVLDGSAATPLTRVSAERWGRL*	30,35,44,51	1-4-3	0	87218	554
	KX621003.1	2015	China:Guangdong	GDsg	ATGTTGGGGAAATGCTTGACCGCGGGCTGTTGCTTGCAATTTCTTTTTTTGTGGTGTATCGTGCCGTTCTGTTCTATTGCGCTCGTCAGCGCCAGCGGAAACAGCAGCTCTTACTCGCAGTTGATCTACAACCTGACACTATGTGAGCTGAATGGCACAGATTGGCTGGCCACTAATTTTAATTGGGCAGTGGAATGTTTTGTCATCTTTCCCGTGTTGACTCACATCGTTTCGTACGGTGCCCTAACTACCAGCCATTTTCTTGACACAGTCAGCCTGGTCACTGTATCCGCCGCTGGGTTTCATCGCGGACGGTATGTTTTGAGTAGCATCTATGCAGTCTGTGCTTTTGCTGCTTTGATTTGCTTCATCATTAGGCTGGCGAAGAATTGCATGTCT…	MLGKCLTAGCCLQFLFLWCIVPFCSIALVSASGNSSSYSQLIYNLTLCELNGTDWLATNFNWAVECFVIFPVLTHIVSYGALTTSHFLDTVSLVTVSAAGFHRGRYVLSSIYAVCAFAALICFIIRLAKNCMSWRYSCTRYTNFLLDTKGKIYRWRSPVIIEKGGKVEVGGHLIDLKKVVLDGSAATPVTKISAERWGHL*	34,44,51	1-3-2	0	218	23
	KX689233.1	2015	China:Xinjiang	XJzx1-2015	ATGTTGGGGAAATGCTTGACCGCGGGCTTCTGCTCGCACTCTCTTTTTTTGTGGTGTATCGTGCCGTTCTGTTCTATTGCGCTCGTCAGCGCCAACGGAAACAGCAGCTCTTATTCACAGTTGATTTATAACCTGACGCTATGTGAGCTGAATGGCACAGATTGGCTGGCCGGAAAATTTGACTGGGCGGTAGAATGTTTTGTCATCTTTCCCGTGTTGACCCACATTGTCTCCTACGGTGCCCTCACTACCAGCCATTTCCTCGACACAGTCAGCCTGGTTATTGTATCCGCCGCCGGGTTTCATCACGGGCGGTATGTTTTGAGTAGCATCTATGCAGTCTGTGCTTTTGCTGCGTTAGTCTGCTTCATCATTAGGTTGGTGAAAAATTGCATGTCT…	MLGKCLTAGFCSHSLFLWCIVPFCSIALVSANGNSSSYSQLIYNLTLCELNGTDWLAGKFDWAVECFVIFPVLTHIVSYGALTTSHFLDTVSLVIVSAAGFHHGRYVLSSIYAVCAFAALVCFIIRLVKNCMSWRYSCTRYTNFLLDTKGKIYRWRSPVIIEKEGKVEVGGHLIDLKRVVLDGSAATPVTKISAERWGRP*	34,44,51	1-3-2	0	218	23
	KX758250.1	2015	China:Fujian	FJXS15	ATGTTGGGGAAATGCTTGACCGCGGGTTACTGCTCGCAATTGCCTTTTTTGCGGTATATCGTGCCGTTCTGTTTTGCTGCGCTCGTCAACGCCAGCAACAACAGCAGCTCCCATTTACAGTTGATTTATAACCTGACGATATGTGAGCTGAATGGCACAGATTGGCTTAATGAAAAATTTGACTGGGCAGTGGAGACTTTCGTCATCTTTCCTGTGTTGACTCATATTGTCTCTTACGGCGCCCTTACCACTAGCCATTTTCTTGACACGGTCGGCCTAATCACTGTGTCCACCGCCGGTTATTATCACGGGCGGTATGTATTGAGTAGCATCTACGCTGTCTGTGCCCTGGCTGCGTTGGTTTGCTTCGCCATTAGATTGGCGAAAAATTGTATGTCC…	MLGKCLTAGYCSQLPFLRYIVPFCFAALVNASNNSSSHLQLIYNLTICELNGTDWLNEKFDWAVETFVIFPVLTHIVSYGALTTSHFLDTVGLITVSTAGYYHGRYVLSSIYAVCALAALVCFAIRLAKNCMSWRYSCTRYTNFLLDTKGKLYRWRSPVIIEKGGRVDVEGHLIDLKRVVLDGSAATPVTKISAEQWGRP*	30,33,34,44,51	1-4-4	0	87218	23554
	KX767091.1	2015	China:Gansu	GSWW/CHA 2015	ATGTTGGGGAAGTGCTTGACCGCGTGCTGTTGCTCACGATTGCTTTTTTTGTGGTGTATCGTGCCGTTCTATCTTACTGTGCCCGCCAACGCCAGCAACAACAGCAGCTCTCATATTCAGTTGATTTATAACTTAACGTTATGTGAGCTGAATGGCACAGATTGGCTGGCACAAAAATTTGACTGGGCAGTGGAGACTTTTGTCATCTTCCCCGTGTTGACTCACATTGTTTCCTACGGGGCACTCACCACCAGCCATTTCCTTGACACAGTTGGTCTGACCATTGTGTCCACCGCCGGATATTATCACGGGCGGTACATCTTGAGCAGCATTTACGCAGTCTGTGCTCTGGCTGCGCTGATTTGCTTTGTCATTAGGCTTGCGAAGAACTGCATGTCC…	MLGKCLTACCCSRLLFLWCIVPFYLTVPANASNNSSSHIQLIYNLTLCELNGTDWLAQKFDWAVETFVIFPVLTHIVSYGALTTSHFLDTVGLTIVSTAGYYHGRYILSSIYAVCALAALICFVIRLAKNCMSWRYSCTRYTNFLLDTKGRLYRWRSPVIVEKRGKVEVEGHLIDLKRVVLDGSAATPLTRVSAELWGRL*	30,33,34,44,51	1-3-3	0	218	554
	KX815407.1	2015	China:Guangdong	15GD1	ATGTTGGGGAAGTGCTTGACCGCGTGCTGTTGCTCGCGATTGCTTTTTTTGTGGTGTATCGTGCCGTCCTATCTTGCTGTGCTCGTCAACGCCAGCAACAACCACAGCTCTCATATTCAGTTGATTTATAACTTAACGCTATGTGAGCTGAATGGCACAGATTGGCTGGCACAAAAATTTGACTGGGCAGTGGAGACTTTTGTCATCTTCCCCGTGTTGACTCACATTGTTTCCTATGGGGCACTCACCACCAGCCATTTCCTTGACACAGTTGGTCTGGCCACTGTGTCCACCGCCGGATATTATCACGGGCGGTATGTCTTGAGTAGCATTTACGCAGTTTGTGCTCTGGCTGCGCTGATTTGCTTTGTCATTAGGCTTGCGAAGAACTGCATGTCC…	MLGKCLTACCCSRLLFLWCIVPSYLAVLVNASNNHSSHIQLIYNLTLCELNGTDWLAQKFDWAVETFVIFPVLTHIVSYGALTTSHFLDTVGLATVSTAGYYHGRYVLSSIYAVCALAALICFVIRLAKNCMSWRYSCTRYTNFLLDTKGKLYRWRSPVIVEKGGKVEVEGHLIDLKRVVLDGSAATPLTRVSAERWGRL*	30,44,51	1-4-3	0	87218	554
	KX815408.1	2015	China:Guangdong	15GD2	ATGTTGGGGAAGTGCTTGACCGCGTGCTGTTGCTCGCGATTGCTTTTTTTGTGGTGTATCGTGCCGTCCTATCTTGCTGTGCTCGTCAACGCCAGCAACAACCACAGCTCTCATATTCAGTTGATTTATAACTTAACGCTATGTGAGCTGAATGGCACAGATTGGCTGGCACGAAAATTTGACTGGGCAGTGGAGACTTTTGTCATCTTCCCCGTGTTGACTCACATTGTTTCCTATGGGGCACTCACCACCAGCCATTTCCTTGACACAGTTGGTCTGGCCACTGTGTCCACCGCCGGATATTATCACGGGCGGTATGTCTTGAGTAGCATTTACGCAGTCTGTGCTCTGGCTGCGCTGATTTGCTTTGTCATTAGGCTTGCGAAGAACTGCATGTCC…	MLGKCLTACCCSRLLFLWCIVPSYLAVLVNASNNHSSHIQLIYNLTLCELNGTDWLARKFDWAVETFVIFPVLTHIVSYGALTTSHFLDTVGLATVSTAGYYHGRYVLSSIYAVCALAALICFVIRLAKNCMSWRYSCTRYTNFLLDTKGKLYRWRSPVIVEKGGKVEVEGHLIDLKRVVLDGSAATPLTRVSAERWGRL*	30,44,51	1-4-3	0	87218	554
	KX815409.1	2015	China:Guangdong	15GD3	ATGTTGGGGAAGTGCTTGACCGCGTGCTGTTGCTCGCGATTGCTTTTTTTGTGGTGTATCGTGCCGTCCTATCTTGCTGTGCTCGTCAACGCCAGCAACAACCACAGCTCTCATATTCAGTTGATTTATAACTTAACGCTATGTGAGCTGAATGGCACAGATTGGCTGGCACGAAAATTTGACTGGGCAGTGGAGACTTTTGTCATCTTCCCCGTGTTGACTCACATTGTTTCCTATGGGGCACTCACCACCAGCCATTTCCTTGACACAGTTGGTCTGGCCACTGTGTCCACCGCCGGATATTATCACGGGCGGTATGTCTTGAGTAGCATTTACGCAGTCTGTGCTCTGGCTGCGCTGATTTGCTTTGTCATTAGGCTTGCGAAGAACTGCATGTCC…	MLGKCLTACCCSRLLFLWCIVPSYLAVLVNASNNHSSHIQLIYNLTLCELNGTDWLARKFDWAVETFVIFPVLTHIVSYGALTTSHFLDTVGLATVSTAGYYHGRYVLSSIYAVCALAALICFVIRLAKNCMSWRYSCTRYTNFLLDTKGKLYRWRSPVIVEKGGKVEVEGHLIDLKRVVLDGSAATPLTRVSAERWGRL*	30,44,51	1-4-3	0	87218	554
	KX815410.1	2015	China:Guangdong	15GD4	ATGTTGGGGAAGTGCTTGACCGCGTGCTGTTGCTCGCGATTGCTTTTTTTGTGGTGTATCGTGCCGTCCTATCTTGCTGTGCTCGTCAACGCCAGCAACAACAACAGCTCTCATATTCAGTTGATTTATAACTTAACGCTATGTGAGCTGAATGGCACAGATTGGCTGGCACAAAAATTTGACTGGGCAGTGGAGACTTTTGTCATCTTCCCCGTGTTGACTCACATTGTTTCCTATGGGGCACTCACCACCAGCCATTTCCTTGACACAGTTGGTCTGGCCACTGTGTCCACCGCCGGATATTATCACGGGCGGTATGTCTTGAGTAGCATTTACGCAGTCTGTGCTCTGGCTGCGCTGATTTGCTTTGTCATTAGGCTTGCGAAGAACTGCATGTCC…	MLGKCLTACCCSRLLFLWCIVPSYLAVLVNASNNNSSHIQLIYNLTLCELNGTDWLAQKFDWAVETFVIFPVLTHIVSYGALTTSHFLDTVGLATVSTAGYYHGRYVLSSIYAVCALAALICFVIRLAKNCMSWRYSCTRYTNFLLDTKGKLYRWRSPVIVEKGGKVEVEGHLIDLKRVVLDGSAATPLTRVSAERWGRL*	30,35,44,51	1-4-3	0	87218	554
	KX815411.1	2015	China:HeBei	15HEB1	ATGTTGGGGAAATGCTTGACCGCGGGTTGTTGCTCGCAATTGCCTTTTTTGTGGTGTATCGTGCCATTCTGTTTTGCTGCGCTCGTCAACGCCAACAGCAACAGCAGCTCTCATCTACAATTGATTTATAACCTGACGATATGTGAGCTGAATGGCACAGAATGGCTGGGTAAAAGGTTTGACTGGACAGTGGAGACTTTCGTTATTTTTCCTGTGTTGACTCATATTGTCTCTTACGGCGCCCTTACCACTAGCCATTTTCTTGACACGGTCGGCCTGATCACTGTGTCCACCGCCGGATATTATCACGAGCGGTACGTATTGAGTAGCATCTACGCTGTCTGTGCCCTGGCTGCGTTGGTTTGCTTCGCCATTAGGTTGGCGAAAAATTGCATGTCC…	MLGKCLTAGCCSQLPFLWCIVPFCFAALVNANSNSSSHLQLIYNLTICELNGTEWLGKRFDWTVETFVIFPVLTHIVSYGALTTSHFLDTVGLITVSTAGYYHERYVLSSIYAVCALAALVCFAIRLAKNCMSWRYSCTRYTNFLLDTKGKLYRWRSPVIIEKGGKVDVGGHLIDLKRVVLDGSAATPVTKISAEQWGRP*	34,44,51	1-4-4	0	87218	23554
	KX815412.1	2015	China:HeBei	15HEB3	ATGTTGGGGAAGTGCTTGACCGCGTGCTGTTGCTCGCGATTGCTTTTTTTGTGGTGTATCGTGCCGTTCTATCTTGCTGTGCTCGCCAACGCCAGCAACAGCAACAGCTCTCATATTCAGTTGATTTATAACTTAACGTTATGTGAGCTGAATGGCACAGATTGGCTGGCACAAAAATTTGACTGGGCAGTGGAGACTTTTGTCATCTTCCCCGTGTTGACTCACATTGTTTCCTATGGAGCACTCACCACCAGCCATTTCCTTGACACAGTTGGTCTAGCCACTGTGTCCACCGCCGGATATTACCACGGGCGGTATGTCTTGAGTAGCATTTACGCGGTCTGTGCTCTGGCTGCGCTGATTTGCTTTGTCATTAGGCTTGCGAAGAACTGCATGTCC…	MLGKCLTACCCSRLLFLWCIVPFYLAVLANASNSNSSHIQLIYNLTLCELNGTDWLAQKFDWAVETFVIFPVLTHIVSYGALTTSHFLDTVGLATVSTAGYYHGRYVLSSIYAVCALAALICFVIRLAKNCMSWRYSCTRYTNFLLDTKGRLYRWRSPVIVEKGGKVEVGGHLIDLKRVVLDGSAATPLTRVSAEQWGRL*	30,35,44,51	1-3-3	0	218	554
	KX815413.1	2015	China:Henan	15HEN1	ATGTTGGGGAAATGCTTGACCGCGGGTTATTGCTCGCAATTGCCTTTTTTGTGGTATATCGTGCCATTCTGTCTTGCTGCGCTCGTCAACGCCAGCAACGACAGCAGCTCCCATCTACAGTTGATTTATAACCTGACGATATGTGAGCTGAATGGCACAGAGTGGCTGAGTGAAAAATTTAGCTGGGCTGTGGAAACTTTCGTTATCTTTCCTGTGTTGACTCATATCGTCTCTTACGGCGCCCTCACCACTAGCCATTTCCTTGATATGGTCGGCCTGGTTACTGTGTCCACCGCTGGATATTATCACAAGCGGTATGTATTGAGTAGCATCTACGCTGTCTGTGCCCTGGCTGCGTTGGTTTGCTTCGCCATTAGGTTGGCAAAAAATTGCATGTCC…	MLGKCLTAGYCSQLPFLWYIVPFCLAALVNASNDSSSHLQLIYNLTICELNGTEWLSEKFSWAVETFVIFPVLTHIVSYGALTTSHFLDMVGLVTVSTAGYYHKRYVLSSIYAVCALAALVCFAIRLAKNCMSWRYSCTRYTNFVLDTKGKLYRWRSPVIIERGGKVDVGGHLIDLKRVVLDGSAATPVTKISAEQWGRP*	30,33,44,51	1-4-4	0	87218	23554
	KX815414.1	2015	China:Henan	15HEN3	ATGTTGGTGAAGTGCTTGACCGCGCGCTTTTGCTCGCGATTGCCTTTTTTGTGGTGTATCGTGCCGTTCTATCTTGCTGTGCTCGTCAACGCCGGCAACAACAACAGCTCCCATATTCAGTTGATTTATAACTTGACGCTATGTGAGCTGAATGGCACAGATTGGCTGGCACAAAAATTTGACTGGGCAGTGGAGACTTTTGTCATCTTCCCCGTGTTGACTCACATTGTTTCCTATGGGGCACTCACCACCAGCCATTTCCTTGACACAGTTGGTCTGGCCACTGTGTCCACCGCCGGATATTATCACGGGCGGTATGTCTTGAGTAGCATTTACGCAGTCTGTGCTCTGGCTGCGCTGATTTGCTTTGTCATTAGGCTTGCGAAGAACTGCATGTCC…	MLVKCLTARFCSRLPFLWCIVPFYLAVLVNAGNNNSSHIQLIYNLTLCELNGTDWLAQKFDWAVETFVIFPVLTHIVSYGALTTSHFLDTVGLATVSTAGYYHGRYVLSSIYAVCALAALICFVIRLAKNCMSWRYSCTRYTNFLLDTKGRLYRWRSPVIVEKSGKVEVEGHLIDLKRVVLDGSAATPLTRVSAELWGRP*	35,44,51	1-4-3	0	87218	554
	KX815415.1	2015	China:Henan	15HEN4	ATGTTGGGGAAATGCTTGACCGCGGGTTGTTGCTCGCAATTGCCTTTTTTGTGGTGTATCGTGCCATTCTGTTTTGCTGTGCTCGTCAACGCCAGCAGCAACAGCAGCTCCCATCTACAATTGATTTATAACCTAACGATATGCGAGCTGAATGGCACAGATTGGCTGAAAGAAAAATTTGACTGGGCTGTTGAGACTTTCGTCATCTTTCCCGTGTTGACTCATATTGTCTCTTATGGTGCCCTCACCACTAGCCATTTTCTTGACACGGTCGGCCTGATCACTGTGTCCACCGCTGGGTATTTTCACAAGCGGTATGTATTGAGTAGCATCTACGCTGTCTGTGCCCTGGCTGCGTTGGTTTGCTTCGCCATTAGGTTGGCGAAAAATTGCATGTCC…	MLGKCLTAGCCSQLPFLWCIVPFCFAVLVNASSNSSSHLQLIYNLTICELNGTDWLKEKFDWAVETFVIFPVLTHIVSYGALTTSHFLDTVGLITVSTAGYFHKRYVLSSIYAVCALAALVCFAIRLAKNCMSWRFSCTRYTNFLLDTKGKLYRWRSPVIIEKGGKVDVGGHLIDLKRVVLDGSAATPVTKISAEQWGRP*	30,34,44,51	1-4-4	0	87218	23554
	KX815416.1	2015	China:Hunan	15HUN1	ATGTTGGGGAAGTGCTTGACCGCGTGCTGTTGCTCGCGATTGCTTTTTTTGTGGTGTATCGTGCCGTCCTATCTTGCTGTGCTCGTCAACGCCAGCAACAACCACAGCTCTCATATTCAGTCGATTTATAACTTAACGCTATGTGAGCTGAATGGTACAGGTTGGCTGGCAAAAAAATTTGACTGGGCAGTGGAGACTTTTGTCATCTTCCCCGTGTTGACTCACATTGTTTCCTATGGGGCACTCACCACCAGCCATTTCCTTGACACAGTTGGTCTGGCCACTGTGTCCACCGCCGGATATTATCACGGGCGGTATGTCTTGAGTAGCATTTACGCAGTCTGTGCTCTGGCTGCGCTGATTTGCTTTGTCATTAGGCTTGCGAAGAACTGCATGTCC…	MLGKCLTACCCSRLLFLWCIVPSYLAVLVNASNNHSSHIQSIYNLTLCELNGTGWLAKKFDWAVETFVIFPVLTHIVSYGALTTSHFLDTVGLATVSTAGYYHGRYVLSSIYAVCALAALICFVIRLAKNCMSWRYSCTRYTNFLLDTKGKLYRWRSPVIVEKGGKVEVEGHLIDLKRVVLDGSAATPLTRVSAERWGRL*	30,44,51	1-4-3	0	87218	554
	KX815417.1	2015	China:Hunan	15HUN2	ATGTTGGGGAAGTGCTTGACCGCGTGCTGTTGCTCGCGATTGCTTTTTTTGTGGTGTATCGTGCCGTCCTATCTTGCTGTGCTCGTCAACGCCAGCAACAACCACAGCTCTCATATTCAGTTGATTTATAACTTAACGCTATGTGAGCTGAATGGCACAGATTGGCTGGCAAAAAAATTTGACTGGGCAGTGGAGACTTTTGTCATCTTCCCCGTGTTGACTCACATTGTTTCCTATGGGGCACTCACCACCAGCCATTTCCTTGACACAGTTGGTCTGGCCACTGTGTCTACCGCCGGATATTATCACGGGCGGTATGTCTTGAGTAGCATTTACGCAGTCTGTGCTCTGGCTGCGCTGATTTGCTTTGTCATTAGGCTTGCGAAGAACTGCATGTCC…	MLGKCLTACCCSRLLFLWCIVPSYLAVLVNASNNHSSHIQLIYNLTLCELNGTDWLAKKFDWAVETFVIFPVLTHIVSYGALTTSHFLDTVGLATVSTAGYYHGRYVLSSIYAVCALAALICFVIRLAKNCMSWRYSCTRYTNFLLDTKGKLYRWRSPVIVEKGGKVEVEGHLIDLKRVVLDGSAATPLTRVSAERWGRL*	30,44,51	1-4-3	0	87218	554
	KX815418.1	2015	China:Hunan	15HUN3	ATGTTGGGGAAGTGCTTGACCGCGTGCTGTTGCTCGCGATTGCTTTTTTTGTGGTGTATCGTGCCGTGCTATCTTGCTGTGCTCGTCAACGCCAGCAACAACAACAGCTCTCATATTCAGTTGATTTATAACTTAACGCTATGTGAGCTGAATGGCACAGATTGGCTGGCACAAAAATTTTACTGGGCAGTGGAGACTTTTGTCCTCTTCCCCGTGTTGACTCACATTGTTTCCTATGGGGCACTCACCACCAGCCATTTCCTTGACACAGTTGGTCTGGCCACTGTGTCCACCGCCGGATATTATCACGGGCGGTATGTCTTGAGTAGCATTTACGCAGTCTGTGCTCTGGCTGCGCTGATTTGCTTTGTCATTAGGCTTGCGAAGAACTGCATGTCC…	MLGKCLTACCCSRLLFLWCIVPCYLAVLVNASNNNSSHIQLIYNLTLCELNGTDWLAQKFYWAVETFVLFPVLTHIVSYGALTTSHFLDTVGLATVSTAGYYHGRYVLSSIYAVCALAALICFVIRLAKNCMSWRYSCTRYTNFLLDTKGRLYRWRSPVIVEKRGKVEVEGHLIDLKRVVLDGSAATPLTRVSAELWGRL*	30,35,44,51	1-4-3	0	87218	554
	KX815419.1	2015	China:Jiangxi	15JX1	ATGTTGGGGAAATGCTTGACCGCGGGTTATTGCTCGCGATTGCCTTTTTTGTGGTGTATCGTGCCATTCTGTTTTGCTGTGCCCGTCAACGCCAACAACAACAGCAGCTCCCATCTACAGTTGATTTATAACCTGACGATATGTGAGCTGAATGGCACGGATTGGCTGAGAAAAAACCATTTTGATTGGGCAGTGGAAACTTTCGTCATCTTTCCTGTATTGACTCATATTGTCTCTTACGGCGCCCTTACCACTAGCCATTTTCTTGACACGGTCGGCCTGATCACTGTGTCCACCGCCGGATACCTTCACCAGCGGTATGTATTGAGCAGCATCTACGCTGTCTGTGCCCTGGCTGCATTTGTTTGCTTTGCCATTAGGTTGGCGAAAAATTGCATG…	MLGKCLTAGYCSRLPFLWCIVPFCFAVPVNANNNSSSHLQLIYNLTICELNGTDWLRKNHFDWAVETFVIFPVLTHIVSYGALTTSHFLDTVGLITVSTAGYLHQRYVLSSIYAVCALAAFVCFAIRLAKNCMSWRYSCTRYTNFLLDTKGKLYRWRSPVIIEKGGKVDVGGHLIDLKRVVLDGSAATPVTKISAEQWGRP*	34,44,51	1-2-4	0	87	23557
	KX815420.1	2015	China:Jiangxi	15JX2	ATGTTGGGGAAGTGCTTGACCGCGTGCTGTTGCTCGCGATTGCTTTTTTTGTGGTATATCGTGCCGTTCTATCTTGCTGTGCTCGTCAACGCCAACAACAACAACAGCTCTCATATTCAGTTGATTTATAACTTAACGCTATGTGAGCTGAATGGCACAGATTGGCTGGCACAAAAATTTGACTGGGCAGTGGAGACTTTTGTCATCTTCCCCGTGTTGACTCACATTGTTTCCTATGGGGCACTCACCACCAGCCATTTCCTTGACACAGTTGGTCTGGCCACTGTGTCCACCGCCGGATATTATCACGGGCGGTATGTCTTGAGTAGCATTTACGCAGTCTGTGCTCTGGCTGCGCTGATTTGCTTTGTCATTAGGCTTGCGAAGAACTGCATGTCC…	MLGKCLTACCCSRLLFLWYIVPFYLAVLVNANNNNSSHIQLIYNLTLCELNGTDWLAQKFDWAVETFVIFPVLTHIVSYGALTTSHFLDTVGLATVSTAGYYHGRYVLSSIYAVCALAALICFVIRLAKNCMSWRYSCTRYTNFLLDTKGRLYRWRSPVIVEKRGKVEVEGHLIDLKRVVLDGSAATPLTRVSAELWGRL*	34,35,44,51	1-4-3	0	87218	554
	KX815421.1	2015	China:Jiangxi	15JX3	ATGTTGGGGAAGTGCTTGACCGCGTGCTGTTGCTCGCGATTGCCTTTTTTGTGGTGTATCGTGCCGTTCTATCTTGCTGTGCTCGTCAACGCCAGCAACAACAACAGCTCTCATATTCAGTTGATTTATAACTTAACGCTATGTGAGCTGAATGGCACAGATTGGCTGGCACAAAAATTTGACTGGGCAGTGGAGACTTTTGTCATCTTCCCCGTGTTGACTCACATTGTTTCCTATGGGGCACTCACCACCAGCCATTTCCTTGACACAGTTGGTCTGGCCACTGTGTCCACCGCCGGATATTATCACGGGCGGTATGTCTTGAGTAGCATTTACGCAGTCTGTGCTCTGGCTGCGCTGATTTGCTTTGTCATTAGGCTTGCGAAGAACTGCATGTCC…	MLGKCLTACCCSRLPFLWCIVPFYLAVLVNASNNNSSHIQLIYNLTLCELNGTDWLAQKFDWAVETFVIFPVLTHIVSYGALTTSHFLDTVGLATVSTAGYYHGRYVLSSIYAVCALAALICFVIRLAKNCMSWRYSCTRYTNFLLDTKGRLYRWRSPVIVEKRGKVEVEGHLIDLKRVVLDGSAATPLTRVSAELWGRP*	30,35,44,51	1-4-3	0	87218	554
	KX815422.1	2015	China:Jiangxi	15JX4	ATGTTGGGGAAGTGCTTGACCGCGTGCTGTTGCTCGCGATTGCTTTTTTTGTGGTGTATCGTGCCGTTCTATCTTGCTGTGCTCGTCAACGCCAACAACAACAACAGCTCTCATATTCAGTTGATTTATAACTTGACGCTATGTGAGCTGAATGGCACAGATTGGCTGGCACAAAATTTTGACTGGGCAGTGGAGACTTTTGTCATCTTCCCCGTGTTGACTCACATTGTTTCCTATGGGGCACTCACCACCAGCCATTTCCTTGACACAGTTGGCCTGGCCACTGTGTCCACCGCCGGATATTATCACGGGCGGTATGTCTTGAGTAGCATTTACGCAGTCTGTGCTCTGGCTGCGCTGATTTGCTTTGTCATTAGGCTTGCGAAGAACTGCATGTCC…	MLGKCLTACCCSRLLFLWCIVPFYLAVLVNANNNNSSHIQLIYNLTLCELNGTDWLAQNFDWAVETFVIFPVLTHIVSYGALTTSHFLDTVGLATVSTAGYYHGRYVLSSIYAVCALAALICFVIRLAKNCMSWRYSCTRYTNFLLDTKGRLYRWRSPVIVEKRGKVEVEGHLIDLKRVVLDGSAATPLTRVSAELWGRL*	34,35,44,51	1-4-3	0	87218	554
	KX815423.1	2015	China:Liaoning	15LN1	ATGTTGGGGAAATGCTTGACCGCGGGTTATTGCTCACAATTGCCTTTTTCGTGGTGTATCGTGCCATTCTGTTTTGCTGCGCTCGTCAACGCCAACAGCAACAGCAGCTCCCATCTGCAGTTGATTTATAACCTGACGATATGTGAGCTGAATGGCACAGAGTGGCTGGGAGACAAATTTGACTGGGCAGTTGAGACTTTCGTTATCTTTCCTGTGTTGACTCATATTGTCTCTTACGGTGCCCTTACCACTAGCCACTTTCTTGACGCGGTCGGCCTGATCACTGTGTCCGCCGCCGGATATCATCACGAGCGGTATGTATTGAGTAGCATCTACGCTATCTGTGCCCTGGCTGCGCTGGTTTGCTTCGCTATTAGGTTGGCGAAAAACTGCATGTCC…	MLGKCLTAGYCSQLPFSWCIVPFCFAALVNANSNSSSHLQLIYNLTICELNGTEWLGDKFDWAVETFVIFPVLTHIVSYGALTTSHFLDAVGLITVSAAGYHHERYVLSSIYAICALAALVCFAIRLAKNCMSWRYSCTRYTNFLLDTKGKLYRWRSPVIIEKGGKVDVGGQLIDLKRVVLDGSAATPVTKISAEQWGRP*	34,44,51	1-4-4	0	87218	23554
	KX815424.1	2015	China:Liaoning	15LN2	ATGTTGGGGAAGTGCTTGACCGCGTGCTGTTGCTCGCGATTGCTTTTTTTGTGGTGTATCGTGCCGTTCTATCTTGCTGTGCTCGTCAACGCCAGCAACAGCAACAGCTCTCATATTCAGTTGATTTATAACTTAACGCTATGTGAGCTGAATGGCACAGATTGGCTGGCACAAAGATTTGACTGGGCAGTGGAGACTTTTGTCATCTTCCCCGTGTTGACTCACATTGTTTCCTATGGGGCACTCACCACCAGCCATTTCCTTGACACAGTTGGTCTGGCCACTGTGTCCACCGCCGGATATTATCACGGGCGGTATGTCTTGAGTAGCATTTACGCAGTCTGTGCTCTGGCTGCGCTGATTTGCTTTGTCATTAGGCTTGCGAAGAACTGCATGTCC…	MLGKCLTACCCSRLLFLWCIVPFYLAVLVNASNSNSSHIQLIYNLTLCELNGTDWLAQRFDWAVETFVIFPVLTHIVSYGALTTSHFLDTVGLATVSTAGYYHGRYVLSSIYAVCALAALICFVIRLAKNCMSWRYSCTRYTNFLLDTKGRLYRWRSPVIVEKRGKVEVEGHLIDLKRVVLDGSAATPLTRVSAELWGRL*	30,35,44,51	1-4-3	0	87218	554
	KX815425.1	2015	China:Liaoning	15LN3	ATGTTGGGGAAATGCTTGACCGGGGGTTATTGCTCGCAATTGCCTTTTTTGTGGTGTATCGTGCCATTCTGTTTTGCTGCGCTCGTCAACGCCGACAGCAACAGCAGCTCTCATCTACAGTTGATTTATAACCTGACGATATGTGAGCTGAATGGCACAGAGTGGCTGGGCAAAAATTTTAACTGGGCAGTGGAGACTTTCGTCATCTTTCCTGTGTTGACTCATATTGTTTCTTACGGCGCCCTTACCACTAGCCATTTTCTTGATACGGTCGGCTTGATCACCGTGTCCACCGCCGGATATTATCACGGGCGGTATGTATTGAGTAGCATCTACGCTGTCTGTGCCCTGGCTGCGTTGGTTTGCTTCGCCGTTAGGTTGGCGAAAAATTGCATGTCC…	MLGKCLTGGYCSQLPFLWCIVPFCFAALVNADSNSSSHLQLIYNLTICELNGTEWLGKNFNWAVETFVIFPVLTHIVSYGALTTSHFLDTVGLITVSTAGYYHGRYVLSSIYAVCALAALVCFAVRLAKNCMSWRYSCTRYTNFLLDTKGKLYRWRSPVIIEKGGKVEVGGHLIDLKRVVLDGSAATPVTKISAEQWGRP*	34,44,51	1-4-3	0	87218	554
	KX815426.1	2015	China:Sichuan	15SC1	ATGTTGGGGAAGTGCTTGACCGCGCGCTGTTGCTCGCGATTGCTTTTTTTGTGGTGTATCGTGCCGTTCTATCTTGCTGTGCTCGTCAACGCCAGCAACAACAACAGCTCTCATATTCAGTTGATTTATAACTTGACGCTATGTGAGCTGAATGGCACAGATTGGCTGGCACAAAATTTTGACTGGGCAGTGGAGACTTTTGTCATCTTCCCCGTGTTGACTCACATTGTTTCCTATGGGGCACTCACCACCAGCCATTTCCTTGACACAGTTGGTCTGGCCACTGTGTCCACCGCCGGATATTATCACGAGCGGTATGTCTTGAGTAGCATTTACGCAGTCTGTGCTCTGGCTGCGCTGATTTGCTTTGTCATTAGGCTTGCGAAGAACTGCATGTCC…	MLGKCLTARCCSRLLFLWCIVPFYLAVLVNASNNNSSHIQLIYNLTLCELNGTDWLAQNFDWAVETFVIFPVLTHIVSYGALTTSHFLDTVGLATVSTAGYYHERYVLSSIYAVCALAALICFVIRLAKNCMSWRYSCTRYTNFLLDTKGRLYRWRSPVIVEKRGKVEVEGHLIDLKRVVLDGSAATPLTRVSAELWGRL*	30,35,44,51	1-4-3	0	87218	554
	KX815427.1	2015	China:Sichuan	15SC2	ATGTTGGGGAAGTGCTTGACCGCGTGCTGTTGCTCGCGATTGCCTTTTTTGTGGTGTATCGTGCCGTTCTATCTTGCTGTGCTCGTCAACGCCAGCAACAACAACAGCTCTCATATTCAGTTGATTTATAACTTAACGCTATGTGAGCTGAATGGCACAGATTGGCTGGCACAAAAATTTGACTGGGCAGTGGAGACTTTTGTCATCTTCCCCGTGTTGACTCACATTGTTTCCTATGGGGCACTCACCACCAGCCATTTCCTTGACACAGTTGGTCTGGCCACTGTGTCCACCGCCGGATATTATCACGGGCGGTATGTCTTGAGTAGCATTTATGCAGTCTGTGCTCTGGCTGCGCTGATTTGCTTTGTCATTAGGCTTGCGAAGAACTGCATGTCC…	MLGKCLTACCCSRLPFLWCIVPFYLAVLVNASNNNSSHIQLIYNLTLCELNGTDWLAQKFDWAVETFVIFPVLTHIVSYGALTTSHFLDTVGLATVSTAGYYHGRYVLSSIYAVCALAALICFVIRLAKNCMSWRYSCTRYTNFLLDTKGRLYRWRSPVIVEKRGKVEVEGHLIDLKRVVLDGSAATPLTRVSAELWGRP*	30,35,44,51	1-4-3	0	87218	554
	KX815428.1	2015	China:Sichuan	15SC3	ATGTTGGGGAAATGCTTGACCGCGGGTTATTGCTCGCAATTGCCTTTTTTGTGGTGTATCGTGCCATTCTGTTTTGCTGCGCTCGTCAACGCCAACAGCAACAGCAGCTCCCACTTACAGTTGATTTATAACCTGACGATATGTGAGCTGAATGGCACAGATTGGCTGGAAGAAAAATTTTCTTGGGCAGTGGAGACTTTCGTTATCTTTCCTGTGTTAACTCATATTGTCTCTTACGGCGCCCTTACCACTAGCCATTTTCTTGACGCGGTCGGTCTGATCACTGTGTCCACCGCCGGGTATTGTCACGGGCGGTATGTATTGAGTAGCATCTACGCTGTCTGTGCCCTGGCTGCGTTGGTCTGCTTCGCCATTAGGTTGGCGAAAAATTGCATGTCC…	MLGKCLTAGYCSQLPFLWCIVPFCFAALVNANSNSSSHLQLIYNLTICELNGTDWLEEKFSWAVETFVIFPVLTHIVSYGALTTSHFLDAVGLITVSTAGYCHGRYVLSSIYAVCALAALVCFAIRLAKNCMSWRYSCTRYTNFLLDTKGKLYRWRSPVIIERGGKVDIDGHLIDLKKVVLDGSAATPVTKISAEQWGRP*	34,44,51	1-4-4	0	87218	23554
	KX815429.1	2015	China:Shaanxi	15SN1	ATGTTGGGGAAGTGCTTGACCGCGTGCTGTTGCTCGCGATTGCTTTTTTTGTGGTGTATCGTGCCGTCCTATCTTGCTGTGCTCGTCAACGCCAGCAGAAACAACAGCTCTCATATTCAGTTGATTTATAACTTAACGCTATGTGAGCTGAATGGCACAGATTGGCTGGCACAAAAATTTGACTGGGCAGTGGAGACTTTTGTCATCTTCCCCGTGTTGACTCACATTGTTTCCTATGGGGCACTCACCACCAGCCATTTCCTTGACACAGTTGGTCTGGCCACTGTGTCCACCGCCGGATATTATCACGGGCGGTATGTCTTGAGTAGCATTTACGCAGTCTGTGCTCTGGCTGCGCTGATTTGCTTTGTCATTAGGCTTGCGAAGAACTGCATGTCC…	MLGKCLTACCCSRLLFLWCIVPSYLAVLVNASRNNSSHIQLIYNLTLCELNGTDWLAQKFDWAVETFVIFPVLTHIVSYGALTTSHFLDTVGLATVSTAGYYHGRYVLSSIYAVCALAALICFVIRLAKNCMSWRYSCTRYTNFLLDTKGKLYRWRSPVIVEKGGKVEVEGHLIDLKRVVLDGSAATPLTRVSAERWCRL*	30,35,44,51	1-4-3	0	87218	554
	KX815430.1	2015	China:Shaanxi	15SN2	ATGTTGGGGAAGTGCTTGACCGCGTGCTGTTGCTCGCGATTGCTTTTTTTGTGGTGTATCGTGCCGTCCTATCTTGCTGTGCTCGTCAACGCCAGCAAAAACAACAGCTCTCATATTCAGTTGATTTATAACTTAACGCTATGTGAGCTGAATGGCACAGATTGGCTGGCACAAAAATTTGACTGGGCAGTGGAGACTTTTGTCATCTTCCCCGTGTTGACTCACATTGTTTCCTATGGGGCACTCACCACCAGCCATTTCCTTGACACAGTTGGTCTGGCCACTGTGTCCACCGCCGGATATTATCACGGGCGGTATGTCTTGAGTAGCATTTACGCAGTCTGTGCTCTGGCTGCGCTGATTTGCTTTGTCATTAGGCTTGCGAAGAACTGCATGTCC…	MLGKCLTACCCSRLLFLWCIVPSYLAVLVNASKNNSSHIQLIYNLTLCELNGTDWLAQKFDWAVETFVIFPVLTHIVSYGALTTSHFLDTVGLATVSTAGYYHGRYVLSSIYAVCALAALICFVIRLAKNCMSWRYSCTRYTNFLLDTKGKLYRWRSPVIVEKGGKVEVEGHLIDLKRVVLDGSAATPLTRVSAERWGRL*	30,35,44,51	1-4-3	0	87218	554
	KX815431.1	2015	China:Shaanxi	15SN3	ATGTTGGGGAAGTGCTTGACCGCGTGCTGTTGCTCGCGATTGCTTTTTTTGTGGTGTATCGTGCCGTCCTATCTTGCTGTGCTCGTCAACGCCAGCAAAAACAACAGCTCTCATATTCAGTTGATTTATAACTTAACGCTATGTGAGCTGAATGGCACAGATTGGCTGGCACAAAAATTTGACTGGGCAGTGGAGACTTTTGTCATCTTCCCCGTGTTGACTCACATTGTTTCCTATGGGGCACTCACCACCAGCCATTTCCTTGACACAGTTGGTCTGGCCACTGTGTCCACCGCCGGATATTATCACGGGCGGTATGTCTTGAGTAGCATTTACGCAGTCTGTGCTCTGGCTGCGCTGATTTGCTTTGTCATTAGGCTTGCGAAGAACTGCATGTCC…	MLGKCLTACCCSRLLFLWCIVPSYLAVLVNASKNNSSHIQLIYNLTLCELNGTDWLAQKFDWAVETFVIFPVLTHIVSYGALTTSHFLDTVGLATVSTAGYYHGRYVLSSIYAVCALAALICFVIRLAKNCMSWRYSCTRYTNFLLDTKGKLYRWRSPVIVEKGGKVEVEGHLIDLKRVVLDGSAATPLTRVSAERWGRL*	30,35,44,51	1-4-3	0	87218	554
	KX815432.1	2015	China:Zhejiang	15ZJ1	ATGTTGGGGAAGTGCTTGACCGCGGGTTATTGCTCGCAATTGCTTTTTTTGTGGTGTATCGTGCCATTCTGTTTTGCTGTGCTCGTCAACGCCAGCAACAACAGCAGCTCCCATCTACAGTTGATTTATAACCTAACGATATGTGAGCTGAATGGCACAGAGTGGCTTAAAAAACAAAATTTTGACTGGGCTGTTGAGACTTTCGTCATCTTTCCTGTGTTGACTCATATTGTCTCTTATGGTGCCCTCACCACTAGCCATTTTCTTGACACGGTCGGCCTGATCACTGTGTCCACCGCCGGATATCTTCACGGGCGGTATGTATTGAGTAGCATCTACGCTGTCTGTGCCCTGGCTGCGTTGGTTTGCTTCGCCATTAGGTTGGCGAAAAATTGCATG…	MLGKCLTAGYCSQLLFLWCIVPFCFAVLVNASNNSSSHLQLIYNLTICELNGTEWLKKQNFDWAVETFVIFPVLTHIVSYGALTTSHFLDTVGLITVSTAGYLHGRYVLSSIYAVCALAALVCFAIRLAKNCMSWRYSCTRYTNFLLDTKGKLYRWRSPVIIERGGRVDVGGHLIDLKRVVLDGSAATPVTKISAEQWGRP*	30,33,34,44,51	1-4-4	0	87221	23557
	KX815433.1	2015	China:Zhejiang	15ZJ2	ATGTTGGGGAAGTGCTTGACCGCGTGCTGTTGCTCGCGATTGCTTTTTTTGTGGTGTATCGTGCCGTTCTATCTTGCTGTGCTCGTCAACGCCAGCAACAACAACAGCTCTCATATTCAGTTGATTTATAACTTAACGCTATGTGAGCTGAATGGCACAGATTGGCTGGCACAAAAATTTGACTGGGCAGTGGAGACTTTTGTCATCTTCCCCGTGTTGACTCACATTGTTTCCTATGGGGCACTCACCACCAGCCATTTCCTTGACACAGTTGGTCTGGCCACTGTGTCCACCGCCGGATATTATCACGGGCGGTATGTCTTGAGTAGCATTTACGCAGTCTGTGCTCTGGCTGCGCTGATTTGCTTTGTCATTAGGCTTGCGAAGAACTGCATGTCC…	MLGKCLTACCCSRLLFLWCIVPFYLAVLVNASNNNSSHIQLIYNLTLCELNGTDWLAQKFDWAVETFVIFPVLTHIVSYGALTTSHFLDTVGLATVSTAGYYHGRYVLSSIYAVCALAALICFVIRLAKNCMSWRYSCTRYTNFLLDTKGRLYRWRSPVIVEKRGKVEVEGHLIDLKRVVLDGSAATPLTRVSAELWGRL*	30,35,44,51	1-4-3	0	87218	554
	KX815434.1	2015	China:Zhejiang	15ZJ3	ATGTTGGGGAAGTGCTTGACCGCGTGCTGTTGCTCGCGATTGCTTTTTTTGTGGTGTATCGTGCCGTTCTATCTTGCTGTGCTCGTCAACGCCAGCAACAACAACAGCTCTCATATTCAGTTGATTTATAACTTAACGCTATGTGAGCTGAATGGCACAGATTGGCTGGCACAAAAATTTGACTGGGCAGTGGAGACTTTCGTCATCTTCCCCGTGTTGACTCACATTGTTTCCTATGGGGCACTCACCACCAGCCATTTCCTTGACACAGTTGGTCTGGCCACTGTGTCCACCGCCGGATATTATCACGGGCGGTATGTCTTGAGTAGCATTTACGCAGTCTGTGCTCTGGCTGCGCTGATTTGCTTTGTCATTAGGCTTGCGAAGAACTGCATGTCC…	MLGKCLTACCCSRLLFLWCIVPFYLAVLVNASNNNSSHIQLIYNLTLCELNGTDWLAQKFDWAVETFVIFPVLTHIVSYGALTTSHFLDTVGLATVSTAGYYHGRYVLSSIYAVCALAALICFVIRLAKNCMSWRYSCTRYTNFLLDTKGRLYRWRSPVIVEKRGKVEVEGQLIDLKRVVLDGSAATPLTRVSAELWGRL*	30,35,44,51	1-33-3	0	87218514	554
	KX900392.1	2015	China:Henan	HENJY-2	ATGTTGGGGAAATGCTTGACCGCGGGCTGTTGCTTGCACTCTCTTTTTTTGTGGTGTATCGTGCCGTTCTGTTTCATTGCGCTCGCCAGCGCAAACGGAAACAACAGCTCCCATCTGCAGTTGATTTATAACCTGACGATATGTGAGCTGAATGGCACAGACTGGCTGGATAAAAAATTTGACTGGGCAGTAGAGACTTTCGTCATTTTTCCTGTATTGACTCACATTGTCTCTTACGGCGCCCTCACCACTAGCCACTTTCTTGACACGGTCGGCCTGATCACTGTGTCCACCGCTGGATACTACCACCAGCGGTATGTATTGAGTAGCATCTACGCTGTATGTGCCCTGGCTGCGTTTGTTTGCTTCGCCATTAGGTTGGCGAAAAATTGCATGTCC…	MLGKCLTAGCCLHSLFLWCIVPFCFIALASANGNNSSHLQLIYNLTICELNGTDWLDKKFDWAVETFVIFPVLTHIVSYGALTTSHFLDTVGLITVSTAGYYHQRYVLSSIYAVCALAAFVCFAIRLAKNCMSWRYSCTRYTNFLLDTKGKLYRWRSPDIIEKGGKVDVGGHLIDLKRVVLDGSAATPVTKISAEQWGRP*	34,44,51	1-1-2	0	0	23
	KX967492.1	2015	China:Henan	15HEN1_EU	ATGAAATGTTCTCACAAATTGGGGCATTTCTTGACTCCGCACTCTTGCTTCTGGTGGCTTTTTTTTCTGTGTACCGGCTTGTCTTGGTCCTTTGCCGATGGCAACGGCAACAGCTCGACATACCAATACATATATAACCTGACGATATGCGAGCTGAATGGGACCAACTGGCTGTCCAACAACTTTTATTGGGCAGTCGAAACCTTCGTGCTTTACCCGGTAGTTACTCATATTCTCTCACTGGGTTTCCTTACAACAAGTCATCTTCTTGATGCGCTCGGTCTTGGAGCTGTGTCTGTTACAGGTTTTGTTGACGGACGATATGTACTTAGCAGCGTGTATGGCGCTTGCGCACTTGCGGCGCTAGTGTGTTTTGTTATCCGTGCTGCTAAAAATTGC…	MKCSHKLGHFLTPHSCFWWLFFLCTGLSWSFADGNGNSSTYQYIYNLTICELNGTNWLSNNFYWAVETFVLYPVVTHILSLGFLTTSHLLDALGLGAVSVTGFVDGRYVLSSVYGACALAALVCFVIRAAKNCMACRYARTRFTNFIVDDRGRVHRWKSPIVVEKLGKAEVGGDLVTIKHVVLEGVKAQPLTRTSAEQWEA*	37,46,53	1-?-1	0	312	0
	KX980392.1	2015	China:Shandong	SDhz1512	ATGTTGGGGAAATGCTTGACCGCGGGTTGTTGCTTGCAATTGCCTTTTTTGTGGTATATCGTGCCATTCTGTTTTGTTGCGTTCGTCAACGCCAACGGCAACAGCAGCTCCCACTTACAATTGATTTATAACCTGACGATATGCGAGCTGAATGGCACAGATTGGCTGAAAGCAAATTTTCCTTGGGCAGTGGAGACTTTCGTCATCTTTCCTGTGTTAACTCATATTGTCTCTTACGGTGCCCTCACCACTAGCCACTTTCTTGACACGGTCGGCCTAACCACCGTATCCACCGCCGGGTACTATCACGGGCGGTATGTGTTGAGTAGCATCTATGCTGTCTGTGCCCTGGCAGCGTTTGTTTGCTTCGCCATTAGGTTGGCGAAAAATTGCATGTCT…	MLGKCLTAGCCLQLPFLWYIVPFCFVAFVNANGNSSSHLQLIYNLTICELNGTDWLKANFPWAVETFVIFPVLTHIVSYGALTTSHFLDTVGLTTVSTAGYYHGRYVLSSIYAVCALAAFVCFAIRLAKNCMSWRYSCTRYTNFLLDTKGKLYRWRSPVIIEKGGKVDVEGHLIDLKRVVLDGSAATPVTKISAEQWGRP*	34,44,51	1-4-4	0	87218	23554
	KY488477.1	2015	China:Guangdong	GDHZ	ATGTTGGGGAAGTGCTTGACCGCGTGCTGTTGCTCGCGATTGCTTTTTTTGTGGTGTATCGTGCCGTCCTATCTTGCTGTGCTCGTCAACGCCAGCAAAACCAACAGCTCTCATATTCAGTTGATTTATAACTTGACGCTATGTGAGCTGAATGGCACAGATTGGCTGGCAGAAAAATTTGACTGGGCAGTGGAGACTTTTGTCATCTTCCCCGTGTTGACTCACATTGTTTCTTATGGGGCACTCACCACCAGCCATTTCCTTGACACAGTTGGTTTGGCCACTGTGTCCACCGCCGGATATTATCACGGGCGGTATGTCTTGAGTAGCATTTACGCAGTCTGTGCTCTGGCTGCGCTGATTTGCTTTGTCATTAGGCTTGCGAAGAACTGCATGTCC…	MLGKCLTACCCSRLLFLWCIVPSYLAVLVNASKTNSSHIQLIYNLTLCELNGTDWLAEKFDWAVETFVIFPVLTHIVSYGALTTSHFLDTVGLATVSTAGYYHGRYVLSSIYAVCALAALICFVIRLAKNCMSWRYSCTRYTNFLLDTKGKLYRWRSPVIVEKGGKVEVEGHLIDLKRVVLDGSAATPLTRVSAERWCRP*	30,35,44,51	1-4-3	0	87218	554
	KY488479.1	2015	China:Guangdong	GDSG	ATGTTGGGGAAGTGCTTGACCGCGTGCTGTTGCTCGCGATTGCTTTTTTTGTGGTGTATCGTGCCGTCCTATCTTGCTGTGCTCGCCAACGCCAGCAAGAACAACAGCTCTCATATTCAGTTGATTTATAACTTAACGCTATGTGAGCTGAATGGCACAGATTGGCTGGCACAAAAATTTGACTGGGCAGTGGAGACTTTTGTCATCTTCCCCGTGTTGACTCACATTGTTTCCTATGGGGCACTCACCACCAGCCATTTCCTTGACACAGTTGGTCTGGCCACTGTGTCCACCGCCGGATATTATCACGGGCGGTATGTCTTGAGTAGCATTTACGCAGTCTGTGCTCTGGCTGCGCTGATTTGCTTTGTCATTAGGCTTGCGAAGAACTGCATGTCC…	MLGKCLTACCCSRLLFLWCIVPSYLAVLANASKNNSSHIQLIYNLTLCELNGTDWLAQKFDWAVETFVIFPVLTHIVSYGALTTSHFLDTVGLATVSTAGYYHGRYVLSSIYAVCALAALICFVIRLAKNCMSWRYSCTRYTNFLLDTKGKLYRWRSPVIVEKGGRVEVEGHLIDLKRVVLDGSAATPLTRVSAERWGRL*	30,35,44,51	1-3-3	0	218	554
	MF375260.1	2015	China:Shandong	SD-A19	ATGTTGGGGAAATGCTTGACCGCGGGTTATTGCTCGCAATTGCCTTTTTTGTGGTGTATCGTGCCATTCTGTTTTGTTGCGCTCGTCAGCGCCAACGACAGCAGCTCCCATCTACAGTTGATTTATAACTTGACGATATGTGAGCTGAATGGCACAGATTGGCTGAACGAACATTTTAGCTGGGCAGTGGAGACTTTCGTTATCTTTCCTGTGTTGACTCACATTGTCTCTTACGGTGCCCTTACCACTAGTCATTTTCTTGACACGGTCGGCCTGATCACTGTGTCCACCGCCGGTTATTATCACAAGCGGTATGTATTGAGTAGCATCTACGCTGTCTGTGCTCTGGCTGCGTTGGTTTGCTTCGCCATTAGGTTGGCAAAAAATTGCATGTCCTGG…	MLGKCLTAGYCSQLPFLWCIVPFCFVALVSANDSSSHLQLIYNLTICELNGTDWLNEHFSWAVETFVIFPVLTHIVSYGALTTSHFLDTVGLITVSTAGYYHKRYVLSSIYAVCALAALVCFAIRLAKNCMSWRYSCTRYTNFLLDTKGRLYRWRSPVIIERGGKVDVEGQLIDLKRVVLDGSAATPVTKISAEQWGRP*	32,43,50	1-3-4	0	215	23551
	MF375261.1	2015	China:Sichuan	SC-d	ATGTTGGGGAAATGCTTGACCGCGGGTTATTGCTTGCGATTGCCTTTTTTGTGGTGTATCGTGCCATTCTGTTTTGCTGTGCTCGTCAACGCCAGCGACAGCAGCAGCTCCCACTTACAATTGATTTATAACCTAACGATATGTGAGCTGAATGGCACAGATTGGCTGAACGAGAAATTTTCTTGGGCAGTGGAGACTTTCGTTATCTTTCCTGTGTTGACTCATATTGTCTCTTACGGCGCCCTCACCACTAGCCATTTTCTTGACACGGTCGGCCTGATCACTGTGTCCACCGCCGGATATTATCATAAGCGGTATGTATTGAGTAGCATCTACGCTGTCTGTGCCCTGGCTGCGTTGGTTTGCTTCGCCATTAGGTTGGCAAAAAATTGCATGTCC…	MLGKCLTAGYCLRLPFLWCIVPFCFAVLVNASDSSSSHLQLIYNLTICELNGTDWLNEKFSWAVETFVIFPVLTHIVSYGALTTSHFLDTVGLITVSTAGYYHKRYVLSSIYAVCALAALVCFAIRLAKNCMSWRYSCTRYTNFLLDTKGKLYRWRSPVIIERGGKVDVGGHLIDLKRVVLDGSAATPVTKISAEQWGRP*	30,44,51	1-4-4	0	87218	23554
	MF669721.1	2015	China:Zhejiang	HZL1501	ATGTTGGAGAAATGCTTGACCGCGGGCTGTTGCTCGCGATTGCTTTTTTTGTGGTGTATCGTGCCGTTCTGTTCTGTTGTGCCCGTCAACGCCAACAGCAGCAGCAGCTCCCATATTCAGTTGATTTACGACTTAACGCTATGTGAGCTGAACGGCACAGATTGGCTGGCAGAACATTTTGACTGGGCAGTGGAGACTTTTGTCATCTTCCCCGTGTTGACTCATATAGTTTCCTATGGGGCACTCACCACCAGCCATTTCCTTGACACGGTTGGCCTGGTCACTGTGTCCACCGCCGGATATTGCCACGGGCGGTATGTCTTGAGTAGCATTTACGCAGTCTGTGCTCTGGCCGCGCTGATCTGCTTTGTCATTAGGCTTACAAAGAACTGCATGTCC…	MLEKCLTAGCCSRLLFLWCIVPFCSVVPVNANSSSSSHIQLIYDLTLCELNGTDWLAEHFDWAVETFVIFPVLTHIVSYGALTTSHFLDTVGLVTVSTAGYCHGRYVLSSIYAVCALAALICFVIRLTKNCMSWRYSCTRYTNFLLDTKGRLYRWRSPVIIEKEGKVEVGGHLIDLKRVVLDGSAATPVTKISAERWGRP*	32,51	1-4-2	0	87218	23
	MF766472.1	2015	China:Henan	HeN1501	ATGTTGGGGAAGTGCTTGACCGCGTGCTGTTGCTCGCGATTGCCTTTTTTGTGGTGTATCGTGCCGTTCTATCTTGCTGTGCTCGTCAACGCCAGCAGAAACAACAGCTCTCATATTCAGTTGATTTATAACTTAACGCTATGTGAGCTGAATGGCACAGATTGGCTGGCACAAAAATTTGACTGGGCAGTGGAGACTTTTGTCATCTTCCCCGTGTTGACTCACATTGTTTCCTATGGGGCACTCACCACCAGCCATTTCCTTGACACAGTCGGTTTGGCCACTGTGTCCACCGCCGGATATTATCACAGGCGGTATGTCTTGAGTAGCATTTACGCAGTCTGTGCTCTGGCTGCGCTGATTTGCTTTGTCATTAGGCTTGCGAAGAACTGCATGTCC…	MLGKCLTACCCSRLPFLWCIVPFYLAVLVNASRNNSSHIQLIYNLTLCELNGTDWLAQKFDWAVETFVIFPVLTHIVSYGALTTSHFLDTVGLATVSTAGYYHRRYVLSSIYAVCALAALICFVIRLAKNCMSWRYSCTRYTNFLLDTKGRLYRWRSPVIVEKGGRVEVEGHLIDLKRVVLDGSAATPLTRVSAERWGRP*	30,35,44,51	1-4-3	0	87218	554
	MF766473.1	2015	China:Henan	HeN1502	ATGTTGGGGAAGTGCTTGACCGCGTGCTGTTGCTCGCGATTGCTTTTTTTGTGGTGTATCGTGCCGTTCTATCTTGCTGTGCTCGTCAACGCCAGCAACGACAACAGCTCTCATATTCAGTTGATTTATAACTTAACGTTATGTGAGCTGAATGGCACAGATTGGCTGGCACAAAAATTTGACTGGGCAGTGGAGACTTTTGTCATCTTCCCCGTGTTGACTCACATTGTTTCCTATGTGGCACTCACCACCAGCCATTTCCTTGACACAGTTGGTCTGGTCACTGTGTCTACCGCCGGATATTATCACGGGCGGTATGTCTTGAGTAGCATTTACGCAGTCTGTGCTCTGGCTGCGCTGATTTGCTTTGTCATTAGGCTTGCGAAGAACTGCATGTCC…	MLGKCLTACCCSRLLFLWCIVPFYLAVLVNASNDNSSHIQLIYNLTLCELNGTDWLAQKFDWAVETFVIFPVLTHIVSYVALTTSHFLDTVGLVTVSTAGYYHGRYVLSSIYAVCALAALICFVIRLAKNCMSWRYSCTRYTNFLLDTKGRLYRWRSPIIVEKGGKVEVEGHLIDLKRVVLDGSAATPLTRVSAERWGRP*	30,35,44,51	1-4-3	0	87218	554
	MK214314.1	2015	China	P073-3	ATGAGATGTTCTCGCAAGTTGGTGCGTTTCTTGATTCCGCACTCTTGCTTCTGGTGGCTTTTTTTGCTGTGTACCGGCTTGTCCTGGTCCTTTGCCGATGGCAACGGCAACAGCTCGACATACCTATACATATATAACCTGACGATATGCGAGCTGAATGGGACCACCTGGTTGTCCAGCAACTTTGATTGGGCAGTCGAAACATTTGTGCTTTACCCTGTAGTGACTCACATCGTCTCACTGGGTTTTCTTACAACAAGCCACCTTTTTGACGCACTCGGTCTCGGGGTTGTGTCCGTTGCAGGGTTTGTCGGCAAACGGTATGCACTCAGCAGTGTGTATGGCGCTTGCGCCCTCGCAGCTCTCGTGTGTTTCATCATCCGTGCTGCTAAAAATTGC…	MRCSRKLVRFLIPHSCFWWLFLLCTGLSWSFADGNGNSSTYLYIYNLTICELNGTTWLSSNFDWAVETFVLYPVVTHIVSLGFLTTSHLFDALGLGVVSVAGFVGKRYALSSVYGACALAALVCFIIRAAKNCMACRYARTRFTNFIVDDRGRIHRWKSPIVVEKMGKAEVGNELVTIKHVVFEGVRAQPLTKTSAEQWEA*	37,46,53	1-1-1	0	0	0
	MN046237.1	2015	China:Inner Mongolia	InterMo-2015-2	ATGTTGGGGAAGTGCTTGACCGCGTGCTGTTGCTCGCGATTGCTTTTTTTGTGGTGTATTGTGCCGTCCTATCTTGCTGTGCTCGTCAACGCCAGCAACAACAACAGCTCTCATATTCAGTCGATTTATAACTTAACGCTATGTGAGCTGAATGGCACAGATTGGCTGGCAAAAAAGTTTAACTGGGCAGTGGAGACTTTTGTCATCTTCCCCGTGTTGACTCACATTGTTTCCTACGGGGCACTCACCACCAGCCATTTCCTTGACACAGTTGGTCTGGCCACTGTGTCCACCGCCGGATATTATCACGGGCGGTATGTCTTGAGTAGCATTTACGCAGTCTGTGCTCTGGCTGCGCTGATTTGCTTTGTCATTAGGCTTGCGAAGAACTGCATGTCC…	MLGKCLTACCCSRLLFLWCIVPSYLAVLVNASNNNSSHIQSIYNLTLCELNGTDWLAKKFNWAVETFVIFPVLTHIVSYGALTTSHFLDTVGLATVSTAGYYHGRYVLSSIYAVCALAALICFVIRLAKNCMSWRYSCTRYTNFLLDTKGKLYRWRSPVIVEKGGKVEVEGHLIDLKRVVLDGSAATPLTGVSAERWGRL*	30,35,44,51	1-4-3	0	87218	554
	MN642099.1	2015	China:Shandong	SDqd1501	ATGTTGGGGAAATGCTCGACCGCGGGCTGCTGCTTGCAATTTCTTTTTTTGTGGTGTATCGTGCCGTTCTGTTCTATTGCGCTCGTCAGCGCCAACGGAAACAGCAGCTCTTATTCGCAGTTGATTTACAACCTGACGTTATGTGAGCTGAATGGCACAGATTGGCTGGCCACTAATTTTGATTGGGCAGTGGAGTGTTTTGTTATCTTTCCCGTGTTGACTCATATTGTCTCCTACGGTGCCCTAACTACCAGCCATTTTCTCGACACAGTCAGCCTGGTCACTGTGTCCGCCGCTGGGTTCCATCACGGACGGTATGTTTTGAGTAGCATCTATGCAGTCTGTGCTTTTGCTGCTTTAATTTGCTTCGTCATTAGGTTGGTGAAGAATTGCATGTCT…	MLGKCSTAGCCLQFLFLWCIVPFCSIALVSANGNSSSYSQLIYNLTLCELNGTDWLATNFDWAVECFVIFPVLTHIVSYGALTTSHFLDTVSLVTVSAAGFHHGRYVLSSIYAVCAFAALICFVIRLVKNCMSWRYSCTRYTNFLLDTKGKIYRWRSPVIIEKGGKVEVGGHLIDLKRVVLDGSAATPVTKISAERWGHP*	34,44,51	1-3-2	0	218	23
	MT093739.1	2015	China:Shandong	SD23-1505	ATGTTGGGGAAGTGCTTGACCGCGCGCTGTTGCTCGCGATTGCTTTTTTTGTGGTGTATCGTGCCGTCCTATCTTACTGTGCTCGTCAACGCCAGCAACAACAACAGCTCTCATATTCAGTCGATTTATAACTTAACGCTATGTGAGCTGAATGGCACAGATTGGCTGGCAAAAAAATTTGACTGGGCAGTGGAGACTTTTGTCATCTTCCCCGTGTTGACTCACATTGTTTCCTATGGGGCACTCACCACCAGCCATTTCCTTGACACAGTTGGTCTGGCCACTGTGTCCACCGCCGGATATTATCACGGGCGGTATGTCTTGAGTAGCATTTACGCAGTCTGTGCTCTGGCTGCGCTGATTTGCTTTGTCATTAGGCTTGCGAAGAACTGCATGTCC…	MLGKCLTARCCSRLLFLWCIVPSYLTVLVNASNNNSSHIQSIYNLTLCELNGTDWLAKKFDWAVETFVIFPVLTHIVSYGALTTSHFLDTVGLATVSTAGYYHGRYVLSSIYAVCALAALICFVIRLAKNCMSWRYSCTRYTNFLLDTKGKLYRWRSPVIVERGGKVEVEGHLIDLKRVVLDGSAATPLTRVSAERWGRL*	30,35,44,51	1-4-3	0	87218	554
	MT093768.1	2016	China:Shandong	SD158-1612	ATGTTGGAGAAATGCTTGACCGCGGGCTGTTGCTCGCAATTGCTTTCTTTGTGGTGTATCGTGCCGTTCTGTTTTGCTGTGCTCGCCAACGCCAGCAACGACAGCAGCTCCCATCTACAGCTGATTTACAACTTGACGCTATGTGAGCTGAATGGCACAGATTGGCTAGCTAACAAATTTGATTGGGCAGTGGAGAGTTTTGTCATCTTTCCCGTTTTGACTCACATTGTCTCCTATGGTGCCCTCACTACTAGCCATTTCCTTGACACAGTCGCTTTAGTCACTGTGTCTACCGCCGGGTTTGTTCACGGGCGGTATGTCCTAAGTAGCATCTACGCGGTCTGTGCCCTGGCTGCGTTGACTTGCTTCGTCATTAGGTTTGCAAAGAATTGCATGTCC…	MLEKCLTAGCCSQLLSLWCIVPFCFAVLANASNDSSSHLQLIYNLTLCELNGTDWLANKFDWAVESFVIFPVLTHIVSYGALTTSHFLDTVALVTVSTAGFVHGRYVLSSIYAVCALAALTCFVIRFAKNCMSWRYACTRYTNFLLDTKGRLYRWRSPVIIEKRGKVEVEGHLIDPKRVVLDGSVATPITRVSAEQWGRP*	30,33,44,51	2-5-2	407	359	23
	MT093769.1	2016	China:Shandong	SD160-1612	ATGTTGGAGAAATGCTTGACCGCGGGCTGTTGCTCGCGATTGCTTTCTTTGTGGTGTATCGTGCCGTTCTGTTTTGCTGTGCTCGCCAACGCCAGCAACGACAGCAGCTCCCATCTACAGCTGATTTACAACTTGACGCTATGTGAGCTGAATGGCACAGATTGGCTAGCTAACAAATTTGATTGGGCAGTGGAGAGTTTTGTCATCTTTCCCGTTTTGACTCACATTGTCTCCTATGGTGCCCTCACTACCAGCCATTTCCTTGACACAGTCGCTTTAGTCACTGTGTCTACCGCCGGGTTTGTTCACGGGCGGTATGTCCTAAGTAGCATCTACGCGGTCTGTGCCCTGGCTGCGTTGACTTGCTTCGTCATTAGGTTTGCAAAGAATTGCATGTCC…	MLEKCLTAGCCSRLLSLWCIVPFCFAVLANASNDSSSHLQLIYNLTLCELNGTDWLANKFDWAVESFVIFPVLTHIVSYGALTTSHFLDTVALVTVSTAGFVHGRYVLSSIYAVCALAALTCFVIRFAKNCMSWRYACTRYTNFLLDTKGILYRWRSPVIIEKRGKVGVEGHLIDLKRVVLDGSVATPITRVSAEQWGRP*	30,33,44,51	2-5-2	407	359	23
	KX357708.1	2016	China:Ningxia	QTX	ATGTTGGGGAAGTGCTTGACCGCGTGCTGTTGCTCGCGATCGCTTTTTTTGTGGTGTATCGTGCCGTCCTATCTTGCTGTGCTCGTCAACGCCAGCAACAACAACAGCTCTCATATTCAGTTGATTTATAACTTAACGCTATGTGAGCTGAATGGCACAGATTGGCTGGCAAAAAATTTTGACTGGGCAGTGGAGACTTTTGTCATCTTCCCCGTGTTGACTCACATTGTTTCCTATGGAGCACTCACCACCAGCCATTTCCTTGACACAGTTGGTCTGGCCACTGTGTCCACCGCCGGATATTATCACAGGCGGTATGTCTTGAGTAGCATTTACGCAGTCTGTGCTCTGGCTGCGCTGATTTGCTTTGTCATTACGCTTGCGAAGAACTGCATGTCC…	MLGKCLTACCCSRSLFLWCIVPSYLAVLVNASNNNSSHIQLIYNLTLCELNGTDWLAKNFDWAVETFVIFPVLTHIVSYGALTTSHFLDTVGLATVSTAGYYHRRYVLSSIYAVCALAALICFVITLAKNCMSWRYSCTRYTNFLLDTKGKLYRWRSPVIVEKGGKVEVEGHLIDLKRVVLDGSAATPLTRVSAERWGRP*	30,35,44,51	1-4-3	0	87218	554
	KX758249.1	2016	China:Fujian	FJWQ16	ATGTTGGGGAAATGCTTGACCGCGGGTTATTGCTCGCAATTGCTTTTTTTGTGGTGTACCGTGCCATTCTGTTTTGTTGTGCTCGTCAACGCCAGCGACAACAGCAGCTCCCACTTACAATTGATTTATAACCTGACGATATGTGAGCTGAATGGCACAGATTGGCTGAACAAAAAATTTGACTGGGCAGTGGAGACTTTCGTTATTTTTCCTGCGTTGACTCATATTGTCTCTTACGGCGCCCTCACCACTAGCCATTTTCTTGACACGGTCGGCCTGATCACTGTGTCCACCGCTGGTTACTATCATAAGCGGTATGTATTGAGTAGCATCTACGCTGTCTGTGCCCTGGCTGCGTTTGCTTGCTTCGCCATTAGGTCGGCAAAAAATTGTATGTCC…	MLGKCLTAGYCSQLLFLWCTVPFCFVVLVNASDNSSSHLQLIYNLTICELNGTDWLNKKFDWAVETFVIFPALTHIVSYGALTTSHFLDTVGLITVSTAGYYHKRYVLSSIYAVCALAAFACFAIRSAKNCMSWRYSCTRYTNFLLDTKGKLYRWRSPVIIEKGGKVDVGGHLIDLKRVVLDGSAATPVTKISAEQWGRP*	30,34,44,51	1-4-4	0	87218	23554
	KX766379.1	2016	China:Henan	HNhx	ATGTTGGGGAAATGCTTGACCGCGGGTTACTACTCGCAATTGCCTTCTTTGTGGTATATCGTGCCATTCTGTTTTGTTGCGCTCGTCAACGCCCACGACAACAGCGGCTCCCATTTACAGTTGATTTATAACCTAACGATATGTGAGCTGAATGGCACAGATTGGCTGAATGATAAATTTAACTGGGCTGTAGAGACTTTCGTTATCTTCCCTGTGTTGACTCATATTGTCTCTTACGGCGCCCTCACCACTAGCCATTTTCTTGACACGGTCGGCTTGATCACTGTGTCCACCGCCGGATATTATCACGGGCGGTATGTGTTGAGTAGCATCTATGCTGTCTGTGCCCTGGCTGCATTGGTTTGCTTCACCATTAGGTTGGCGAAAAATTGCATGTCC…	MLGKCLTAGYYSQLPSLWYIVPFCFVALVNAHDNSGSHLQLIYNLTICELNGTDWLNDKFNWAVETFVIFPVLTHIVSYGALTTSHFLDTVGLITVSTAGYYHGRYVLSSIYAVCALAALVCFTIRLAKNCMSWRYSCTRYTNFLLDTKGKLYRWRSPVIIERGGKVDAGGHLIDLKRVVLDGSAATPVTKISAEQWGRP*	44,51	1-4-4	0	87218	23554
	KX980393.1	2016	China:Shandong	SDlz1601	ATGTTGGGGAAGTGCTTGACCGCGTGCTGTTGCTCGCGATTGCTTTTTTTGTGGTGTATCGTGCCGTCCTATCTTACTGTGCTCGTCAACGCCAGCAACGGAGACAGCTCTCATATTCAGTTGATTTATAACTTAACGCTATGTGAGCTGAATGGCACAGATTGGCTGGCACAAAAATTTGACTGGGCAGTGGAGACTTTTGTCATCTTCCCCGTGTTGACTCACATTGTTTCCTATGCGGCACTCACCACCAGCCATTTCCTTGACACAGTTGGTCTGGCCACTGTGTCCACCGCCGGATATTATCACGGGCGGTATGTCTTGAGTAGCATTTACGCAGTCCGTGCTCTGGCTGCGCTGATTTGCTTTGTCATTAGGCTTGCGAAGAACTGCATGTCC…	MLGKCLTACCCSRLLFLWCIVPSYLTVLVNASNGDSSHIQLIYNLTLCELNGTDWLAQKFDWAVETFVIFPVLTHIVSYAALTTSHFLDTVGLATVSTAGYYHGRYVLSSIYAVRALAALICFVIRLAKNCMSWRYSCTRYTNFLLDTKGKLYRWRSPVIIEKGGKVDVEGHLIDLKRVVLDGSAATPVTKISAEQWGRP*	30,44,51	1-4-3	0	87218	554
	KY041782.1	2016	China:Henan	HENXX-8	ATGTTGGGGAAATGCTTGACCGCGGGTTATTGCTCGCAGTTGCCTTTTTTGTGGTGTATCGTGCCGTTCTATTTTGCTGCACTCGTCAACGCCAGCGGCAACAGCAGCTCCCATTTACAGTTGATTTATAACCTGACGATATGTGAGCTGAATGGCACAGATTGGCTGAATGAAACATTTTTCTGGGCAGTGGAGACTTTCGTCATTTTTCCTGTGTTAACTCATATTGTCTCTTACGGCGCCCTTACCACTAGCCATTTTCTTGACGCGGTCGGTCTTATCACTGTGTCCACCGCCGGGTATTACCACAGGCGGTATGTATTGAGTAGCATTTACGCTGTCTGTGCCCTAGCTGCGTTGGTCTGCTTCACCATTAGGTTTGCGAAAAATTGCATGTCC…	MLGKCLTAGYCSQLPFLWCIVPFYFAALVNASGNSSSHLQLIYNLTICELNGTDWLNETFFWAVETFVIFPVLTHIVSYGALTTSHFLDAVGLITVSTAGYYHRRYVLSSIYAVCALAALVCFTIRFAKNCMSWRYSCTRYTNFLLDTKGKLYRWRSPVIIERGGKVDIDGHLIDLKRVVLDGSAATPVTKISAEQWGRP*	30,34,44,51,57	1-4-4	0	87218	23554
	KY053458.1	2016	China:Shandong	SDYG1606	ATGTCGGGGAAATGCTTGACCGCGGGTTATTGCTCGCAATTGCTTTTTTTGTGGTATATCGTGCCATTCTGTTTTGTTGCGCTCGTCAACGCCAGCAACAACAGCAGCTCCCACTTGCAGTTGATTTATAACCTGACGATATGCGAGCTGAATGGCACGGATTGGCTGAACAAAAACTTTTCCTGGGCAGTGGAGACTTTCGTCATCTTTCCTGTGTTGACTCATATTGTCTCTCACGGCGCCCTCACCACTAGCCATTTTCTTGACACGGTCGGCCTGATCACTGTGTCCACCGCCGGGTATCATCACGGGCGGTATGTATTGAGTAGCATCTACGCTGTCTGTGCCCTGGCTGCGTTTGTTTGCTTCGCCATTAGGTTGGCGAAAAATTGCATGTCC…	MSGKCLTAGYCSQLLFLWYIVPFCFVALVNASNNSSSHLQLIYNLTICELNGTDWLNKNFSWAVETFVIFPVLTHIVSHGALTTSHFLDTVGLITVSTAGYHHGRYVLSSIYAVCALAAFVCFAIRLAKNCMSWRYSCTRYTNFLLDTKGKLYRWRSPVIIEKGGKVDVGGHLIDLKRVVLDGSAATPVTKISAEQWGRP*	30,33,34,44,51,59	1-4-4	0	87218	23554
	KY290748.1	2016	China:Henan	HENXX-9	ATGTTGGGGAAGTGCTTGACCGCGTGCTGTTGCTCGCGATTGCTTTTTTTGTGGTGTATCGTGCCGTTCTATTTTGCTGTGCTCGTCAACGCCAGCAACAACAACAGCTCTCATATTCAGTTGATTTATAACTTAACGCTATGTGAGCTGAATGGCACAGATTGGCTGGCACAAAAATTTGACTGGGCAGTGGAGACTTTTGTCATCTTCCCCGTGTTGACTCACATTGTTTCCTATGTGGCACTCACCACCAGCCATTTCCTTGACACAGTTGGTTTGGCCACTGTGTCCACCGCCGGATACTATCACGGGCGGTATGTCTTGAGTAGCATTTACGCAGTCTGTGCTCTGGCTGCGCTGATTTGCTTTGTCATTAGGCTTGCGAAGAACTGCATGTCC…	MLGKCLTACCCSRLLFLWCIVPFYFAVLVNASNNNSSHIQLIYNLTLCELNGTDWLAQKFDWAVETFVIFPVLTHIVSYVALTTSHFLDTVGLATVSTAGYYHGRYVLSSIYAVCALAALICFVIRLAKNCMSRRYSCTRYTNFLLDTKGKLYRWRSPVIVEKGGKVEVEGHLIDLKRVVLDGSAATPLTRVSAERWGRL*	30,35,44,51	1-4-3	0	87218	554
	KY363382.1	2016	China:Henan	HENZMD-10	ATGAAATGTTCTCACAACTTGGAGCACTTCTTGACTCCACACTCTTACTTCTGGTGGCTTTTTTTGCTGTGTACCGGCTTGTCTTGGTCCTTTGCCGGTGGCAACGCCAACAGCTCGACATACCAATACATATATAACTTGACGATATGCGAGCTGAATGGGACCAACTGGCTGTCCTGTGGATTTTACTGGGCAGTCGAGATCTTCGCGCTTTACCCGGTGGTTACTCATATCCTCTCACTGGGCTTTCTCACAACAAGTCATTTTTTTGATGTGCTCGGTCTTGGAGCCGTGTCTGTCGTTGGCTTTGTTGACAAACGATATGTGCTCAGCAGCATATATGGCGCTTGCGCATTTGCAGCGCTTGTGTGCTTCGTCATCCGTGCTGTCAAGAATTGC…	MKCSHNLEHFLTPHSYFWWLFLLCTGLSWSFAGGNANSSTYQYIYNLTICELNGTNWLSCGFYWAVEIFALYPVVTHILSLGFLTTSHFFDVLGLGAVSVVGFVDKRYVLSSIYGACAFAALVCFVIRAVKNCMACRYARTRFTNFIVDDRGRIHRWRSPVVVEKLGKAEVGSDLITIKHVVLEGVKAQPLTRTPAEQWEA*	37,46,53	1-?-1	0	312444	0
	KY495780.1	2016	China:Jiangxi	JX/CH/2016	ATGTTGGGGAAATGCTTGACCGCGGGCTGCTGCTCGCCATCTCTTTTTTTGTGGTGTATCGTGCCGTTCTGTTCTATTGCGCTTGTCAGCGCCAACGGAAACAGCAGCTCTTATTCACAGTTGATTTACAACCTGACGCTATGTGAGCTGAATGGCACAGATTGGCTGGCTGCTAAATTTGATTGGGCAGTGGAATGTTTTGTCATTTTTCCCGTGTTGACACACATCGTCTCCTACGGCGCCCTCACTACCAGCCATTTTCTTGACACAGTCAGCCTGGCCACTGTGTCCACCGCCGGGTTCTATCACGGGCGGTACGTCTTGAGTAGCATCTATGCAGTTTGTGCTTTTGCTGCGTTAATTTGCTTCGTCATTAGGTTGGTGAAGAATTGCATGTCT…	MLGKCLTAGCCSPSLFLWCIVPFCSIALVSANGNSSSYSQLIYNLTLCELNGTDWLAAKFDWAVECFVIFPVLTHIVSYGALTTSHFLDTVSLATVSTAGFYHGRYVLSSIYAVCAFAALICFVIRLVKNCMSWRYSCTRYTNFLLDTKGKTYRWRSPVIIEKGGKVEVGEHLIDLKRVVLDGSAATLVTKIPAERWGHL*	34,44,51	1-3-4	0	218	23554
	KY495781.1	2016	China:Shanghai	SH/CH/2016	ATGTTGGGGAAATGCTTGACCGCGGGCTGCTGCTCGCCATCTCTTTTTTTGTGGTGTATCGTGCCGTTCTGTTCTATTGCGCTTGTCAGCGCCAACGGAAACAGCAGCTCTTATTCACAATTGATTTACAACCTGACGTTATGTGAGCTGAATGGCACGGATTGGCTGGCTACTAAATTTGATTGGGCAGTGGAATGTTTTGTCATTTTTCCCGTGTTGACACATATCGTCTCCTATGGCGCCCTCACCACCAGCCATTTTCTCGACACGGTCAGCCTAGCCACTGTGTCCACCGCCGGGTTCTATCACGGGCGGTATGTCTTGAGTAGCATCTATGCAGTCTGTGCTTTTGCTGCGGTAATCTGCTTCGTCATCAGGTCGGTGAAGAATTGCATGTCT…	MLGKCLTAGCCSPSLFLWCIVPFCSIALVSANGNSSSYSQLIYNLTLCELNGTDWLATKFDWAVECFVIFPVLTHIVSYGALTTSHFLDTVSLATVSTAGFYHGRYVLSSIYAVCAFAAVICFVIRSVKNCMSWRYSCTRYTNFLLDTKGKIYRWRSPVIIEKGGKVEVGGHLIDLKRVVLDGSAATPVTKISAEQWGHP*	34,44,51	1-3-2	0	218	23
	KY745901.1	2016	China:Guangdong	GDYDZZZ	ATGTTGGGGAAATGCTTGACCGCGGGCTATTGCTCGCAATCTCTTTTTTTGTGGTGTATCGTGCCGTTCTGTTCTATTGCGCTCGTCAGCGCCGAAAACAGCAGCTCTTATTCGCAGTTGATTTACAACCTGACGCTATGTGAGCTGAATGGCACGGATTGGTTGGCCGCTAAATTTGATTGGGCAGTGGAATGTTTTGTCATTTTTCCCGTGTTGACTCACATCGTCTCCTACGGTGCCCTCACCACTAGCCACTTTCTCGACACTGTCAGCCTGGTCACTGTATCCACCGCCGGGTTCTATCACGGGCGGTATGTTTTGAGTAGCATTTATGCAGTCTGTGCTTTTGCTGCTTTGGTTTGCTTCGTCATTAGGCTGGTGAAGAATTGCATGTCTTGG…	MLGKCLTAGYCSQSLFLWCIVPFCSIALVSAENSSSYSQLIYNLTLCELNGTDWLAAKFDWAVECFVIFPVLTHIVSYGALTTSHFLDTVSLVTVSTAGFYHGRYVLSSIYAVCAFAALVCFVIRLVKNCMSWRYSCTRYTNFLLDTKGKIYRWRSPVIIEKGGKVEVGGHLIDLKRVVLDGSAATPVTKISAERWGHP*	33,43,50	1-3-2	0	215	23
	KY761966.1	2016	China:Fujian	FZ16A	ATGTTGGGGAAGTGCTTGACCGCGTGCTGTTGCTCGCGATTGCTTTTTTTGTGGTGTATCGTGCCGTCCTATCTTGCTGTGCTCGTCAACGCCAGCAAAAACAACAGCTCTCATATTCAGTTGATTTATAACTTAACGCTATGTGAGCTGAATGGCACAGATTGGCTGGCACAAAAATTTGACTGGGCAGTGGAGACTTTTGTCATCTTCCCCGTGTTGACTCACATTGTTTCCTATGGGGCACTCACCACCAGCCATTTCCTTGACACAGTTGGTCTGGCCACTGTGTCCACCGCCGGATATTATCACGGGCGGTATGTCTTGAGTAGCATTTACGCAGTCTGTGCTCTGGCTGCGCTGATTTGCTTTGTCATTAGGCTTGCGAAGAACTGCATGTCC…	MLGKCLTACCCSRLLFLWCIVPSYLAVLVNASKNNSSHIQLIYNLTLCELNGTDWLAQKFDWAVETFVIFPVLTHIVSYGALTTSHFLDTVGLATVSTAGYYHGRYVLSSIYAVCALAALICFVIRLAKNCMSWRYSCTRYTNFLLDTKGKLYRWRSPVIVERGGKVEVGGHLIDLKRVVLDGSAATPLTRVSAERWGRL*	30,35,44,51	1-4-3	0	87218	554
	MF196905.1	2016	China:Sichuan	SCcd16	ATGTTGGGGAAATGCTTGACCGCGGGCTGCTGCTCGCGATCTCTTTTTTTGTGGTGTATCGTGCCGTTCTGTTCTATTGCGCTCGTCAGCGCCAAAGGAAACAGCAGCTCTTATCCGCAGTTGATCTACAACTTGACGCTATGTGAGCTGAATGGCACAGATTGGCTGGCTGATAGATTTGATTGGGCGGTGGAATGTTTTGTCATCTTTCCCGTGTTGACTCACATTGTCTCCTACGGTGCCCTTACTACCAGCCATTTTCTTGACACTGTCAGCCTGGTCACTGTATCCGCCGCCGGGTTTCACCACGGGCGGTATGTTTTGAGTAGCATCTATGCAGTCTGCGCTCTTGCTGCTTTCATTTGCTTCATCATTAGGCTGGTGAAGAATTGCATGTCT…	MLGKCLTAGCCSRSLFLWCIVPFCSIALVSAKGNSSSYPQLIYNLTLCELNGTDWLADRFDWAVECFVIFPVLTHIVSYGALTTSHFLDTVSLVTVSAAGFHHGRYVLSSIYAVCALAAFICFIIRLVKNCMSWRYSCTRYTNFLLDTKGQIYRWRSSVIIEKGGKVEVGGRLIDLKRVVLDGSAATPVTKISAERWGHP*	34,44,51	1-3-2	0	218	23
	MF196906.1	2016	China:Sichuan	SCnj16	ATGTTGGGGAAATGCTTGACCGCGGGTTATTGCTTGCGATTGCCTTTTTTGTGGTGTATCGTGCCATTCTGTTTTGCTGTGCTCGTCAACGCCAGCGGCAACAGCAGCTCCCACTTACAGTTGATTTATAATCTAACGATATGTGAGCTGAATGGCACAGATTGGCTGAGAGATAGATTTTCTTGGGCAGTGGAGACTTTCGTTATCTTTCCTGTGTTGACTCATATTGTCTCTTACGGCGCCCTCACCACTAGCCATTTTCTTGACACGGTCGGCCTGATCACTGTGTCCACCGCCGGATATTATCATGAGCGGTATGTATTGAGTAGCATCTACGCTGTCTGTGCCCTGGCTGCGTTGGTTTGCTTCGCCATTAGGTTGGCGAAAAATTGCATGTCC…	MLGKCLTAGYCLRLPFLWCIVPFCFAVLVNASGNSSSHLQLIYNLTICELNGTDWLRDRFSWAVETFVIFPVLTHIVSYGALTTSHFLDTVGLITVSTAGYYHERYVLSSIYAVCALAALVCFAIRLAKNCMSWRYSCTRYTNFLLDTKGKLYRWRSPVIIERGGKVDVGGHLIDLKRVVLDGSAATPVTKISAEQWGRP*	30,34,44,51	1-4-4	0	87218	23554
	MF526896.1	2016	China:Guangdong	GDQYQC2	ATGTTGGGGAAGTGCTTGACCGCGTGCTGTTGCTCGCGATTGCCTTTTTTGTGGTGTATCGTGCCGTTCTATCTTGCTGTGCTCGTCAACGTCAGCAACAGCAGCTCTCATATTCAGTTGATTTATAACTTAACGCTATGTGAGCTGAATGGCACAGATTGGCTGGCACGAAAATTTGACTGGGTAGTGGAGACTTTTGTCATCTTCCCCGTGTTGACTCACATTGTTTCCTATGGGGCACTCACCACCAGCCATTTCCTTGACACAGTTGGTCTGGCCACTGTGTCCACCGCCGGATATTATCACGGGCGGTATATCTTGAGTAGCATTTACGCAGTCTGTGCTCTGGCTGCGCTGATTTGCTTTGTCATTAGGCTTGCGAAGAACTGCATGTCCTGG…	MLGKCLTACCCSRLPFLWCIVPFYLAVLVNVSNSSSHIQLIYNLTLCELNGTDWLARKFDWVVETFVIFPVLTHIVSYGALTTSHFLDTVGLATVSTAGYYHGRYILSSIYAVCALAALICFVIRLAKNCMSWRYSCTRYTNFLLDTKGRLYRWRSPVIVEKRGKVEVEGHLIDPKRVVLDGSAATPLTRVSAELWGRP*	30,43,50	1-4-3	0	87215	551
	MF766474.1	2016	China:Henan	HeN1601	ATGTTGGTGAAATGCTTGACCGTGGGTTATTGCTCACAATTGCCTTTTTTGTGGTGTATCGTGCCGTTCTGTTTTGCTGCGCTCGTCAACGCCAGCAACGACAGCAGCTCCAATTTGCAGTTGATTTATAACCTGACGATATGTGAGCTGAATGGCACAGATTGGCTGGACAAAAGATTTGACTGGGCAGTAGAGACTTTCGTCATCTTTCCTGTGTTGACCCATATTGTCTCTTACGGCGCTCTTACCACTAGCCATTTTCTTGATACGGTCGGCCTAATCACTGTGTCCACCGCTGGGTATTATCATAAGCGGTATGTATTGAGCAGCATCTACGCTGTCTGTGCCCTGGCCGCGTTGGTTTGCTTCGCCATTAGGTTGGCGAAAAATTGCATGTCT…	MLVKCLTVGYCSQLPFLWCIVPFCFAALVNASNDSSSNLQLIYNLTICELNGTDWLDKRFDWAVETFVIFPVLTHIVSYGALTTSHFLDTVGLITVSTAGYYHKRYVLSSIYAVCALAALVCFAIRLAKNCMSWRYSCTRYTNFLLDTKGKLYRWRSPVIIEKEGKVDVGGQLIDLKRVVLDGSAATPVTKISAEQWGRP*	30,33,44,51	1-4-3	0	87218	554
	MF818049.1	2016	China:Sichuan	SC/NJ 2016	ATGTTGGGGAAGTGCTTGACCGCGTGCTGTTGCTCGCGATTGCTTTTTTTGTGGTGTATCGTGCCGTTCTATCTTGCTGTGCTCGTCAACGCCAGCAACAACAACAGCTCTCATATTCAGTTGATTTATAACTTAACGCTATGTGAGCCGAATGGCACAGATTGGCTGGCACAAAAATTTGACTGGGCAGTGGAGACTTTTGTCATCTTCCCCGTGTTGACTCACATTGTTTCCTATGGGGCACTCACCACCAGCCATTTCCTTGACACAGTTGGTCTGGCCACTGTGTCTACCGCCGGATATTATCACGGGCGGTATGTCTTGAGTAGCATTTACGCAGTCTGTGCTCTGGCTGCGCTGATTTGCTTTGTCATTAGGCTTGCGAAGAACTGCATGTCC…	MLGKCLTACCCSRLLFLWCIVPFYLAVLVNASNNNSSHIQLIYNLTLCEPNGTDWLAQKFDWAVETFVIFPVLTHIVSYGALTTSHFLDTVGLATVSTAGYYHGRYVLSSIYAVCALAALICFVIRLAKNCMSWRYSCTRYTNFLLDTKGRLYRWRSPVIVEKGGKVEVEGHLIDLKRVVLDGSAATPLTRVSAERWGRL*	30,35,44,51	1-4-3	0	87218	554
	MH046843.1	2016	China:Guangdong	GDZS2016	ATGTTGGGGAAATGCTTGACCGCGGGCTTCTGCTCGCACTATCTTTTTTTGTGGTGTATCGTGCCGTTCTGTTCTATTGCGCTTGTCAACGCCAACGGCAACAGCAGCTCTTACTCGCAGTTGATCTATAACTTGACGCTATGTGAGCTGAATGGCACAGATTGGCTGGCCGCTAAATTTGATTGGGCAGTGGAATGTTTTGTCATCTTTCCCGTGTTGACTCATATTGTCTCCTACGGTGCCCTCACTACCAGCCATTTTCTTGACACAGTCAGCCTGGTCACTGTATCCACCGCCGGGTTTTATCACGGACGGTATGTTTTGAGTAGCATCTATGCAGTCTGTGCTTTTGCTGCTTTAATTTGCTTCGTCATTAGGCTGGTGAAGAACTGCATGTCT…	MLGKCLTAGFCSHYLFLWCIVPFCSIALVNANGNSSSYSQLIYNLTLCELNGTDWLAAKFDWAVECFVIFPVLTHIVSYGALTTSHFLDTVSLVTVSTAGFYHGRYVLSSIYAVCAFAALICFVIRLVKNCMSWRYSCTRYTNFLLDTKGKIYRWRSPVIIEKEGKVEVGGHLIDLKRVVLDGSAATPVTKISAERWGHP*	34,44,51	1-4-2	0	87218	23
	MH236426.1	2016	China:Zhejiang	ZJnb16-2	ATGTTGGGGAAATGCTTGACTGCGGGCTGCTGCTCGCCATTTCTTTTTTTGTGGTGTATCGTGCCGTTCTGTTCTATTGCGCTTGTCGGCGCCAACGGGAACAGCAGCTCTTATTCACAGTTGATTTACAACCTGACGTTATGTGAGCTGAATGGCACAGATTGGCTGGCTGCTAAGTTTGATTGGGCAGTGGAATGTTTTGTCATTTTTCCCGTGTTGACACATATCGTCTCCTACGGTGCCCTCACCACCAGCCATTTTCTTGACACGGTCAGTTTGGCCACTGTGTCCACCGCCGGGTTTTATCACGGGCGGTATATTTTGAGTAGTATCTACGCAGTCTGTGCTTTTGCTGCGGCAATCTGCTTCGTCATTAGGTCGGTGAAGAATTGCATGTCT…	MLGKCLTAGCCSPFLFLWCIVPFCSIALVGANGNSSSYSQLIYNLTLCELNGTDWLAAKFDWAVECFVIFPVLTHIVSYGALTTSHFLDTVSLATVSTAGFYHGRYILSSIYAVCAFAAAICFVIRSVKNCMSWRYSCTRHTNFLLDTKGKIYRWRSPVIIEKGGKVEVGGHLIDLKRVVLDGSAATPVTKISAERWGHP*	34,44,51	1-3-1	0	218	0
	MH588710.1	2016	China:Shandong	SDbz16-2	ATGTTGGAGAAATGCTTGACCGCGGGTTATTGCTCGCAATTGCTTTTTTTGTGGTGTATCGTGCCATTCTGTTTTGCTGTGCTCGTCAACGCCAACAGCAACGGCAGCTCCCATCTACAGTTGATTTATAACCTGACTATATGTGAGCTGAATGGCACAGAGTGGCTGGGAAAAAATTTTGACTGGGCAGTGGAGACTTTCGTCATCTTTCCTGTATTGACTCACATTGTCTCTTACGGCGCCCTTACCACTAGCCATTTTCTTGACACGGTCGGCCTAATCACTGTGTCCACCGCCGGATATCTTCACGAGCGGTATGTATTGAGCAGCATCTACGCTGTCTGTGCCCTGGCTGCGTTGGTTTGCTTCGCCATTAGGTTGGCGAAAAATTGCATGTCC…	MLEKCLTAGYCSQLLFLWCIVPFCFAVLVNANSNGSSHLQLIYNLTICELNGTEWLGKNFDWAVETFVIFPVLTHIVSYGALTTSHFLDTVGLITVSTAGYLHERYVLSSIYAVCALAALVCFAIRLAKNCMSWRYSCTRYTNFLLDTKGKLYRWRSPVIIEKGGKVDVGGHLIDLKRVVLDGSAATPVTKISAEQWGRP*	34,44,51	1-2-2	0	87	23
	MH651736.1	2016	China:Shandong	CY1-1604	ATGTTGGGGAAATGCTTGACCGCGGGTTGTTGCTCGCAATTGCCTTTTTTGTGGTGTATCGTGCCATTCTGTTTTGCTGTGCTCGTCAACGCCAACAGCAACAGCAGCTCCCACTTACAGTTGATTTATAACCTGACGATATGTGAGCTGAATGGCACAGATTGGCTGAATGACAAATTTTCTTGGGCAGTGGAGACTTTCGTTATCTTTCCTGTGTTGACTCATATTGTCTCTTACGGCGCCCTTACCACTAGCCATTTCCTTGACACGGTCGGTCTGATCACTGTGTCCGCCGCTGGGTACTATCACGAGCGGTATGTATTGAGTAGCATTTACGCTGTCTGTGCCCTGGCTGCGTTAGTTTGCTTCGCCATCAGGTTGGCAAAAAATTGCATGTCC…	MLGKCLTAGCCSQLPFLWCIVPFCFAVLVNANSNSSSHLQLIYNLTICELNGTDWLNDKFSWAVETFVIFPVLTHIVSYGALTTSHFLDTVGLITVSAAGYYHERYVLSSIYAVCALAALVCFAIRLAKNCMSWRYSCTRYTNFLLDTKGKLYRWRSPVIIEKEGKVDVGDHLIDLKRVVLDGSAATPVTKISAEQWGRP*	34,44,51	1-4-2	0	87218	23
	MH651737.1	2016	China:Shandong	CY2-1604	ATGTTGGGGAAATGCTTGACCGCGGGTTATTGCTCGCAATTGCCTTTTTTGTGGTGTATCGTGCCATTCTGTTTTGTTGCGCTCGTCAACGCCAACAACAGCAGCTCCCATCTACAGTTGATCTATAACCTGACGATATGTGAGCTGAATGGCACAGATTGGCTGAACAACAAATTTCCCTGGGCAGTGGAGACATTCGTCATCTTTCCTGTGTTGACCCATATTGTCTCTTACGGTGCTCTTACCACTAGCCATTTTCTCGACACGGTCGGCCTGATCACTGTGTCCACCGCCGGTTATTATCACAGGCGGTATGTATTAAGTAGCATCTACGCTGTCTGCGCCCTGGCTGCGTTGGTTTGCTTCGCCATTAGGTTGGTGAAAAATTGCATGTCCTGG…	MLGKCLTAGYCSQLPFLWCIVPFCFVALVNANNSSSHLQLIYNLTICELNGTDWLNNKFPWAVETFVIFPVLTHIVSYGALTTSHFLDTVGLITVSTAGYYHRRYVLSSIYAVCALAALVCFAIRLVKNCMSWRYSCTRYTSFLLDTKGRLYRWRSPVIIEKGGKVDVGGHLIDLKRVVLDGSAATPITKISAEQWGRP*	32,33,43,50	1-4-4	0	87215	23551
	MH651738.1	2016	China:Henan	HNJYF-1606	ATGTTGGGGAAATGCTTGACCGGGGGTTGTTGCTCGCAATTGCTTTTTTTGTGGTTTATCGTGCCATTCTGTTTTGCTGTGCTCGTCAACGCCAGCAACAACAGCAGCTCCCATTTACAGTTGATTTATAACCTGACGATATGTGAGCTGAATGGCACAGACTGGCTTAATAACAAATTTGACTGGGCGGTAGAGACTTTCGTTATCTTTCCTGTGTTGACTCATATTGTCTCTTACGGCGCCCTCACCACTAGCCATTTTCTTGACACGGTCGGCCTGATCACTGTGTCCACCGCCGGGTATCTCCACGGGCGGTATGTATTGAGTAGCATCTACGCTGTCTGTGCCCTGGCTGCGTTAGTTTGCTTCGCCATTAGGTTAGCGAAAAATTGCATGTCC…	MLGKCLTGGCCSQLLFLWFIVPFCFAVLVNASNNSSSHLQLIYNLTICELNGTDWLNNKFDWAVETFVIFPVLTHIVSYGALTTSHFLDTVGLITVSTAGYLHGRYVLSSIYAVCALAALVCFAIRLAKNCMSWRYSCTRYTNFLLDTKGKLYRWRSPVIIEKGGKVDVEGHLIDLKRVVLDGSAATPVTKISAEQWGRP*	30,33,34,44,51	1-4-3	0	87218	554
	MH651739.1	2016	China:Hebei	HBFL-1604	ATGTTGGGGAAATGCTTGATCGCGGGTTATTGCTCGCCGTTGCCTTTTTTGTGGTGTATCGTGCCATTCTGTTTTACTGCGCTCGTCAACGCCAGCAACAACAGCAGCTCCCAATTACAGTTGATTTATAACCTGACGATATGTGAGCTGAATGGCACAGATTGGCTGAGTGACCGCTTTGATTGGGCAGTGGAGACTTTCGTTATCTTTCCTGTGTTGACTCACATTGTCTCTTACGGAGCTCTCACCACTAGCCATTTTCTCGACACGGTCGGCCTGATCACTGTGTCCACCGCCGGTTATTGTAACGGGCGGTATGTATTGAGTAGCATCTACGCTGTCTGCGCCCTGGCTGCGTTGGTTTGCTTCGCCATTCGGCTGGCGAAAAATTGCATGTCC…	MLGKCLIAGYCSPLPFLWCIVPFCFTALVNASNNSSSQLQLIYNLTICELNGTDWLSDRFDWAVETFVIFPVLTHIVSYGALTTSHFLDTVGLITVSTAGYCNGRYVLSSIYAVCALAALVCFAIRLAKNCMSWRYSCTRYTNFLLDTKGKLYRWRSPVIIEKGGKVDIGSHLIDLKRVVLDGSAATPVTKISAEQWGRP*	30,33,34,44,51	1-57-3	0	87218501	554
	MH651740.1	2016	China:Henan	HNJYH-1606	ATGTTGGGGAAATGCTTGACCGCGGGTTATTGCTCGCAATTGCCTTTTTTGTGGTGTATCGTGCCATTCTGTTTTGCTGTGCTCGTCAACGCCAGCAACAGCAACAGCTCCCATTTGCAATTGATTTATAACCTGACGATATGTGAGCTGAATGGCACAGATTGGTTGGATAAAAAATTTGACTGGGCAGTGGAGACCTTCGTTATCTTTCCTGTGTTGACTCATATCGTCTCTTACGGTGCCCTTACCACTAGCCATTTTCTTGACACGGTCGGCCTAATCACTGTGTCCACCGCCGGATATTATCACGGGCGGTATGTATTGAGTAGCATCTACGCTGTCTGTGCCCTGGCTGCGTTGGTTTGCTTCGCCATTAGGTTGGCGAAAAATTGCATGTCC…	MLGKCLTAGYCSQLPFLWCIVPFCFAVLVNASNSNSSHLQLIYNLTICELNGTDWLDKKFDWAVETFVIFPVLTHIVSYGALTTSHFLDTVGLITVSTAGYYHGRYVLSSIYAVCALAALVCFAIRLAKNCMSWRYSCTRYTNFLLDTKGKLYRWRSPVVIEKGGKVDVGGHLIDLKKVVLDGSAATPVTKISAEQWGRP*	30,35,44,51	1-4-4	0	87218	23554
	MH651741.1	2016	China:Liaoning	LNCH-1604	ATGTTGGGGAAATGCTTGACCGCGGGTTGTTGCTCGCAATTGCCTTTTTTGTGGTGTATCGTGCCATTCTGTTTTGCTGTGCTCGTCAACGCCAGCAACAGCAACAGCTCCCATTTACAGTTGATTTATAACCTGACGATATGTGAGCTGAATGGCACAGATTGGCTGGATAGACGATTTGACTGGGCAGTGGAGACTTTCGTTATCTTTCCTGTGTTGACTCATATTGTCTCTTACGGCGCCCTTACCACTAGCCACTTTCTTGACACGGTCGGCCTGACCACTGTGTCCACCGCCGGTTATTATCACGGGCGGTATGTGTTGAGCAGCATCTACGCAGTCTGTGCCCTGGCTGCGTTCGTTTGCTTCGCCATTAGGTTGGCGAAAAATTGCATGTCC…	MLGKCLTAGCCSQLPFLWCIVPFCFAVLVNASNSNSSHLQLIYNLTICELNGTDWLDRRFDWAVETFVIFPVLTHIVSYGALTTSHFLDTVGLTTVSTAGYYHGRYVLSSIYAVCALAAFVCFAIRLAKNCMSWRYSCTRYTNFLLDTKGKLYRWRSSVIIEKGGKVDVGGHLIDLKRVVLDGSAATPVTKISAEQWGRP*	30,35,44,51	1-57-4	0	87218501	23554
	MH651742.1	2016	China:Shandong	SDQD-1604	ATGTTGGGGAAATGCTTGACCGCGGGTTATTGCTTGCAATTGCCTTTTTTGTGGTATATCGTGCCATTCTGTTTTGTTGCGTTCGTCAACGCCAACAGCAACAGCAGCTCCCACTTACAATTGATTTATAACCTGACGATATGTGAGCTGAATGGCACAGATTGGCTGAATACAAATTTTCCTTGGGCAGTGGAGACTTTCGTCATCTTTCCTGCGTTAACTCATATTGTCTCTTACGGTGCCCTCACCACTAGCCATTTTCTTGACACGGTCGGCCTGATCACTGTGTCCACCGCCGGGTACTATCACAGGCGGTATGTGTTGAGTAGCATCTATGCTGTCTGTGCCCTGGCAGCGTTTGTTTGCTTTGCCATTAGGTTGGCGAAAAATTGCATGTCC…	MLGKCLTAGYCLQLPFLWYIVPFCFVAFVNANSNSSSHLQLIYNLTICELNGTDWLNTNFPWAVETFVIFPALTHIVSYGALTTSHFLDTVGLITVSTAGYYHRRYVLSSIYAVCALAAFVCFAIRLAKNCMSWRYSCTRYTNFLLDTKGKLYRWRSPVIIERGGKVDVEGHLIDLKRVVLDGSAATPVTKISAEQWGRP*	34,44,51	1-4-4	0	87218	23554
	MH651743.1	2016	China:Shandong	SD-1602	ATGTTGGGGAAATGCTTGACCGCGGGTTATTGCTCGCAATTGCCTTTTTTGTGGTGTATCGTGCCATTCTGTTTTGCTGTGCTCGTCAACGCCAACAACAACAGCAGCTCCCATTTGCAATTGATTTATAACCTGACGATATGTGAGCTGAATGGCACAGATTGGTTGGATAAAAAATTTGACTGGGCAGTGGAGACTTTCGTTATCTTTCCTGTGTTGACTCACATCGTCTCTTACGGTGCCCTTACCACTAGCCATTTTCTTGACACGGTCGGCCTAATCACTGTGTCCACCGCCGGATATTATCACGAGCGGTATGTATTGAGTAGCATCTACGCTGTCTGTGCTCTGGCTGCGTTGGTTTGCTTCGCCATTAGGTTGGCGAAAAATTGCATGTCC…	MLGKCLTAGYCSQLPFLWCIVPFCFAVLVNANNNSSSHLQLIYNLTICELNGTDWLDKKFDWAVETFVIFPVLTHIVSYGALTTSHFLDTVGLITVSTAGYYHERYVLSSIYAVCALAALVCFAIRLAKNCMSWRYSCTRYTNFLLDTKGKLYRWRSPVIIEKGGKVDVGGHLIDLKRVVLDGSAATPVTKISAEQWGRP*	34,44,51	1-4-10	0	87218	23554581
	MH651744.1	2016	China:Shandong	SD53-1603	ATGTTGGGGAAATGCTTGACCGCGGGTTATTGCTCGCAATTGCCTTTTTTGTGGTGTATCGTGCCATTCTGTTTTGTTGTGCTCGTCAACGCCAACAACAGCAGCTCCCATTTACAGTTGATTTATAACCTGACGATATGTGAGCTGAATGGCACAGATTGGCTGGATAAAAACTTTGACTGGGCAGTGGAGACTTTCGTCATCTTTCCTGTGTTGACTCACATTGTCTCTTACGGTGCCCTTACCACTAGCCATTTTCTTGACGCGGTCGGCCTGACCGCTGTGTCCACCGCCGGTTATTATCACGGGCGGTATGTATTGAGTAGCATTTATGCTGTCTGTGCTCTGGCTGCGTTTGCTTGCTTCGCCTTTAGGTTGGCAAAAAATTGCATGTCCTGG…	MLGKCLTAGYCSQLPFLWCIVPFCFVVLVNANNSSSHLQLIYNLTICELNGTDWLDKNFDWAVETFVIFPVLTHIVSYGALTTSHFLDAVGLTAVSTAGYYHGRYVLSSIYAVCALAAFACFAFRLAKNCMSWRYSCTRYTNFLLDTKGRLYRWRSPVIIEKGGKVDVGGHLIDLKRVVLDGSAATPLTKISAEQWGRP*	32,33,43,50	1-4-4	0	87215	23551
	MH651745.1	2016	China:Shandong	SD99-1606	ATGTTGGGGAAATGCTTGACCGCGGGTTATTGCTCGCAATTGCCTTTTTTGTGGTGTATCGTGCCATTCTGTTTTGTTGCGCTCGTCAACGCCAACAGCAGCAGCTCCCATTTACAGTTGATTTATAACTTGACGGTATGTGAGCTGAATGGCACAGATTGGCTGAATGATCATTTTAAGTGGGCAGTGGAGACCTTCGTTATCTTTCCTGTGTTGACTCATATTGTCTCTTACGGTGCCCTTACCACTAGCCATTTTCTCGACACGGTCGGCCTGATCACTGTGTCCACCGCCGGTTATTATCACGGGCGGTATGTATTGAGTAGCATCTACGCTGTCTGCGCCCTGGCTGCGTTGGTTTGCTTCGCCATTAGGTTGGCAAAAAATTGCATGTCCTGG…	MLGKCLTAGYCSQLPFLWCIVPFCFVALVNANSSSSHLQLIYNLTVCELNGTDWLNDHFKWAVETFVIFPVLTHIVSYGALTTSHFLDTVGLITVSTAGYYHGRYVLSSIYAVCALAALVCFAIRLAKNCMSWRYSCTRYTNFLLDTKGRLYRWRSPVIIEKGGKVDVGGHLIDLKRVVLDGSAATPVTKISAEQWGRP*	32,43,50	1-4-4	0	87215	23551
	MH651746.1	2016	China:Shandong	SDQZ-1609	ATGTTGGGGAAATGCTTGACCGCGGGTTATTGCTCGCAATTGCCTTTTTTGTGGTGTATCGTGCCATTTTGTTTTGTTGTGCTCGTCAACGCCAACAACAGCAGCTCCCATTTACAGTTGATTTATAACCTGACGATATGTGAGCTGAATGGCACAGATTGGCTAAAAGACAATTTCAACTGGGCAGTGGAGACTTTTGTCATCTTTCCTGTGTTGACTCATATTGTCTCTTACGGTGCCCTTACCACTAGCCATTTTCTTGACGCGGCCGGCCTGATCACTGTGTCCACCGCCGGTTATTATCACGGGCGGTATGTATTGAGTAGCATTTACGCTGTCTGTGCTCTGGCTGCGTTGGTTTGCTTCGCCTTTAGGTTGGCGAAAAATTGCATGTCCTGG…	MLGKCLTAGYCSQLPFLWCIVPFCFVVLVNANNSSSHLQLIYNLTICELNGTDWLKDNFNWAVETFVIFPVLTHIVSYGALTTSHFLDAAGLITVSTAGYYHGRYVLSSIYAVCALAALVCFAFRLAKNCMSWRYSCTRYTNFLLDTKGRLYRWRSPVIIEKGGKVDVGGHLIDLKRVVLDGSAATPVTKISAEQWGRP*	32,33,43,50	1-4-4	0	87215	23551
	MH651747.1	2016	China:Shandong	SDZC-1609	ATGTCGGGGAAATGCTTGACCGCGGGTTATTGCTCGCAATTGCCTTTTTTGTGGTGTATCGTGCCGTTCTATCTTGCTGTGCTCGTCAACGCCAGCAACGACAACAGCTCTCATATTCAGTTGATTTATAACTTAACGTTATGTGAGCTGAATGGCACAGATTGGCTGGCACAAAAATTTGACTGGGCAGTGGAGACTTTTGTCATCTTCCCCGTGTTGACTCACATTGTTTCCTATGGGGCACTCACCACCAGCCATTTCCTTGACACAGTTGGTCTGGCCACTGTGTCCACCGCCGGATATTATCACGGGCGGTATGTCTTGAGTAGCATTTACGCAGTCTGTGCTCTGGCTGCGCTGATTTGCTTTGTCATTAGGCTTGCGAAGAACTGCATGTCC…	MSGKCLTAGYCSQLPFLWCIVPFYLAVLVNASNDNSSHIQLIYNLTLCELNGTDWLAQKFDWAVETFVIFPVLTHIVSYGALTTSHFLDTVGLATVSTAGYYHGRYVLSSIYAVCALAALICFVIRLAKNCMSWRYSCTRYTNFLLDTKGRLYRWRSPVIVEKGGKVEVEGHLIDLKRVVLDGSAATPLTRVSAERWGRL*	30,35,44,51	1-4-4	0	87218	23554
	MH651748.1	2016	China:Tianjin	TJZH-1607	ATGTTGGGGAAATGCTTGACTGCGGGTTGTTGCTCGCAATCGCTTTTTTTGTGGTGTATCGTGCCATTTTGTTTTGCTGCGCTCGTCAACGCCAGCAACAGCAACAGCTCCTACCTACAGTTGATTTATAACTTGACGATATGTGAGCTAAATGGCACAGATTGGCTTAACGACAAATTTAGCTGGGCAGTGGAGACTTTCGTCATCTTTCCTGCGTTGACTCACATTGTTTCTTACAGCGCCCTTACTACTAGCCATTTTCTTGACACGATCGGCCTGACCATTGTGTCCACCGCTGGTTATTATCACGGGCGGTATGTATTGAGTAGCATCTACGCTGTCTGTGCCCTGGCTGCGTTGGTTTGCTTCGCCATTAGGTTGGCGAAAAATTGCATGTCA…	MLGKCLTAGCCSQSLFLWCIVPFCFAALVNASNSNSSYLQLIYNLTICELNGTDWLNDKFSWAVETFVIFPALTHIVSYSALTTSHFLDTIGLTIVSTAGYYHGRYVLSSIYAVCALAALVCFAIRLAKNCMSWRYSCTRYTNFLLDTKGKLYRWRSPVIIEKGGKVDVGGHLIDLKRVVLDGSAATPITKISAEQWGRP*	30,35,44,51	1-4-3	0	87218	554
	MK279739.1	2016	China:Hubei	PRRSV/pig/CHN/JTS/201606	ATGTTGGGGAAGTGCTTGACCGCGTGCTGTTGCTCGCGATTGCTTTTTTTGTGGTGTATCGTGCCGTCCTATCTTGCTGTGCTCGTCAACGCCAGCAACAACAACAGCTCTCATATTCAGTTGATTTATAACTTAACGCTATGTGAGCTGAATGGCACAGATTGGCTGGCACAAAAATTTGACTGGGCAGTGGAGACTTTTGTCATCTTCCCCGTGTTGACTCACATTGTTTCCTATGGGGCACTCACCACCAGCCATTTCCTTGACACAGTTGGTCTGGCCACTGTGTCCACCGCCGGATATTATCACGGGCGGTATGTCTTGAGTAGCATTTACGCAGTCTGTGCTCTGGCTGCGCTGATTTGCTTTGTCATTAGGCTTGCGAAGAACTGCATGTCC…	MLGKCLTACCCSRLLFLWCIVPSYLAVLVNASNNNSSHIQLIYNLTLCELNGTDWLAQKFDWAVETFVIFPVLTHIVSYGALTTSHFLDTVGLATVSTAGYYHGRYVLSSIYAVCALAALICFVIRLAKNCMSWRYSCTRYTNFLLDTKGKLYRWRSPVIVEKGGKVEVEGHLIDLKRVVLDGSAATPLTRVSAERWGRL*	30,35,44,51	1-4-3	0	87218	554
	MK780825.1	2016	China:Shandong	SD110-1608	ATGTTGGGGAAATGCTCGACCGCGGGCTGCTGCTTGCAATTTCTTTTTTTGTGGTGTATCGTGCCGTTCTGTTCTATTGCGCTCGTCAGCGCCAACGGAAACAGCAGCTCTTATTCGCAGTTGATTTACAACCTGACGTTATGTGAGCTGAATGGCACAGATTGGCTGGCCACTAATTTTGATTGGGCAGTGGAGTGTTTTGTTATCTTTCCCGTGTTGACTCATATTGTCTCCTACGGTGCCCTAACTACCAGCCATTTTCTCGACACAGTCAGCCTGGTCACTGTGTCCGCCGCTGGGTTCCATCACGGACGGTATGTTTTGAGTAGCATCTATGCAGTCTGTGCTTTTGCTGCTTTAATTTGCTTCGTCATTAGGTTGGTGAAGAATTGCATGTCT…	MLGKCSTAGCCLQFLFLWCIVPFCSIALVSANGNSSSYSQLIYNLTLCELNGTDWLATNFDWAVECFVIFPVLTHIVSYGALTTSHFLDTVSLVTVSAAGFHHGRYVLSSIYAVCAFAALICFVIRLVKNCMSWRYSCTRYTNFLLDTKGKIYRWRSPVIIEKGGKVEVGGHLIDLKRVVLDGSAATPVTKISAERWGHP*	34,44,51	1-3-2	0	218	23
	MN026346.1	2016	China:Guangxi	GXBB16-1	ATGTTGGGGAAGTGCTTGACCGCGTGCTGTTGCTCGCGATTGCTTTTTTTGTGGTGTATCGTGCCGTTCTATCTTGCTGTGCTCGTCAACGCCAGCAACAACAACAGCTCTCATATCCAGTTGATTTATAACTTAACGCTATGTGAGCTGAATGGCACAGATTGGCTGGCACAAAAATTTGACTGGGCAGTGGAGACTTTTGTCATCTTCCCCGTGTTGACTCACATTGTTTCCTATGGGGCACTCACCACCAGCCATTTCCTTGACACAGTTGGTCTGGCCACTGTGTCCACCGCCGGATATTATCACGGGCGGTATGTCTTGAGTAGCATTTACGCAGTCTGTGCTCTGGCTGCGCTGATTTGCTTTGTCATTAGGCTTGCGAAGAACTGCATGTCC…	MLGKCLTACCCSRLLFLWCIVPFYLAVLVNASNNNSSHIQLIYNLTLCELNGTDWLAQKFDWAVETFVIFPVLTHIVSYGALTTSHFLDTVGLATVSTAGYYHGRYVLSSIYAVCALAALICFVIRLAKNCMSWRYSCTRYTNFLLDTKGRLYRWRSPVIVEKRGKVEVEGHLIDLKRVVLDGSAATPLTRVSAELWGRL*	30,35,44,51	1-4-3	0	87218	554
	MN046222.1	2016	China:Heilongjiang	HLJ-80	ATGTTGGGGAAATGCTTGACCGCGGGTTATTGCTCGCAATTGCCTTTTTTGTGGTGTATCGTGCCATTCTGTTTTGTTGTGCTCGTCAACGCCAACAACAGCAGCTCCCATTTACAGTTGATTTATAACCTGACGATATGTGAGCTGAATGGCACAGATTGGCTGGATAAAAAATTTGACTGGGCAGTGGAGACTTTCGTCATCTTTCCTGTGTTGACTCACATTGTCTCTTACGGTGCCCTTACCACTAGCCATTTTCTTGACGCGGTCGGCCTGACCGCTGTGTCCACCGCCGGTTATTATCACGGGCGGTATGTATTGAGTAGCATTTATGCTGTCTGCGCTCTGGCTGCGTTTGCTTGCTTCGTCTTTAGGTTGGCAAAAAATTGCATGTCCTGG…	MLGKCLTAGYCSQLPFLWCIVPFCFVVLVNANNSSSHLQLIYNLTICELNGTDWLDKKFDWAVETFVIFPVLTHIVSYGALTTSHFLDAVGLTAVSTAGYYHGRYVLSSIYAVCALAAFACFVFRLAKNCMSWRYSCTRYTNFLLDTKGRLYRWRSPVIIEKGGKVDVGGHLIDLKRVVLDGSAATPVTKISAEQWGRP*	32,33,43,50	1-4-4	0	87215	23551
	MN046234.1	2016	China:Shandong	SDJM-1602	ATGTTGGGGAAGTGCTTGACCGCATGCTGTTGCTCGCGATCGCTTTTTTTGTGGTGTATCGTGCCGTCCTATCTTGCTGTGCTCGCCAACGCCGACAACAGCAACAGCTCTCATATTCAGTCGATTTATGACTTAACGTTATGTGAGCTGAATGGCACAGATTGGCTGGCACAAAAATTTGACTGGGCAGTGGAAACTTTTGTCATCTTCCCCGTGTTGACTCACATTGTTTCCTATGGGGCACTCACCACCAGCCATTTCCTTGACACAGTTGGTCTGGCCACTGTGTCCACCGCCGGATATTATCACGGGCGGTATGTCTTGAGTAGCATTTACGCAGTCTGTGCTCTGGCTGCGCTGATTTGCTTTGTCATTAGGCTTGCGAAGAACTGCATGTCC…	MLGKCLTACCCSRSLFLWCIVPSYLAVLANADNSNSSHIQSIYDLTLCELNGTDWLAQKFDWAVETFVIFPVLTHIVSYGALTTSHFLDTVGLATVSTAGYYHGRYVLSSIYAVCALAALICFVIRLAKNCMSWRYSCTRYTNFLLDTKGRLYRWRSPVIVEKGGKVEVEGHLIDLKRVVLDGSAATPLTRVSAERWGRP*	35,51	1-3-3	0	218	554
	MN046238.1	2016	China:Henan	HN-1603	ATGTTGGGGAAGTGCTTGACCGCGTGCTGTTGCTCGCGATTGCTTTTTTTGTGGTGTATCGTGCCGTTCTATCTTGCTGTGCTCGTCAACGCCAGCAGAAACAACAGCTCTCATATTCAGTTGATTTATAACTTAACGCTATGTGAGCTGAATGGCACAGATTGGCTGGCAAAAAAATTTGACTGGGCAGTGGAGACTTTTGTCATCTTCCCCGTGTTGACTCACATTGTTTCCTATAGGGCACTCACCACCAGCCATTTCCTTGACACGGTTGGTCTGGCCACTGTGTCCACCGCCGGATATTGTCACGGGCGGTATGTCTTGAGTAGCATTTACGCAGTTTGTGCTCTGGCTGCACTGATTTGCTTTGTCATTAGGCTTGCGAAGAACTGCATGTCC…	MLGKCLTACCCSRLLFLWCIVPFYLAVLVNASRNNSSHIQLIYNLTLCELNGTDWLAKKFDWAVETFVIFPVLTHIVSYRALTTSHFLDTVGLATVSTAGYCHGRYVLSSIYAVCALAALICFVIRLAKNCMSWRYSCTRYTNFLLDTKGRLYRWRSPVIVEKRGKVEVEGHLIDLKRVVLDGSAATPLTRVSAELWGRP*	30,35,44,51	1-4-3	0	87218	554
	MN046240.1	2016	China:Shanxi	SX1-1607	ATGTTGGTGAAATGCTTGACCGCGGGTTATTGCTCACAATTGCTTTTTTTGTGGTGTATCGTGCCGTTCTGTTTTGCTGCGCTCGTCAACGCCAGCAGCGACAGCAGCTCCAATTTGCAGTTGATTTATAACCTGACGATATGTGAGCTGAATGGCACAGATTGGCTGGACAAAAGATTTGACTGGGCAGTAGAGACTTTCGTCATCTTTCCTGTGTTGACCCATATTGTCTCTTACGGCGCTCTTACCACTAGCCATTTTCTTGATACGGTCGGCCTAATCACTGTGTCCACCGCTGGGTATTATCATAAGCGGTATGTATTGAGCAGCATCTACGCTGTCTGTGCCCTGGCCGCGTTGGTTTGCTTCGCCATTAGGTTGGCGAAAAATTGCATGTCT…	MLVKCLTAGYCSQLLFLWCIVPFCFAALVNASSDSSSNLQLIYNLTICELNGTDWLDKRFDWAVETFVIFPVLTHIVSYGALTTSHFLDTVGLITVSTAGYYHKRYVLSSIYAVCALAALVCFAIRLAKNCMSWRYSCTRYTNFLLDTKGKLYRWRSPVIIEKEGKVDVGGQLIDLKRVVLDGSAATPVTKISAEQWGRP*	30,44,51	1-4-4	0	87218	23554
	MN046241.1	2016	China:Shanxi	SX2-1607	ATGTTGGTGAAATGCTTGACCGCGGGTTATTGCTCACAATTGCCTTTTTTGTGGTGTATCGTGCCGTTCTGTTTTGCTGCGCTCGTCAACGCCAGCAACGACAGCAGCTCCAATTTGCAGTTGATTTATAACCTGACGATATGTGAGCTGAATGGCACAGATTGGCTGGACAAAAGATTTGACTGGGCAGTAGAGACTTTCGTCATCTTTCCTGTGTTGACCCATATTGTCTCTTACGGCGCTCTTACCACTAGCCATTTTCTTGATACGGTCGGCCTAATCACTGTGTCCACCGCTGGGTATTATCATAAGCGGTATGTATTGAGCAGCATCTATGCTGTCTGTGCCCTGGCCGCGTTGGTTTGCTTCGCCATTAGGTTGGCGAAAAATTGCATGTCT…	MLVKCLTAGYCSQLPFLWCIVPFCFAALVNASNDSSSNLQLIYNLTICELNGTDWLDKRFDWAVETFVIFPVLTHIVSYGALTTSHFLDTVGLITVSTAGYYHKRYVLSSIYAVCALAALVCFAIRLAKNCMSWRYSCTRYTNFLLDTKGKLYRWRSPVIIEKEGKVDVGGQLIDLKRVVLDGSAATPVTKISAEQWGRP*	30,33,44,51	1-4-4	0	87218	23554
	MN119304.1	2016	China:Shandong	SD1612-1	ATGTTGGGGAAATGCTTGACCGCGGGCTGTTGCTCGCGATTGCTTTCTTTGTGGTGTATCGTGCCGTTCTGGTTTGCTGCGCTCGTCAACGCCAGCAGCAACAGCAGCTCTCAATTTCAGTTGATTTATAACTTGACGCTATGTGAGCTGAATGGCACAGATTGGCTTTCTAACAAATTTGACTGGGCAGTGGAGACTTTTGTCATCTTTCCCGTGTTGACTCACATTGTTTCCTATGGGGCACTTACCACCAGCCATTTCCTTGACACAGTTGGTCTGGTCACTGTGTCCACCGCCGGGTATTATCACGGGCGGTATGTCTTGAGTAGCATCTACGCGGTCTGTGCTCTGGCTGCGTTGATTTGCTTCGTCATTAGGCTTGCGAAGAACTGCATGTCC…	MLGKCLTAGCCSRLLSLWCIVPFWFAALVNASSNSSSQFQLIYNLTLCELNGTDWLSNKFDWAVETFVIFPVLTHIVSYGALTTSHFLDTVGLVTVSTAGYYHGRYVLSSIYAVCALAALICFVIRLAKNCMSWRYSCTRYTNFLLDTKGRLYRWRSPVIVEKGGKVEVEGHLIDLKRVVLDGSVATPLTRVSAEQWGRL*	30,34,44,51	1-4-2	0	87218	23
	MT093740.1	2016	China:Shandong	SD54-1603	ATGTTGGGGAAGTGCTTGACCGCGTGCTGTTGCTCGCGATTGCTTTTTTTGTGGTGTATTGTGCCGTCCTATCTTGCTGTGCTCGTCAACGCCAGCAACAACGGCAGCTCTCATATTCAGTTGATTTATAACTTAACGCTATGTGAGCTGAATGGCACAGATTGGCTGGCAGAAAAATTTGACTGGACAGTGGAGACTTTTGTCATCTTCCCCGTGTTGACTCACATTGTTTCCTATGGGGCACTCACCACCAGCCATTTCCTTGACACAGTTGGTCTGGTCACTGTGTCCACCGCCGGATATTACCACGGGCGGTATGTCTTGAGTAGCATTTACGCAGTCTGTGCTCTGGCTGCGCTGATTTGCTTTGTCATTAGGCTTGCGAAGAACTGCATGTCC…	MLGKCLTACCCSRLLFLWCIVPSYLAVLVNASNNGSSHIQLIYNLTLCELNGTDWLAEKFDWTVETFVIFPVLTHIVSYGALTTSHFLDTVGLVTVSTAGYYHGRYVLSSIYAVCALAALICFVIRLAKNCMSWRYSCTRYTNFLLDTKGRLYRWRSPVIVEKGGKVEVGGHLIDLKRVVLDGSAATPLTRVSAERWGRL*	30,34,44,51	1-4-3	0	87218	554
	MT093741.1	2016	China:Shandong	SD65-1603	ATGTTGGGGAAATGCTTGACCGCGGGCTGCTGCTTGCAATTTCTTTTTTTGTGGTGTATCGTGCCGTTCTGTTCTATTGCGCTCGTCAGCGCCAACGGAAACAGCAGCTCTTATTCGCAGTTGATCTACAACCTGACGTTATGTGAGCTGAATGGCACAGATTGGCTGGCCACTAGGTTTGATTGGGCAGTGGAATGTTTTGTTATTTTTCCCGTGTTGACCCACATCGTTTCCTACGGTGCCCTAACCACCAGCCATTTTCTTGACACAGTCAGCCTGGTCACTGTATCCGTCGCTGGGTTTATTCACAGACGGTATGTTTTGAGTAGCATCTATGCAGTCTGTGCTTTTGCTGCTTTAATTTGCTTCATCATTAGGCTGGCGAAGAATTGCATGTCT…	MLGKCLTAGCCLQFLFLWCIVPFCSIALVSANGNSSSYSQLIYNLTLCELNGTDWLATRFDWAVECFVIFPVLTHIVSYGALTTSHFLDTVSLVTVSVAGFIHRRYVLSSIYAVCAFAALICFIIRLAKNCMSWRYSCTRYTNFLLDTKGKIYRWRSPVIIEKGGKVEVGGHLIDLKKVVLDGSAATPVTKISAERWGHL*	34,44,51	1-3-4	0	218	23554
	MT093745.1	2016	China:Shandong	SD56-1603	ATGTTGGGGAAATGCTTGACCGCGGGTTATTGCTCGCAATTGCCTTTTTTGTGGTGTATCGTGCCATTCTGTTTTGTTGTGCTCGTCAACGCCAACAACAGCGGCTCCCATTTACAGTTGATTTATAACCTGACGATATGTGAGCTGAATGGCACAGATTGGCTGGATGAAAAATTTGACTGGGCAGTGGAGACTTTCGTCATCTTTCCTGTGTTGACTCACATTGTCTCTTACGGTGCCCTTACCACTAGCCATTTTCTTGACGCGGTCGGCCTGACCGCTGTGTCCACCGCCGGTTATTGTCACGGGCGGTATGTATTGAGTAGCATTTATGCTGTCTGTGCTCTGGCTGCGTTTGCTTGCTTCGCCTTTAGGTTGGCAAAAAATTGCATGTCCTTG…	MLGKCLTAGYCSQLPFLWCIVPFCFVVLVNANNSGSHLQLIYNLTICELNGTDWLDEKFDWAVETFVIFPVLTHIVSYGALTTSHFLDAVGLTAVSTAGYCHGRYVLSSIYAVCALAAFACFAFRLAKNCMSLRYSCTRYTNFLLDTKGRLYRWRSPVIIEKGGKVDVGGHLIDLKRVVLDGSAATPLTKISAEQWGRP*	32,43,50	1-4-4	0	87215	23551
	MT093746.1	2016	China:Shandong	SD70-1605	ATGTTGGGGAAATGCTTGACCGCGGGTTGTTGCTCGCAATTGCCTTTTTTGTGGTGTATCGTGCCATTCTGTTTTGTTGTGCTCGTCAACGCCAACAACAGCAGCTCCCATTTACAGTTGATTTATAACCTGACGATATGTGAGCTGAATGGCACAAATTGGCTGGGTAAAAATTTTGACTGGGCAGTGGAGACTTTCGTCATCTTTCCTGTGTTGACTCACATTGTCTCTTACGGTGCCCTTACCACTAGCCATTTTCTTGACACGGTCGGCCTGACCGCTGTGTCCACCGCCGGTTATCATCACGAGCGGTATGTATTGAGTAGCATTTATGCTGTCTGTGCTCTGGCTGCGTTTGCTTGCTTCGCCTTTAGGTTGGCAAAAAATTGCATGTCCTGG…	MLGKCLTAGCCSQLPFLWCIVPFCFVVLVNANNSSSHLQLIYNLTICELNGTNWLGKNFDWAVETFVIFPVLTHIVSYGALTTSHFLDTVGLTAVSTAGYHHERYVLSSIYAVCALAAFACFAFRLAKNCMSWRYSCTRYTNFLLDTKGRLYRWRSPVIIEKGGKVDVGGHLIDLKRVVLDGSAATPLTKISAEQWGRP*	32,33,43,50	1-4-4	0	87215	23551
	MT093747.1	2016	China:Shandong	SD75-1605	ATGTTGGGGAAATGCTTGACCGCGGGTTATTGCTCGCAATTGCCTTTTTTGTGGTGTATCGTGCCATTCTGTTTTGTTGTGCTCGTCAACGCCAACAACAGCAGCTCCCATTTACAGTTGATTTATAACCTGACGATATGTGAGCTGAATGGCACAAATTGGCTGGGTAACAATTTTGACTGGGCAGTGGAGACTTTCGTCATCTTTCCTGTGTTGACTCACATTGTCTCTTACGGTGCCCTTACCACTAGCCATTTTCTTGACGCGGTCGGCCTGACCGCTGTGTCCACCGCCGGTTATTATCACGGGCGGTATGTATTGAGTAGCATTTATGCTGTCTGTGCTCTGGCTGCGTTTGCTTGCTTCGCCTTTAGGTTGGGAAAAAATTGCATGTCCTGG…	MLGKCLTAGYCSQLPFLWCIVPFCFVVLVNANNSSSHLQLIYNLTICELNGTNWLGNNFDWAVETFVIFPVLTHIVSYGALTTSHFLDAVGLTAVSTAGYYHGRYVLSSIYAVCALAAFACFAFRLGKNCMSWRYSCTRYTNFLLDTKGRLYRWRSPVIIEKGGKVDVGGHLIDLKRVVLDGSAATPLTKISAEQWGRP*	32,33,43,50	1-4-4	0	87215	23551
	MT093748.1	2016	China:Shandong	SD79-1605	ATGTTGGGGAAATGCTTGACCGCGGGTTATTGCTCGCAATTGCCTTTTTTGTGGTGTATCGTGCCATTCTGTTTTGTTGTGCTCGTCAACGCCAACAACAGCAGCTCCCATTTACAGTTGATTTATAACCTGACGATATGTGAGCTGAATGGCATAGATTGGCTGGATAAAAATTTTGACTGGGCAGTGGAGACTTTCGTCATCTTTCCTGTGTTGACTCACATTGTCTCTTACGGTGCCCTTACCACTAGCCATTTTCTTGACGCGGTTGGCCTGACCGCTGTGTCCACCGCCGGTTATTATCACAGGCGGTATGTATTGAGTAGCATTTATGCTGTCTGTGCTCTGGCTGCGTTTGCTTGCTTCGCCTTTAGGTTGGCAAAAAACTGCATGTCCTGG…	MLGKCLTAGYCSQLPFLWCIVPFCFVVLVNANNSSSHLQLIYNLTICELNGIDWLDKNFDWAVETFVIFPVLTHIVSYGALTTSHFLDAVGLTAVSTAGYYHRRYVLSSIYAVCALAAFACFAFRLAKNCMSWRYSCTRYTNFLLDTKGRLYRWRSPVIIEKGGKVDVGGHLIDLKRVVLDGSAATPLTKISAEQWGRP*	32,33,43	1-4-4	0	87215	23551
	MT093749.1	2016	China:Shandong	SD91-1605	ATGTTGGGGAAATGCTTGACCGCGGGTTATTGCTCGCAATTGCCTTTTTTGTGGTGTATCGTGCCATTCTGTTTTGTTGTGCTCGTCAACGCCAACAACAGCAGCTCCCATTTACAGTCGATTTATAACCTGACGATATGTGAGCTGAATGGCACAGATTGGCTGGGTAAAAAATTTGACTGGACAGTGGAGACTTTCGTCATCTTTCCTGTGTTGACTCACATTGTCTCTTACGGTGCCCTTACCACTAGCCATTTTCTTGACGCGGTCGGCCTGACCGCTGTGTCCACCGCCGGTTATTATCACGGGCGGTATGTATTGAGTAGCATTTATGCTGTCTGTGCTCTGGCTGCGTTTGCTTGCTTCGCCTTTAGGTTGGCAAAAAATTGCATGTCCTGG…	MLGKCLTAGYCSQLPFLWCIVPFCFVVLVNANNSSSHLQSIYNLTICELNGTDWLGKKFDWTVETFVIFPVLTHIVSYGALTTSHFLDAVGLTAVSTAGYYHGRYVLSSIYAVCALAAFACFAFRLAKNCMSWRYSCTRYTNFLLDTKGRLYRWRSPVIIEKGGKVDVGGHLIDLKRVVLDGSAATPLTKISAEQWGRP*	32,33,43,50	1-4-4	0	87215	23551
	MT093759.1	2016	China:Shandong	SD85-1605	ATGTTGGAGAAATGCTTGACCGCGGGTTATTGCTCGCAATTGCCTTTTTTGTGGTGTATCGTGCCATTTTGTTTTGCTGTGCTCGTCGACGCCAGCAGCAACAACGGCTCCCATTTACAGTTGATTTATAACCTGACGATATGTGAGCTGAATGGCACAAATTGGCTGGAAAGAAAATTTGACTGGGCAGTGGAGACTTTCGTTATCTTTCCTGCGTTGACTCATGTTGTCTCTTACGGCGCCCTTACCACTAGCCATTTCCTTGACACGGTCGGCCTAATCACTGTGTCCGCCGCCGGTTATTACCACGAGCGGTATGTATTGAGTAGCATCTACGCTGTCTGTGCCCTGGCCGCGTTGGTTTGCTTCACCATTAGGTTAGCGAAAAATTGCATGTCC…	MLEKCLTAGYCSQLPFLWCIVPFCFAVLVDASSNNGSHLQLIYNLTICELNGTNWLERKFDWAVETFVIFPALTHVVSYGALTTSHFLDTVGLITVSAAGYYHERYVLSSIYAVCALAALVCFTIRLAKNCMSWRYSCTRYTNFLLDTKGKLYRWRSPVIIEKGGRVDVGGHLIDLKRVVLDGSAATPVTKISAEQWGRP*	44,51	1-4-4	0	87218	23554
	MT093760.1	2016	China:Shandong	SD157-1612	ATGTTGGGGAAATGCTTGACCGCGGGTTATTGCTCGCAATTGCCTTTTTTGTGGTGTATCGTGCCATTCTGTTTTGCTGCGCTCGTCAACGCCAGCAACAGCAGCAGCTCCCATTTACAGTTGATTTATAATCTGACGATATGTGAGCTGAATGGCACAGATTGGCTGAATAGTAAATTTGACTGGGCAGTGGAGACTTTCGTTATCTTTCCTGCGTTGACTCATATTGTCTCTTACGGCGCCCTTACCACTAGCCATTTCCTTGATACGGTCGGCTTAGTCACTGTGTCTACCGCCGGTTATTACCACGGGCGGTATGTATTGAGTAGCATCTACGCTGTCTGCGCCCTGGCCGCGTTGGTTTGCTTCGCCATAAGGTTGGCGAAAAATTGCATGTCC…	MLGKCLTAGYCSQLPFLWCIVPFCFAALVNASNSSSSHLQLIYNLTICELNGTDWLNSKFDWAVETFVIFPALTHIVSYGALTTSHFLDTVGLVTVSTAGYYHGRYVLSSIYAVCALAALVCFAIRLAKNCMSWRYSCTRYTNFLLDTKGKLYRWRSPVIIEKGGKVDIGGQLIDLKRVVLDGSAATPVTKISAEQWGRP*	30,33,44,51	1-4-4	0	87218	23554
	MT093765.1	2016	China:Shandong	SD130-1609	ATGTTGGGGAAATGCTCGACCGCGGGCTGCTGCTTGCAATTTCTTTTTTTGTGGTGTATCGTGCCGTTCTGTTCTATTGCGCTCGTCAGCGCCAACGGAAACAGCAGCTCTTATTCGCAGTTGATTTACAACCTGACGTTATGTGAGCTGAATGGCACAGATTGGCTGGCCACTAATTTTGATTGGGCAGTGGAGTGTTTTGTTATCTTTCCCGTGTTGACTCATATTGTCTCCTACGGTGCCCTAACTACCAGCCATTTTCTCGACACAGTCAGCCTGGTCACTGTGTCCGCCGCTGGGTTCCATCACGGACGGTATGTTTTGAGTAGCATCTATGCAGTCTGTGCTTTTGCTGCTTTAATTTGCTTCGTCATTAGGTTGGTGAAGAATTGCATGTCT…	MLGKCSTAGCCLQFLFLWCIVPFCSIALVSANGNSSSYSQLIYNLTLCELNGTDWLATNFDWAVECFVIFPVLTHIVSYGALTTSHFLDTVSLVTVSAAGFHHGRYVLSSIYAVCAFAALICFVIRLVKNCMSLRYSCTRYTNFLLDTKGKIYRWRSPVIIEKGGKVEVGGHLIDLKRVVLDGSAATPVTKISAERWGHP*	34,44,51	1-3-2	0	218	23
	MT093766.1	2016	China:Shandong	SD136-1609	ATGTTGGGGAAATGCTCGACCGCGGGCTGCTGCTTGCAATTTCTTTTTTTGTGGTGTATCGTGCCGTTCTGTTCTATTGCGCTCGTCAGCGCCAACGAAAACAGCAGCTCTTATTCGCAGTTAATTTACAACCTGACGTTATGTGAGCTGAATGGCACAGATTGGCTGGCCACTAATTTTAATTGGGCAGTGGAGTGTTTTGTTATCTTTCCCGTGTTGACTCATATTGTCTCCTACGGTGCCCTAACTACCAGCCATTTTCTCGACACAGTCAGCCTGGTCACTGTGTCCGCCGCTGGGTTCCATCACGGACGGTATGTTTTGAGTAGCATCTATGCAGTCTGTGCTTTTGCTGCTTTAATTTGCTTCGTCATTAGGTTGGTGAAGAATTGCATGTCT…	MLGKCSTAGCCLQFLFLWCIVPFCSIALVSANENSSSYSQLIYNLTLCELNGTDWLATNFNWAVECFVIFPVLTHIVSYGALTTSHFLDTVSLVTVSAAGFHHGRYVLSSIYAVCAFAALICFVIRLVKNCMSWRYSCTRYTNFLLDTKGKIYRWRSPVIIEKGGKVEVGGHLIDLKRVVLDGSAATPVTKISAERWGHP*	34,44,51	1-3-2	0	218	23
	MZ747440.1	2016	China:Sichuan	CH/SCMS-1/2016	ATGTTGGGGAAGTGCTTGACCGCGTGCTGTTGCTCGCGATTGCTTTTTTTGTGGTGTATCGTGCCGTCCTATCTTGCTGTGCTCGTCAACGCCAGAAACAACAACAGCTCTCATATTCAGTTGATTTATAACTTAACGCTATGTGAGCTGAATGGCACAGATTGGCTGGCACAAAAATTTGACTGGGCAGTGGAGACTTTTGTCATCTTCCCCGTGTTGACTCACATTGTTTCCCATGTGGCACTCACCACCAGCCATTTCCTTGACACAGTTGGTCTGGCCATTGTGTCCACCGCCGGATATTATCACAGGCGGTATGTCTTGAGTAGCATTTACGCAGTCTGTGCTCTGGCTGCGCTGATTTGCTTTGTCATTAGGCTTGCGAAGAACTGCATGTCC…	MLGKCLTACCCSRLLFLWCIVPSYLAVLVNARNNNSSHIQLIYNLTLCELNGTDWLAQKFDWAVETFVIFPVLTHIVSHVALTTSHFLDTVGLAIVSTAGYYHRRYVLSSIYAVCALAALICFVIRLAKNCMSWRYSCTRYTNFLLDTKGKLYRWRSPVIVEKGGKVEVEGHLIDLKRVVLDGSAATPLTRVSAERWGRL*	34,35,44,51	1-4-3	0	87218	554
	MZ747449.1	2016	China:Sichuan	CH/SCZG-1/2016	ATGTTGGGGAAGTGCTTGACCGCGTGCTGTTGCTCGCGATTGCTTTTTTTGTGGTGTATCGTGCCGTTCTATCTTGCTGTGCTCGTCAACGCCAGCAACAACAACAGCTCTCATATTCAGTTGATTTATAACTTAACGCTATGTGAGCTGAATGGCACAGATTGGCTGGCACAAAAATTTGACTGGGCAGTGGAGACTTTTGTCATCTTCCCCGTGTTGACTCACATTGTTTCCTATGGGGCACTCACCACCAGCCATTTCCTTGACACAGTTGGTCTGGCCACTGTGTCCACCGCCGGATATTATCACGGGCGGTATGTCTTGAGTAGCATTTACGCAGTCTGTGCTCTGGCTGCGCTGATTTGCTTTGTCATTAGGCTTGCGAAGAACTGCATGTCC…	MLGKCLTACCCSRLLFLWCIVPFYLAVLVNASNNNSSHIQLIYNLTLCELNGTDWLAQKFDWAVETFVIFPVLTHIVSYGALTTSHFLDTVGLATVSTAGYYHGRYVLSSIYAVCALAALICFVIRLAKNCMSWRYSCTRYTNFLLDTKGRLYRWRSPVIVEKGGKVEVEGHLIDLKRVVLDGSAATPLTRVSAEQWGRL*	30,35,44,51	1-4-3	0	87218	554
	ON254651.1	2016	China:Shandong	SD	ATGTTGGGGAAATGCTTGACCGCGGGTTATTGCTCGCAATTGCCTTTTTTGTGGTGTATCGTGCCATTCTGTTTTGTTGTGCTCGTCAACGCCAACAACAGCAGCTCCCATTTACAGTTGATTTATAACCTGACGATATGTGAGCTGAATGGCACAGATTGGCTGGATAAAAACTTTGACTGGGCAGTGGAGACTTTCGTCATCTTTCCTGTGTTGACTCACATTGTCTCTTACGGTGCCCTTACCACTAGCCATTTTCTTGACGCGGTCGGCCTGACCGCTGTGTCCACCGCCGGTTATTATCACGGGCGGTATGTATTGAGTAGCATTTATGCTGTCTGTGCTCTGGCTGCGTTTGCTTGCTTCGCCTTTAGGTTGGCAAAAAATTGCATGTCCTGG…	MLGKCLTAGYCSQLPFLWCIVPFCFVVLVNANNSSSHLQLIYNLTICELNGTDWLDKNFDWAVETFVIFPVLTHIVSYGALTTSHFLDAVGLTAVSTAGYYHGRYVLSSIYAVCALAAFACFAFRLAKNCMSWRYSCTRYTNFLLDTKGRLYRWRSPVIIEKGGKVDVGGHLIDLKRVVLDGSAATPLTKISAEQWG*	32,33,43,50	1-4-4	0	87215	23551
	OP355712.1	2016	China:Heilongjiang	ZD-1	ATGAGATGTTCTCACAAATTGGAGCACTTCTTGACTCTGCACTCTTGCTTCTGGTGGCTTTTTTTGCTGTGTACCGGCTTGTCTTGGTCCTTTGCCGATGGCAACGGCAACAGCTCGACATACCAATACATATATAACTTGACGATATGCGAGCTGAATGGGACCCAGTGGTTGTCCGATAAATTTTACTGGGCAGTTGAGACCTTCGTGCTTTACCCGGTAGCCACTCATATCCTCTCACTAGGCTTTCTTACGACAAGCCATTTTCTTGATGCACTCGGTCTCGGAGCTGTGTCTGTCACAGGCTTTTTTGGCGGACGATTTGTACTCAGCAGTATATATGGTGTTTGCGCATTTGCAGCGCTTGTGTGTTTTGTCATCCGTGCCGCCAAGAATTGC…	MRCSHKLEHFLTLHSCFWWLFLLCTGLSWSFADGNGNSSTYQYIYNLTICELNGTQWLSDKFYWAVETFVLYPVATHILSLGFLTTSHFLDALGLGAVSVTGFFGGRFVLSSIYGVCAFAALVCFVIRAAKNCMACRYARTRFTNFIVDDRGRIHRWKSPIVVEKLGKAEVGGDLVTIKHVVLEGVKAQPLTRTSAEQWEA*	37,46,53	1-157-1	0	444	0
	MT093770.1	2017	China:Shandong	SD192-1703	ATGTTGGAGAAATGCTTGACCGCGGGCTGTTGCTCGCAATTGCTTTCTTTGTGGTTTATCGTGCCGTTCTGTTTTGCTGTGCTCGCCAACGCCAGCAGCGACAGCAGCTCCCATCTACAGCTGATTTACAACTTGACGCTATGTGAGCTGAATGGCACAGATTGGCTAGCTGACAAATTTGATTGGGCAGTGGAGAGTTTTGTCATCTTTCCCGTTTTGACTCACATTGTCTCCTATGGTGCCCTCACTACCAGCCATTTCCTTGACACAGTCGCTTTAGTCACTGTGTCTACCGCCGGGTTTGTTCACGGGCGGTATGTCCTAAGTAGCATCTACGCGGTCTGTGCCCTGGCTGCGTTGACTTGCTTCGTCATTAGGTTTGCAAAGAATTGCATGTCC…	MLEKCLTAGCCSQLLSLWFIVPFCFAVLANASSDSSSHLQLIYNLTLCELNGTDWLADKFDWAVESFVIFPVLTHIVSYGALTTSHFLDTVALVTVSTAGFVHGRYVLSSIYAVCALAALTCFVIRFAKNCMSWRYACTRYTNFLLDTKGILYRWRSPVIIEKRGKVEVEGHLIDLKRVVLDGSVATPITRVSAEQWGRP*	30,44,51	2-5-2	407	359	23
	MT093771.1	2017	China:Shandong	SD217-1705	ATGTTGGAGAAATGCTTGACCGCGGGCTGTTGCTCGCAATTGCTTTCTTTGTGGTGTATCGTGCCGTTCTGTTTTGCTGTGCTCGCCAACGCCAGCAACGACAGCAGCTCCCATCTACAGCTGATTTACAACTTGACGCTATGTGAGCTGAATGGCACAGATTGGCTAGCTAACAAATTTGATTGGGCAGTGGAGAGTTTTGTCATCTTTCCCGTTTTGACTCACATTGTCTCCTATGGTGCCCTCACTACCAGCCATTTCCTTGACACAGTCGCTTTAGTCACTGTGTCTACCGCCGGGTTTGTTCACGGGCGGTATGTCCTAAGTAGCATCTACGCGGTCTGTGCCCTGGCTGCGTTGACTTGCTTCGTCATTAGGTTTGCAAAGAATTGCATGTCC…	MLEKCLTAGCCSQLLSLWCIVPFCFAVLANASNDSSSHLQLIYNLTLCELNGTDWLANKFDWAVESFVIFPVLTHIVSYGALTTSHFLDTVALVTVSTAGFVHGRYVLSSIYAVCALAALTCFVIRFAKNCMSWRYACTRYTNFLLDTKGILYRWRSPVIIEKRGKVEVEGHLIDLKRVVLDGSVATPITRVSAEQWGRP*	30,33,44,51	2-5-2	407	359	23
	MF770574.1	2017	China:Zhejiang	17-ZJ-HZ	ATGTTGGGGAAGTGCTTGACCGCGCGCTGTTACTCGCGATTGCTTTTTTTGTGGTGTATCGTGCCGTCCTATCTTGCTGTGCTCGTCAGCGCCAGCAACAGCAGCAGCTCTCATATTCAGTTGATTTATAACTTAACGCTATGTGAGCTGAACGGCACAGATTGGCTGAACAAAAAATTTGACTGGGCAGTGGAGACCTTTGTTATCTTCCCCGTGTTGACTCACATTGTTTCCTATGGGGCACTCACCACCAGCCATTTCCTTGACACAGTTGGTCTGGCCACTGTGTCCACCGCCGGATATTATCACGGGCGGTATGTCTTGAGTAGCATTTACGCAGTCTGTGCTCTGGCTGCGCTGATTTGCTTTGTCATTAGGCTTGCGAAGAACTGCATGTCC…	MLGKCLTARCYSRLLFLWCIVPSYLAVLVSASNSSSSHIQLIYNLTLCELNGTDWLNKKFDWAVETFVIFPVLTHIVSYGALTTSHFLDTVGLATVSTAGYYHGRYVLSSIYAVCALAALICFVIRLAKNCMSWRYSCTRYTNFLLDTKGRLYRWRSPVIVEKGGKVEVEGHLIDLKRVVLDGSVATPLTRVSAERWGRL*	33,44,51	1-3-1	0	218	0
	MF772778.1	2017	China:Guangdong	GDzj	ATGTTGGGGAAGTGCTTGACCGCGTGCTGTTGCTCGCGATTGCTTTTTTTGTGGTGTATCGTGCCGTTCTATCTTGCTGTGCTCGTCAACGCCAGCAACGGCAACAGCTCTCATATTCAGTTGATTTATAACTTAACGTTATGTGAGCTGAATGGCACAGATTGGCTGGCAGAAAAATTTGACTGGGCAGTGGAGACTTTTGTCATCTTCCCCGTGTTGACTCACATTGTTTCCTATGGAGCACTCACCACCAGCCATTTCCTTGACACAGTTGGTCTAGCCACTGTGTCCACCGCCGGATATTATCATGGGCGGTATGTCTTGAGTAGCATTTACGCAGTCTGTGCTCTGGCTGCGCTGATTTGCTTTGTCATTAGGCTTGCGAAGAACTGCATGTCC…	MLGKCLTACCCSRLLFLWCIVPFYLAVLVNASNGNSSHIQLIYNLTLCELNGTDWLAEKFDWAVETFVIFPVLTHIVSYGALTTSHFLDTVGLATVSTAGYYHGRYVLSSIYAVCALAALICFVIRLAKNCMSWRYSCTRYTNFLLDTKGRLYRWRSPVIVEKGGKVEVEGHLIDLKRVVLDGSAATPLTRVSAELWGRL*	30,35,44,51	1-4-3	0	87218	554
	MG011718.1	2017	China:Fujian	FJLIUY-2017	ATGTTGGGGAAATGCTTGACCGTGGGCTGCTGCTCGCAATCTCTTTTTTTGTGGTGTATCGTGCCGTTCTGTTCTATTGCGCTCGTCAGCGCCAACACAAACAGCAGCTCTTATTCGCAGTTGATTTATAACCTAACGCTATGTGAGCTGAATGGCACAGAATGGCTGGCCACTAGATTTGATTGGGCAGTGGAATGTTTTGTCATCTTTCCCGTGTTGACTCACATCATCTCCTACGGTGCCCTCACTACCAGCCATTTTCTTGACACAGTTAGCCTGGTCACTGCATCCACCGCCGGGTATTATCACGGGCGGTATGTTTTGAGTAGTATCTACGCAGTCTGTGCTTTTGCTGCGTTAATCTGCTTTGTCATTAGGTTGGCGAAGAATTGCATGTCT…	MLGKCLTVGCCSQSLFLWCIVPFCSIALVSANTNSSSYSQLIYNLTLCELNGTEWLATRFDWAVECFVIFPVLTHIISYGALTTSHFLDTVSLVTASTAGYYHGRYVLSSIYAVCAFAALICFVIRLAKNCMSWRYSCTRYTNFLLDTKGKIYRWRSPVIIEKEGKVEVGGHLIDLKRVVLDGSAATLVTKISAERWGHP*	34,44,51	1-3-3	0	218	554
	MG011719.1	2017	China:Fujian	FJDJQ-2017	ATGTTGGGGAAATGCTTGACCGTGGGCTTCTACTCGCACTCTCTTTTTTTGTGGTGTATCGTGCCGTTCTGTTCTATTGCGCTCGTCAGCGCCAACGGAAACAGCAGCTCTTATTCACAGCTGATTTACAACTTGACGCTATGTGAGCTGAATGGCACAGATTGGCTGAACGATCGTTTTGATTGGGCGGTGGAGTGTTTTGTCATTTTTCCCGTGTTGACTCACATCGTCTCCTACGGTGCCCTTACCACCAGCCATTTTCTTGACACAGTCAGCCTGGTCACCGTATCCGTCGCCGGGTTTCGTCATCAGCGATATGTTTTGAGTAGCATCTATGCAGTCTGTGCTTTTGCCGCGTTAGTCTGCTTCGCCATCAGGCTAGTGAAAAATTGCATGTCT…	MLGKCLTVGFYSHSLFLWCIVPFCSIALVSANGNSSSYSQLIYNLTLCELNGTDWLNDRFDWAVECFVIFPVLTHIVSYGALTTSHFLDTVSLVTVSVAGFRHQRYVLSSIYAVCAFAALVCFAIRLVKNCMSWRYSCTRYTNFLLDTKGKIYRWRSPVIIEKGGKVEVGGHLIDLKRVVLDGSAATPVTKISAERWGHP*	34,44,51	1-3-1	0	218	0
	MG687491.1	2017	China:Hebei	QHD1	ATGTTGGGGAAATGCTTGACCGCGGGTTATTGCTCGCAATTGCCTTTTTTGTGGTGTATCGTGCCATTCTGTTTTGTTGTGCTCGTCAACGCCAACAACAACAGCTCCCATTTGCAGTTGATTTATATCCTGACGATATGCGAGCTGAATGGCACAGATTGGCTGGATAGAAAATTTGATTGGGCAGTGGAGACTTTCGTCATCTTTCCTGTGTTGACTCACATTGTCTCTTACGGTGCCCTTACCACCAGCCATTTTCTTGACGCGGTCGGCCTGACCGCTGTTTCCGCCGCCGGTTATTGTCATGGGCGGTATGTGTTGAGTAGCATTTATGCTGTCTGTGCTCTGGCTGCGTTTGCTTGCTTCGCCTTTAGGTTGGCAAAAAATTGCATGTCCTGG…	MLGKCLTAGYCSQLPFLWCIVPFCFVVLVNANNNSSHLQLIYILTICELNGTDWLDRKFDWAVETFVIFPVLTHIVSYGALTTSHFLDAVGLTAVSAAGYCHGRYVLSSIYAVCALAAFACFAFRLAKNCMSWRYSCTRYTNFLLDTKGRLYRWRSPVIIEKGGKVDVGGHLIDLKRVVLDGSAATPLTKISAEQWGRP*	50	1-4-4	0	87215	23551
	MG844181.1	2017	China:Hebei	HB17A	ATGTTGGGGAAATGCTCGACCGCGGGTTATTGCTCGCAATTGCCTTTTTTGTGGTATATCGTGCCATTCTGTTTTGCTGCGTTCGTCAACGCCAACAACAACAGCGGCTCCCATCTACAGTTGATTTATAACCTGACGATATGTGAGCTGAATGGCACAGACTGGCTGAACAAAAAATTTGACTGGGCAGTAGAGACTTTCGTTATCTTTCCTGTGATGACTCATATTGTTTCTTACGGCGCCCTTACCACTAGCCATTTTCTTGACACGGTTGGCCTGACCATTGTATCCACCGCCGGTTATTATCACGGGCGGTATGTGTTGAGTAGCATCTACGCTATCTGTGCCCTGGCTGCGCTGGTTTGCTTCACCATTAGGTTGGCGAAAAATTGCATGTCC…	MLGKCSTAGYCSQLPFLWYIVPFCFAAFVNANNNSGSHLQLIYNLTICELNGTDWLNKKFDWAVETFVIFPVMTHIVSYGALTTSHFLDTVGLTIVSTAGYYHGRYVLSSIYAICALAALVCFTIRLAKNCMSWRYSCTRYTNFLLDTKGKLYRWRSPVVIEKGGKVDVGGHLIDLKRVVLDGSAATPVTKISAEQWGRP*	44,51	1-2-4	0	87	23554
	MG860516.1	2017	China:Liaoning	LNWK96	ATGTTGGGGAAATGCTTGACCGCGGGTTATTGCTCGCAATTGCTTTTTTTGTGGTGTATCGTGCCATCCTGTTTTGTTGCGCTCGTCAGCGCCAACAACAACAGCAGCTCCCGCTTACAGTTGATTTATAACTTGACGATATGTGAGCTGAATGGCACAGATTGGCTTAACCAAAATTTTGACTGGGCAGTTGAGACTTTCGTCATCTTTCCTGCGCTGACTCACATTGTTTCTTACGGCGCCCTTACCACCAGCCATTTTCTTGACACGGTTGGCCTGATTACTGTGTCCACCGCCGGCTATTATCACGGGCGGTATGTGTTGAGTAGCATCTACGCTGTTTGCGCCCTGGCTGCGTTGGTCTGCTTCGCCATCAGGTTGGCGAAAAATTGCTTGTCC…	MLGKCLTAGYCSQLLFLWCIVPSCFVALVSANNNSSSRLQLIYNLTICELNGTDWLNQNFDWAVETFVIFPALTHIVSYGALTTSHFLDTVGLITVSTAGYYHGRYVLSSIYAVCALAALVCFAIRLAKNCLSWRYSCTRYTNFLLDTKGKLYRWRSPVIIEKGGKVDVGGHLIDLKRVVLDGSAATPITKISAEQWGRP*	33,34,44,51	1-1-2	0	0	23
	MG913987.1	2017	China:Liaoning	LNWK130	ATGTTGGGGAATTGCTTGACCGCGGGCTGCTGCTCGCGATTGCCTTTTTTGTGGTGTATCGTGCCGTTCTGTTTTGTTGCGCTCGTCAACGCCAACAACAGCAGCAGCTCCCATTTACAGTTGATTTATAACCTGACTATATGTGAGCTGAATGGCACAGATTGGCTAAATAAAAATTTTGATTGGGCGGTGGAGACTTTTGTTATCTTTCCTGTGTTGACTCATATTGTCTCCTATGGCGCCCTCACCACCAGCCACTTCCTTGACACAGTCGCCCTGATCACCGTGTCTGCCGCCGGATATTGCCACCAGCGGTATGTCTTGAGTAGCATTTACGCCGTCTGCGCCCTGGCTGCGTTAACTTGCTTCGTCATCAGGCTAACAAAAAATTGTATGTCC…	MLGNCLTAGCCSRLPFLWCIVPFCFVALVNANNSSSSHLQLIYNLTICELNGTDWLNKNFDWAVETFVIFPVLTHIVSYGALTTSHFLDTVALITVSAAGYCHQRYVLSSIYAVCALAALTCFVIRLTKNCMSWRYSCTRYTNFLLDTKGKLYRWRSPVIIEKGGKIEVEGHLIDLKRVVLDGSAATPVTKVSAEQWGRP*	32,33,44,51	1-7-4	0	87218359	23554
	MG914067.1	2017	China:Sichuan	SCcd17	ATGTTGGGGAGATGCTTGACCGCGGGTTATTGCTCGCAATTGCTTTTTTTGTGGTATATCGTGCCATTCTGTTTTGTTGTGCTCGTCAACGCCAACAACAGCAGCTCCCATTTACAGTTGATTTATAACCTGACGATATGTGAGCTGAATGGCACAGATTGGCTGAATGAGAATTTTTCTTGGGCAGTGGAGACTTTCGTTATCTTTCCTGTGTTGACTCATATTGTCTCTTACGGCGCCCTCACCACTAGCCATTTTCTTGATACGGCCGGCCTGATTACTGTGTCCATCGCCGGATATTATCATGGGCGGTATGTATTGAGTAGCATCTACGCCGTCTGTGCCCTGGCTGCGTTGGTTTGCTTCGCCATTAGGTTGGCGAAAAATTGCATGTCCTGG…	MLGRCLTAGYCSQLLFLWYIVPFCFVVLVNANNSSSHLQLIYNLTICELNGTDWLNENFSWAVETFVIFPVLTHIVSYGALTTSHFLDTAGLITVSIAGYYHGRYVLSSIYAVCALAALVCFAIRLAKNCMSWRYSCTRYTNFLLDTKGKLYRWRSPVIIERGGKVDVGGHLIDLKKVVLDGSAATPVTRISAEQWGRP*	32,33,43,50,58	1-4-4	0	87215	23551
	MH046842.1	2017	China:Fujian	FJNP2017	ATGTTGGGGAAATGCTTGACCGCGGGCTATTGCTTGCACTCTCTTTTTTTGTGGTGTATCGTGCCGTTCTGTTCTATTGTGCTCGTCAGCGCCAACGGAAACAGCAGCTCTTATTCACAATTGATTTACAACCTGACGCTATGTGAGCTGAATGGCACAGATTGGCTGGCCGGAAAATTCGATTGGGCAGTGGAATGCTTTGTCATTTTTCCCGTGTTGACTCACATCGTCTCCTATGGTGCCCTTACCACCAGCCATTTTCTTGACACAGTCAGCCTAGCTGCTGTATCCGCCGCCGGTTTTTCTCATGAGCGGCATGTTTTGAGTAGCATCTATGCAGTCTGTGCTTTTGCTGCGTTAATCTGCTTTGTCATTAGGTCAGTGAAGAATTGCATGTCT…	MLGKCLTAGYCLHSLFLWCIVPFCSIVLVSANGNSSSYSQLIYNLTLCELNGTDWLAGKFDWAVECFVIFPVLTHIVSYGALTTSHFLDTVSLAAVSAAGFSHERHVLSSIYAVCAFAALICFVIRSVKNCMSWRYSCTRHTNFLLDTKGRIYRWRSPVIVEKGGKVEVGGHLIDLKRVVLDGSAATPVTKISAEQWGRP*	34,44,51	1-3-2	0	218	23
	MH068878.1	2017	China:Shandong	SD17-38	ATGTTGGGGAAATGCTTGACCGCGGGTTATTGCTCGCAATTGCCTTTTTTGTGGTGTATCGTGCCATTCTGTTTTGTTGTGCTCGTCAACGCCAACAACAGCAGCTCCCATTTACAGTTGATTTATAACCTGACGATATGTGAGCTGAATGGCACTGATTGGCTGAAAAAACAAAATTTTGACTGGGCAGTGGAGACTTTCGTCATCTTTCCTGCGTTGACTCATATTGTCTCTTACGGTGCCCTTACCACTAGCCACTTTCTTGACGCGGTCGGCCTGATCACTGTGTCCACCGCCGGTTATTATCATGGGCGGTATGTATTGAGTAGCATTTACGCTGTCTGTGCTCTGGCTGCGTTGGTTTGCTTCGCCATTAGGTTGGCGAAAAATTGCATGTCC…	MLGKCLTAGYCSQLPFLWCIVPFCFVVLVNANNSSSHLQLIYNLTICELNGTDWLKKQNFDWAVETFVIFPALTHIVSYGALTTSHFLDAVGLITVSTAGYYHGRYVLSSIYAVCALAALVCFAIRLAKNCMSWRYSCTRYTNFLLDTKGRLYRWRSPVIIEKGGKVDVGGHLIDLKRVVLDGSAATPVTKISAEQWGRP*	32,33,43,50	1-4-4	0	87218	23554
	MH078490.1	2017	China:Sichuan	SCN17	ATGTTGGGGAAATGCTTGACCGCGGGTTGTTGCTCACAATTGCTTTTTTTGTGGTGTATCGTGCCGTTCTGTTTTGTTGCGCTCGTCAACGCCGACAACAGCAGCTCCCATCTACAGTCGATTTATAAACTGACGATATGTGAGCTGAATGGCACGGATTGGCTGAATGAAAAATTTAACTGGGCAGTGGAGACTTTCGTCGTCTTTCCTGTGTTGACTCATATTGTCTCTTACGGTGCCCTCACCACCAGCCATTTCCTTGACACAGTTGGTCTGGCCACTGTGTCCACCGCCGGATATTACCACGGGCGGTATGTCTTGAGTAGCATCTATGCAGTCTGTGCTCTGGCTGCGCTGATTTGCTTTGTCATTAGGCTTGCGAAGAACTGCATGTCCTGG…	MLGKCLTAGCCSQLLFLWCIVPFCFVALVNADNSSSHLQSIYKLTICELNGTDWLNEKFNWAVETFVVFPVLTHIVSYGALTTSHFLDTVGLATVSTAGYYHGRYVLSSIYAVCALAALICFVIRLAKNCMSWRYSCTRYTNFLLDTKGRLYRWRSSVIVEKGGKVEVEGHLIDLKRVVLDGSAATPVTKISAEQWGRP*	33,50	1-4-4	0	87215	23551
	MH121061.1	2017	China:Shandong	SD17-36	ATGTTGGGGAAATGCTTGACCGCGGGTTATTGCTCGCAATTGCCTTTTTTGTGGTGTATCGTGCCATTCTGTTTTGTTGTGCTCGTCAACGCCAACAACAGCAGCTCCCATTTACAGTTGATTTACAACCTGACGATATGTGAGCTGAATGGCACAGATTGGCTGAATGAAAAATTTGACTGGGCAGTGGAGACTTTCGTCATCTTTCCTGTGTTGACTCATATTGTCTCTTACGGTGCCCTCACCACTAGCCATTTTCTTGACGCGGTCGGTCTGATCACTGTGTCCACCGCCGGTTATTGTCACGAGCGGTATGTATTGAGTAGCATATACGCTGTCTGTGCTCTGGCTGCGTTGGTTTGCTTCGCCATTAGGTTGGTAAAAAATTGCATGTCCTGG…	MLGKCLTAGYCSQLPFLWCIVPFCFVVLVNANNSSSHLQLIYNLTICELNGTDWLNEKFDWAVETFVIFPVLTHIVSYGALTTSHFLDAVGLITVSTAGYCHERYVLSSIYAVCALAALVCFAIRLVKNCMSWRYSCTRYTNFLLDTKGRLYRWRSPVIIEKGGKADVGGHLIDLKRVVLDGSAATPVTKISAEQWGRP*	32,33,43,50	1-4-4	0	87215	23551
	MH167387.1	2017	China:Hebei	QHD2	ATGTTGGGGAAATGCTTGACCGCGGGTTATTGCTCGCAATTGCCTTTTTTGTGGTGTATCGTGCCATTCTGTTTTGCTGCGCTCGTCAACGCCAGCAACAACAGCAGCTCCCATTTACAGTTGATTTATAACCTGACGATATGCGAGCTGAATGGCACAGAATGGCTGGGAAAAAAATTTGATTGGGTAGTGGAGACTTTTGTTCTCTTTCCTGTGTTGACTCATATTGTCTCTTATGGCGCCCTCACCACTAGCCATTTTCTTGACACGGTCGGCCTGATCACTGTGTCCACCGCCGGTTATTATCACGAGCGGTATGTATTGAGTAGCATCTACGCTGTCTGTGCCCTGGCTGCGTTGGTTTGCTTCGCCATCAGGTTGGCAAAAAATTGCATGTCC…	MLGKCLTAGYCSQLPFLWCIVPFCFAALVNASNNSSSHLQLIYNLTICELNGTEWLGKKFDWVVETFVLFPVLTHIVSYGALTTSHFLDTVGLITVSTAGYYHERYVLSSIYAVCALAALVCFAIRLAKNCMSWRYSCTRYTNFLLDTKGKLYRWRSPVIIEKGGKVDVGGHLIDLKRVVLDGSAATPVTKISAEQWGRP*	30,33,34,44,51	1-4-4	0	87218	23554
	MH167388.1	2017	China:Hebei	QHD3	ATGTTGGGGAAATGCTTGACCGCGGGTTATTGCTTGCAATTGCTTTTTTTGTGGTGTATCGTGCCGTTCTGTTTTGTTGCGCTCGTCAACGCCAACAACAACAGCAGCTCCCATCTACAGTTGATTTATAACCTGACGATATGTGAGCTGAATGGCACAGATTGGCTGAATAAAAAGTTTGACTGGGCAGTGGAGACTTTCGTTATTTTTCCTGTGTTGACTCACATTGTCTCTTACGGCGCCCTCACCACTAGCCATTTTCTTGACACGGTCGGTCTGATCACCGTATCCACCGCTGGTTATTATCACGGGCGGTATGTGTTGAGTAGCATCTACGCTGTCTGTGCCCTGGCAGCGCTGGTTTGTTTCACCATTAGGTTGGCAAAAAATTGCATGTCC…	MLGKCLTAGYCLQLLFLWCIVPFCFVALVNANNNSSSHLQLIYNLTICELNGTDWLNKKFDWAVETFVIFPVLTHIVSYGALTTSHFLDTVGLITVSTAGYYHGRYVLSSIYAVCALAALVCFTIRLAKNCMSWRYSCTRYTNFLLDTKGKLYRWRSPVIVEKGGKVDIGGHLIDLKRVVLDGSAATPVTKISAEQWGHP*	34,44,51	1-57-4	0	87218501	23554
	MH324400.1	2017	China:Sichuan	SCya17	ATGTTGGGGAAGTGCTTGACCGCGGGCTGCTGCTCGCAGTTTCTTTTTTTGTGGTGTATCGTGCCGTTCTGTTCTATTGCGCTCGTCAGCGCGACAGAAAACAGCAGCTCTTATTCACAGTTGATTTATAACCTGACACTATGTGAGCTGAATGGCACAGATTGGCTGGCTGAGAAGTTTGATTGGGCAGTGGAATGTTTTGTCATTTTTCCCGTGTTGACTCACATCGTCTCCTACGGTGCCCTCACAACCAGTCATTTTCTTGACACAGTCAGCCTAGTCACTGTATCTACCGCCGGGTTTTGTCACGGGCGGTATGTTTTGAGTAGCATCTATGCAGTCTGTGCTTTTGCCGCGTTAACCTGCTTCATCATTAGGCTGGTGAAGAATTGCATGTCT…	MLGKCLTAGCCSQFLFLWCIVPFCSIALVSATENSSSYSQLIYNLTLCELNGTDWLAEKFDWAVECFVIFPVLTHIVSYGALTTSHFLDTVSLVTVSTAGFCHGRYVLSSIYAVCAFAALTCFIIRLVKNCMSWRYSCTRYTNFLLDTKGKIYRWRSPVIIEKGGRVEVAGHLIDLKRVVLDGSAATPVTKISAERWGHP*	34,44,51	1-10-2	0	218359	23
	MH500776.1	2017	China	NADC30	ATGTTGGGGAAATGCTTGACCGCGGGTTATTGCTCGCAATTGCCTTTTTTGTGGTGTATCGTGCCATTCTGTTTTGTTGCGCTCGTCAGCGCCAACGACAGCAGCTCCCATCTACAGTTGATTTATAACTTGACGATATGTGAGCTGAATGGCACAGATTGGCTGAACGAACATTTTAGCTGGGCAGTGGAGACTTTCGTTATCTTTCCTGTGTTGACTCACATTGTCTCTTACGGTGCCCTTACCACTAGTCATTTTCTTGACACGGTCGGCCTGATCACTGTGTCCACCGCCGGTTATTATCACAAGCGGTATGTATTGAGTAGCATCTACGCTGTCTGTGCTCTGGCTGCGTTGGTTTGCTTCGCCATTAGGTTGGCAAAAAATTGCATGTCCTGG…	MLGKCLTAGYCSQLPFLWCIVPFCFVALVSANDSSSHLQLIYNLTICELNGTDWLNEHFSWAVETFVIFPVLTHIVSYGALTTSHFLDTVGLITVSTAGYYHKRYVLSSIYAVCALAALVCFAIRLAKNCMSWRYSCTRYTNFLLDTKGRLYRWRSPVIIERGGKVDVEGQLIDLKRVVLDGSAATPVTKISAEQWGRP*	32,43,50	1-3-4	0	215	23551
	MH663433.1	2017	China:Henan	HNRZ	ATGTTGGGGAAGTGCTTGACCGCGTGCTGCTGCTCGCGATTGCTTTTTTTGTGGTGTATCGTGCCGTTCTATCTTGCTGTGCTCGCCAACGCCAGCCACAGCAACAGCTCTCATATTCAGTTGATTTATAACTTAACGCTATGTGAGCTGAATGGCACAGATTGGCTGGAAAGTAAATTCAACTGGGCAGTGGAGACTTTTGTCATCTTCCCCGTGTTGACTCACATTGTTTCCTATGGAGCACTCACCACCAGCCATTTCCTTGACACAGTTGGCCTAGCCACAGTGTCCACCGCCGGATATTTACACGAGCGGTATGTCTTGAGTAGCATTTACGCAGTCTGTGCTCTGGCTGCGCTGATTTGCTTTGTCATTAGGCTTGCGAAGAACTGCATGTCC…	MLGKCLTACCCSRLLFLWCIVPFYLAVLANASHSNSSHIQLIYNLTLCELNGTDWLESKFNWAVETFVIFPVLTHIVSYGALTTSHFLDTVGLATVSTAGYLHERYVLSSIYAVCALAALICFVIRLAKNCMSWRYSCTRYTNFLLDTKGRLYRWRSPVIVEKGGKVEVEGHLIDLKRVVLDGSAATPLTRVSAEQWCRL*	30,35,44,51	1-3-3	0	218	554
	MK144542.1	2017	China:Guizhou	GZgy17	ATGTTGGGGAAATGCTTGACCGTGGGCTGCTGCTCGCAATCTCTTTTTTTGTGGTGTATCGTGCCGTTCTGTTCTATTGCGCTCGTCAGCGCCAACGGAAACAGCAGCTCTTATTCCCAATTGATTTACAACCTGACGCTATGTGAGCTGAATGGCACAGATTGGCTAGCCAATAAATTTGATTGGGCGGTGGAATGTTTTGTCATCTTTCCCGTGTTGACTCACATCGTCTCCTACGGTGCCCTTACCACCAGCCATCTTCTTGACACGGTCAGCCTGGTTACTGTATCCGCTGCCGGTTTTTGTCACCAGCGGTATGTCTTGAGTAGCATCTATGCAGTCTGTGCTTTTGCTGCGTTAATCTGCTTCGTCATTAGGTTGGTGAAGAATTGCATGTCT…	MLGKCLTVGCCSQSLFLWCIVPFCSIALVSANGNSSSYSQLIYNLTLCELNGTDWLANKFDWAVECFVIFPVLTHIVSYGALTTSHLLDTVSLVTVSAAGFCHQRYVLSSIYAVCAFAALICFVIRLVKNCMSWRYSCTRYTNFLLDTKGKIYRWRSPVIIEKGGKVEVEGHLIDLKRVVLDGSAATPVTKISAERWGHP*	34,44,51	1-3-3	0	218	554
	MK279740.1	2017	China:Hubei	PRRSV/pig/CHN/TG/201711	ATGTTGGGGAAGTGCTTGACCGCGTGCTGTTGCTCGCGATTGCTTTTTTTGTGGTGTATCGTGCCGTCCTATCTTGCTGTGCTCGTCAACGCCAGCAACAACAACAGCTCTCATATTCAGTTGATTTATAACTTAACGCTATGTGAGCTGAATGGCACAGATTGGCTGGCACAAAAATTTGACTGGGCAGTGGAGACTTTTGTCATCTTCCCCGTGTTGACTCACATTGTTTCCTATGTGGCACTCACCACCAGCCATTTCCTTGACACAGTTGGTCTGGCCACTGTGTCCACCGCCGGATATTATCACGGGCGGTATGTCTTGAGTAGCATTTACGCAGTCTGTGCTCTGGCTGCGCTGATTTGCTTTGTCATTAGGCTTGCGAAGAACTGCATGTCC…	MLGKCLTACCCSRLLFLWCIVPSYLAVLVNASNNNSSHIQLIYNLTLCELNGTDWLAQKFDWAVETFVIFPVLTHIVSYVALTTSHFLDTVGLATVSTAGYYHGRYVLSSIYAVCALAALICFVIRLAKNCMSWRYSCTRYTNFLLDTKGKLYRWRSPVIVEKGGKVEVEGHLIDLKRVVLDGSAATPLTRVSAERWGRL*	30,35,44,51	1-4-3	0	87218	554
	MK396376.1	2017	China:Guangdong	GDsf1707	ATGTTGGGGAAATGCTTGACCGCGGGTTACTGCTCGCAATTGCCTTTTTTGTGGTGTATCGTGCCATTCTGTTTTGCTGTGCTCGTCAACGCCAGCAACAACAGCAGCTCTCACCTACAATTGATTTATAAGATGACGATATGTGAGCTGAATGGCACAGATTGGCTGAACGATAAATTTGACTGGGCAGTGGAGACTTTCGTTATTTTTCCTGTGTTGACTCATATTGTCTCTTACGGTGCCCTCACCACCAGCCATTTTCTTGACACGGTCGGCCTAATTACTGTATCCACCGCCGGTTATTATCACCAGCGGTATGTACTGAGTAGCATCTACGCTGTCTGTGCCTTGGCTGCGTTTTTTTGCTTCGCCATTAGGTTTGCAAAAAATTGCATGTCC…	MLGKCLTAGYCSQLPFLWCIVPFCFAVLVNASNNSSSHLQLIYKMTICELNGTDWLNDKFDWAVETFVIFPVLTHIVSYGALTTSHFLDTVGLITVSTAGYYHQRYVLSSIYAVCALAAFFCFAIRFAKNCMSWRYSCTRYTNFLLDTKGRLYRWRSPVIIERGGRVDVGGHLIDLKRVVLDGSAATPVTKISAEQWGRP*	30,33,34,51	1-4-4	0	87218	23554
	MK396377.1	2017	China:Guangdong	GDsf1710	ATGTTGGGGAAATGCTTGACCGCGGGTTACTGCTCGCAATTGCCTTTTTTGTGGTATATCGTGCCATTCTGTTTTGCTGTGCTCGTCAACGCCAGCAACAACAGCAGCTCTCACCTACAATCGATTTATGACATGACGATATGTGAGCTGAATGGCACAGATTGGCTGAACGATAAATTTGACTGGGCAGTGGAGACTTTCGTTATCTTTCCTGTGTTGACTCATATTGTCTCTTACGGTGCCCTCACCACCAGCCATTTTCTTGACACGGTCGGCCTAATCACTGTATCCACCGCCGGTTATTGTCACCAGCGGTATGTACTGAGTAGCATCTACGCTGTCTGTGCCTTGGCTGCGTTTTTTTGCTTCGCCATTAGGTTTGCAAAGAATTGCATGTCC…	MLGKCLTAGYCSQLPFLWYIVPFCFAVLVNASNNSSSHLQSIYDMTICELNGTDWLNDKFDWAVETFVIFPVLTHIVSYGALTTSHFLDTVGLITVSTAGYCHQRYVLSSIYAVCALAAFFCFAIRFAKNCMSWRYSCTRYTNFLLDTKGRLYRWRSPVIIERGGRVDVGGHLIDLKRVVLDGSAATPVTKISAEQWGRP*	30,34,51	1-4-4	0	87218	23554
	MK396378.1	2017	China:Guangdong	GDsf1711	ATGTTGGGGAAATGCTTGACCGCGGGTTACTGCTCGCAATTGCTTTTTTTGTGGTATATCGTGCCATTCTTTTTTGCTGTGCTCGTCAACGCCAACAACAACAGCAGCTCTCACCTACAATTGATTTATAACATGACGATATGTGAGCTGAATGGCACAGGTTGGCTGAACGATAGATTTAACTGGGCAGTGGAGACTTTCGTTATCTTTCCTGTGTTGACTCATATTGTCTCTTACGGTGCCCTCACCACCAGCCATTTTCTTGACACGGTCGGCCTAATCACTGTATCCACCGCCGGTTATTATCACCAGCGGTATGTACTGAGTAGCATCTACGCTGTCTGTGCCTTGGCTGCGGTTTTTTGCTTCGCCATTAGGTTTGCAAAAAATTGCATGTCC…	MLGKCLTAGYCSQLLFLWYIVPFFFAVLVNANNNSSSHLQLIYNMTICELNGTGWLNDRFNWAVETFVIFPVLTHIVSYGALTTSHFLDTVGLITVSTAGYYHQRYVLSSIYAVCALAAVFCFAIRFAKNCMSWRYSCTRYTNFLLDTKGRLYRWRSPVIIERGGRVDVGGHLIDLKRVVLDGSAATPVTKISAEQWGRP*	34,44,51	1-4-4	0	87218	23554
	MK759853.1	2017	China:Xinjiang	XJ17-5	ATGTTGGGGAAGTGCTTGACCGCGTGCTGTTGCTCGCGATTGCTTTTTTTGTGGTGTATCGTGCCGTCCTATCTTGCTGTGCTCGTCAACGCCAGCAACAACAACAGCTCTCATATTCAGTTGATTTATAACTTAACGCTATGTGAGCTGAATGGCACAGATTGGCTGGCACAAAAATTTGACTGGGCAGTGGAGACTTTTGTCATCTTCCCCGTGTTGACTCACATTGTTTCCTATGGGGCACTCACCACCAGCCATTTCCTTGACACAGTTGGTCTGGCCACTGTGTCCACCGCCGGATATTATCACGGGCGGTATGTCTTGAGTAGCATTTACGCAGTCTGTGCTCTGGCTGCGCTGATTTGCTTTGTCATTAGGCTTGCGAAGAACTGCATGTCC…	MLGKCLTACCCSRLLFLWCIVPSYLAVLVNASNNNSSHIQLIYNLTLCELNGTDWLAQKFDWAVETFVIFPVLTHIVSYGALTTSHFLDTVGLATVSTAGYYHGRYVLSSIYAVCALAALICFVIRLAKNCMSWRYSCTRYTNFLLDTKGKLYRWRSPVIVEKGGKVEVEGHLIDLKRVVLDGSAATPLTRVSAERWGRP*	30,35,44,51	1-4-3	0	87218	554
	MK780824.1	2017	China:Shandong	SDWH27-1710	ATGTTGGGGAAATGCTTGACCGCGGGCTACTTCTCGCAATTTCTTTTTTTGTGGTGTATCGTGCCGTTCTGTTCTATTGCGCTCGTCAGCGCCAACGGGAACAGCAGCTCTTATTCGCAGTTGATCTACAACCTGACGCTATGTGAGCTGAATGGCACAGATTGGCTGGCCGATAGGTTTGATTGGGCAGTGGAATGTTTTATCATCTTTCCCGTGTTAACTCACATCATTTCCTACGGTGCCCTAACTACCAGCCATTTTCTTGACACAGTCAGCCTGGTCATTGTATCCGCCGCTGGGTTCCATCACGGACGGTATGTTTTGAGTAGCATCTATGCAGTTTGTGCTTTTGCTGCTTTAATTTGCTTCACCATCAGGCTGGCGAAGAATTGCATGTCT…	MLGKCLTAGYFSQFLFLWCIVPFCSIALVSANGNSSSYSQLIYNLTLCELNGTDWLADRFDWAVECFIIFPVLTHIISYGALTTSHFLDTVSLVIVSAAGFHHGRYVLSSIYAVCAFAALICFTIRLAKNCMSWRYSCTRYTNFLLDTKGKIYRWRSPVIIEKGGKVEVGGHLIDLKKVVLDGSAATPVTKISAERWGQI*	34,44,51	1-3-2	0	218	23
	MK906026.1	2017	China:Jiangsu	JSTZ1712-12	ATGTTGGGGAAGTGCTTGACCGCGTGCTGTTGCTCGCGATTGCTTTTTTTGTGGTGTATCGTGCCGTCCTATCTTGCTGTGCTCGTCAACGCCAGCAACAACAACAGCTCTCATATTCAGTTGATTTATAACTTAACGCTATGTGAGCTGAATGGCACAGATTGGCTGGCACAAAAATTTGACTGGGCAGTGGAGACTTTTGTCATCTTCCCCGTGTTGACTCACATTGTTTCCTATGGGGCACTCACCACCAGCCATTTCCTTGACACAGTTGGTCTGGCCACTGTGTCCACCGCCGGATATTATCACGGGCGGTATGTCTTGAGTAGCATTTACGCAGTCTGTGCTCTGGCTGCGCTGATTTGCTTTGTCATTAGGCTTGCGAAGAACTGCATGTCC…	MLGKCLTACCCSRLLFLWCIVPSYLAVLVNASNNNSSHIQLIYNLTLCELNGTDWLAQKFDWAVETFVIFPVLTHIVSYGALTTSHFLDTVGLATVSTAGYYHGRYVLSSIYAVCALAALICFVIRLAKNCMSWRYSCTRYTNFLLDTKGKLYRWRSPVIVEKGGKVEVEGHLIDLKRVVLDGSAATPLTRVSAERWGRL*	30,35,44,51	1-4-3	0	87218	554
	MN046224.1	2017	China:Hebei	HEB-108	ATGTTGGGGAAATGCTTGACCGCGGCTTATTGCTCGCAATTGTTTTTTTTGTGGTGTATCGTGCCATTCTATTTTGCTGTGCTCGTCAACGCCAACAACAGCAGCAGCTCCCATTTACAGTTGATTTATAACCTGACGATATGTGAGCTGAATGGCACAAATTGGCTGAACAACAAATTTGATTGGGCAGTGGAGACTTTTGTTATCTTTCCTGTGCTAACTCACATTGTCTCTTATGGCGCCCTCACCACTAGCCACTTTCTCGACGCGGTCGGTCTGGTTGCCGTGTCCACCGCCGGTTATTGTCACAGGCGGTATGTATTGAGTAGCATTTACGCTGTCTGTGCCCTGGCTGCGTTGGTCTGCTTCGCCATTAGGTTGGCGAAAAACTGCATGTCC…	MLGKCLTAAYCSQLFFLWCIVPFYFAVLVNANNSSSSHLQLIYNLTICELNGTNWLNNKFDWAVETFVIFPVLTHIVSYGALTTSHFLDAVGLVAVSTAGYCHRRYVLSSIYAVCALAALVCFAIRLAKNCMSWRYSCTRYTNFLLDTKGKLYRWRSPVIIERGGKVDVEGHLIDLKRVVLDGSAATPVTKISAEQWGRP*	32,33,44,51	1-2-4	0	87	23554
	MN046231.1	2017	China:Anhui	Anhui-2017-109	ATGTTGGGGAAGTGCTTGACCGCGTGCTGTTGCTCGCGATCGTTTTTTTTGTGGTGTATCGTGCCGTTCTATCTTGCTGTGCTCGTCAACGCCAGCAACAACAACAGCTCTCATATTCAGTTGATTTATAACTTGACGATATGCGAGCTGAATGGCACAGATTGGCTGGCACAAAAATTTGACTGGGCAGTGGAGACTTTTGTCATCTTCCCCGTGTTGACTCACATTGTTTCCTATGGGGCACTCACCACCAGCCATTTCCTTGACACAGTTGGTCTGGCCACTGTGTCCACCGCCGGATATTATCACGGGCGGTATGTCTTGAGTAGCATTTACGCAGTCTGTGCTCTGGCTGCGCTGATTTGCTTTGTCATTAGGCTTGCGAAGAACTGCATGTCC…	MLGKCLTACCCSRSFFLWCIVPFYLAVLVNASNNNSSHIQLIYNLTICELNGTDWLAQKFDWAVETFVIFPVLTHIVSYGALTTSHFLDTVGLATVSTAGYYHGRYVLSSIYAVCALAALICFVIRLAKNCMSWRYSCTRYTNFLLDTKGRLYRWRSPVIVEKRGKVEVGGHLIDLKKVVLDGSAATPLTRVSAELWGRP*	30,35,44,51	1-4-3	0	87218	554
	MN046233.1	2017	China:Liaoning	Liaoning-2017-6	ATGTTGGGGAAGTGCTTGACCGCGTGCTGTTGCTCGCGATTGCTTTTTTTGTGGTGTATCGTGCCGTTCTATCTTGCTGTGCTCGTCAACGCCAGCAACGACAACAGCTCTCATATTCAGTTGATTTATAACTTAACGTTATGTGAGCTGAATGGCACAGATTGGCTGGCACAAAAATTTGACTGGGCAGTGGAGACTTTTGTCATCTTCCCCGTGTTGACTCACATTGTTTCCTATGGGGCACTCACCACCAGCCATTTCCTTGACACAGTTGGTCTGGCCACTGTGTCCACCGCCGGATATTATCACGGGCGGTATGTCTTGAGTAGCATTTACGCAGTCTGTGCTCTGGCTGCGCTGATTTGCTTTGTCATTAGGCTTGCGAAGAACTGCATGTCC…	MLGKCLTACCCSRLLFLWCIVPFYLAVLVNASNDNSSHIQLIYNLTLCELNGTDWLAQKFDWAVETFVIFPVLTHIVSYGALTTSHFLDTVGLATVSTAGYYHGRYVLSSIYAVCALAALICFVIRLAKNCMSWRYSCTRYTNFLLDTKGRLYRWRSPVIVEKGGKVEVEGHLIDLKRVVLDGSAATPLTRVSAERWGRL*	30,35,44,51	1-4-3	0	87218	554
	MN046235.1	2017	China:Gansu	Gansu-2017-51	ATGTTGGGGAAGTGCTTGACCGCGTGCTGTTGCTCGCGATTGCTTTTTTTGTGGTGTATCGTGCCGTTCTATCTTGCTGTGCTCGTCAACGCCAGCAACAACAACAGCTCTCATATTCAGTTGATTTATAACTTAACGCTATGTGAGCTGAATGGCACAGATTGGCTGGCACAAAAATTTGACTGGGCAGTGGAGACTTTTGTCATCTTCCCCGTGTTGACTCACATTGTTTCCTATGGGGCACTCACCACCAGCCATTTCCTTGACACAGTTGGTCTGGCCACTGTGTCCACCGCCGGATATTATCACGGGCGGTATGTCTTGAGTAGCATTTACGCAGTCTGTGCTCTGGCTGCGCTGATTTGCTTTGTCATTAGGCTTGCGAAGAACTGCATGTCC…	MLGKCLTACCCSRLLFLWCIVPFYLAVLVNASNNNSSHIQLIYNLTLCELNGTDWLAQKFDWAVETFVIFPVLTHIVSYGALTTSHFLDTVGLATVSTAGYYHGRYVLSSIYAVCALAALICFVIRLAKNCMSWRYSCTRYTNFLLDTKGRLYRWRSPVIVEKGGKVEVKGHLIDLKRVVLDGSAATPLTRVSAEQWGRL*	30,35,44,51	1-4-3	0	87218	554
	MN046236.1	2017	China:Sichuan	Sichuan-2017-117	ATGTTGGGGAAGTGCTTGACCGCGTGCTGTTGCTCGCGATTGCTTTTTTTGTGGTGTATCGTGCCGTTCTATCTTGCTGTGCTCGTCAACGCCAGCAACAACAACAGCTCTCATATTCAGTTGATTTATAACTTAACGCTATGTGAGCTGAATGGCACAGATTGGCTGGCACAAAAATTTGACTGGGCAGTGGAGACTTTTGTCATCTTCCCCGTGTTGACTCACATTGTTTCCTATGGGGCACTCACCACCAGCCATTTCCTTGACACAGTTGGTCTGGCCACTGTGTCCACCGCCGGATATTATCACGGGCGGTATGTCTTGAGTAGCATTTACGCAGTCTGTGCTCTGGCTGCGCTGATTTGCTTTGTCATTAGGCTTGCGAAGAACTGCATGTCC…	MLGKCLTACCCSRLLFLWCIVPFYLAVLVNASNNNSSHIQLIYNLTLCELNGTDWLAQKFDWAVETFVIFPVLTHIVSYGALTTSHFLDTVGLATVSTAGYYHGRYVLSSIYAVCALAALICFVIRLAKNCMSWRYSCTRYTNFLLDTKGRLYRWRSPVIVEKGGKVEVKGHLIDLKRVVLDGSAATPLTRVSAEQWGRL*	30,35,44,51	1-4-3	0	87218	554
	MN119305.1	2017	China:Shandong	SD1704-23	ATGTTGGGGAAATGCTTGACCGCGGGTTATTGCTCGCAATTGCTTTTTTTGTGGTGTATCGTGCCATTCTGTTTTGTTGTGCTCGTCAACGCCAACAACAGCAGCTCCCATTTACAGTTGATTTATAACCTGACGATATGTGAGCTGAATGGCACTGATTGGCTGAAAGAAAAATTTGACTGGGCAGTGGAGACTTTCGTCATCTTCCCTGCGTTGACTCACATTGTCTCTTACGGTGCCCTTACCACTAGCCACTTTCTTGACGCGGTCGGCCTGATCACTGTGTCCACCGCCGGTTATTATCATGGGCGGTATGTATTGAGTAGCATTTACGCTGTCTGTGCTCTGGCTGCGTTGGTTTGCTTCGCCATTAGGTTGGCGAAAAATTGCATGTCCTGG…	MLGKCLTAGYCSQLLFLWCIVPFCFVVLVNANNSSSHLQLIYNLTICELNGTDWLKEKFDWAVETFVIFPALTHIVSYGALTTSHFLDAVGLITVSTAGYYHGRYVLSSIYAVCALAALVCFAIRLAKNCMSWRYSCTRYTNFLLDTKGRLYRWRSPVIIEKGGKVDVGGHLIDLKRVVLDGSAATPVTKISAEQWGRP*	32,33,43,50	1-4-4	0	87215	23551
	MN119306.1	2017	China:Shanghai	SH1704-25	ATGTTGGGGAAGTGCTTGACCGCGCGCTGTTGCTCGCGATTGCTTTTTTTGTGGTGTATCGTGCCGTCCTATCTTGCTGTGCTCGTCAACGCCAGCAACAACAACAGCTCTCATATTCAGTTGATTTATAACTTAACGCTATGTGAGCTGAATGGCACAGATTGGCTGGCAAAAAAATTTGACTGGGCAGTGGAGACTTTTGTCATCTTCCCCGTGTTGACTCACATTGTTTCCTATGGGGCACTCACCACCAGCCATTTCCTTGACACAGTTGGTCTGGCCACTGTGTCCACCGCCGGATATTATCACGAGCGGTATGTCTTGAGTAGCATTTACGCAGTCTGTGCTCTGGCTGCGCTGATTTGCTTTGTCATTAGGCTTGCGAAGAACTGCATGTCC…	MLGKCLTARCCSRLLFLWCIVPSYLAVLVNASNNNSSHIQLIYNLTLCELNGTDWLAKKFDWAVETFVIFPVLTHIVSYGALTTSHFLDTVGLATVSTAGYYHERYVLSSIYAVCALAALICFVIRLAKNCMSWRYSCTRYTNFLLDTKGKLYRWRSPVIVEKGGKVEVEGHLIDLKRVVLDGSAATPLTRVSAERWGRL*	30,35,44,51	1-4-3	0	87218	554
	MN547964.1	2017	China:Jiangsu	JS1703-21	ATGTTGGGGAAGTGCTTGACCGCGTGCTGTTGCTCGCGATTGCTTTTTTTGTGGTGTATTGTGCCGTTCTATCTTGCTGTGCTCGTCAACGCCAGCAACAACAACAGCTCTCATATTCAGTTGATTTATAACTTAACGCTATGTGAGCTGAATGGCACAGATTGGCTGGCACAAAAATTTGACTGGGCAGTGGAGACTTTCGTCATCTTCCCCGTGTTGACTCACATTGTTTCCTATGGGGCACTCACCACCAGCCATTTCCTTGACACAGTTGGTCTGGCCACTGTGTCCACCGCCGGATATTATCACGGGCGGTATGTCTTGAGTAGCATTTACGCAGTCTGTGCTCTGGCTGCGCTGATTTGCTTTGTCATTAGGCTTGCGAAGAACTGCATGTCC…	MLGKCLTACCCSRLLFLWCIVPFYLAVLVNASNNNSSHIQLIYNLTLCELNGTDWLAQKFDWAVETFVIFPVLTHIVSYGALTTSHFLDTVGLATVSTAGYYHGRYVLSSIYAVCALAALICFVIRLAKNCMSWRYSCTRYTNFLLDTKGRLYRWRSPVIVEKRGKVEVEGHLIDLKRVVLDGSAATPLTRVSAELWGRL*	30,35,44,51	1-4-3	0	87218	554
	MN823730.1	2017	China:Henan	HeNLH2017	ATGTTGGGGAAATGCTTGACCGCGGGTTATTGCTCGCAATTGCCTTTTTTGTGGTATATCGTGCCATTCTGTTTTGTTGCGCTCGCCACCGCCGACAGCAACAGCAGCTCCCACTTACAGTTGATTTATAACTTGACGATATGTGAGCTGAATGGCACAGATTGGCTGAATAAAAAATTTGACTGGGCGGTGGAGACTTTCGTCATCTTTCCTGTGTTAACTCATATTGTCTCTTACGGAGCCCTCACCACTAGCCATTTTCTTGACACAGTCGGCCTAATCACTGTGTCCACCGCCGGGTACTATCGCGGGCGGTATGTATTGAGTAGCATCTACGCTGTCTGTGCCCTGGCTGCGTTTGTTTGCTTCGCCATTAGGCTGGCAAAAAATTGCATGTCC…	MLGKCLTAGYCSQLPFLWYIVPFCFVALATADSNSSSHLQLIYNLTICELNGTDWLNKKFDWAVETFVIFPVLTHIVSYGALTTSHFLDTVGLITVSTAGYYRGRYVLSSIYAVCALAAFVCFAIRLAKNCMSWRYSCTRYTNFLLDTKGKLYRWRSPVIIEKGGKVDVEGHLIDLKRVVLDGSAATPITRISAEQWGRP*	34,44,51	1-3-4	0	218	23554
	MT036899.1	2017	China:Yunnan	HZ1-3_Yunnan_2017.11	ATGTTGGGGAAATGCTTGACCGCGGGTTATTGCTCGCAATTGCTTTTTTTGTGGTGTATCGTGCCATCCTGTTTTGTTGCGCTCGTCAACGCCAACAACAGCAGCTCCCATGTACAGTTGATTTATAACCTGACGATATGTGAGCTGAATGGCACAGATTGGCTTAACAAACATTTCAGCTGGGCAGTGGAGACCTTCGTTATTTTTCCTGTGTTGACTCATATCGTCTCTTACGGCGCCCTCACCACTAGCCATTTCCTTGACACGGTCGGCCTAATCACTGTGTCCACCGCCGGTTATTATCACGGGCGGTATGTATTGAGTAGCATCTACGCTGTCTGTGCCCTGGCCGCGTTGGTTTGCTTCGCCATTAGGTTGGCGAAAAATTGCATGTCCTGG…	MLGKCLTAGYCSQLLFLWCIVPSCFVALVNANNSSSHVQLIYNLTICELNGTDWLNKHFSWAVETFVIFPVLTHIVSYGALTTSHFLDTVGLITVSTAGYYHGRYVLSSIYAVCALAALVCFAIRLAKNCMSWRYSCTRYTNFLLDTKGKLYRWRSPVIIEKGGRVDVGGHLVDLKRVVLDGSAATPVTKISAEQWGRP*	32,33,43,50	1-160-4	0	87215519	23551
	MT093742.1	2017	China:Shandong	SD172-1702	ATGTTGGGGAAGTGCTTGACCGCGTGCTGTTGCTCGCGATTGCTTTTTTTGTGGTGTATCGTGCCGTCCTATCTTGCTGTGCTCGTCAACGCCAGCAACAACCACAGCTCTCATATTCAGTTGATTTATAACTTAACGCTATGTGAGCTGAATGGCACAGATTGGCTGGCACAAAAATTTGACTGGGCAGTGGAGACTTTTGTCATTTTCCCCGTGTTGACTCACATTGTTTCCTATGGGGCACTCACCACCAGCCATTTCCTTGACACAGTTGGTCTGGCCACTGTGTCCACCGCCGGATATTATCACGGGCGGTATGTCTTGAGTAGCATTTACGCAGTCTGTGCTCTGGCTGCGCTGATTTGCTTTGTCATTAGGCTTGCGAAGAACTGCATGTCC…	MLGKCLTACCCSRLLFLWCIVPSYLAVLVNASNNHSSHIQLIYNLTLCELNGTDWLAQKFDWAVETFVIFPVLTHIVSYGALTTSHFLDTVGLATVSTAGYYHGRYVLSSIYAVCALAALICFVIRLAKNCMSWRYSCTRYTNFLLDTKGKLYRWRSPVIVEKGGKVEVEGHLIDLKRVVLDGSAATPLTRVSAERWGRL*	30,44,51	1-4-3	0	87218	554
	MT093743.1	2017	China:Shandong	SD173-1702	ATGTTGGGGAAGTACTTGACAGCGTGCTGCTGCTCGCGATTGCTTTTTTTGTGGTGTATCGTGCCGTCTTATCTTATTGTGCTCGTCAACGCCAACAGCAGCACCAGCTCTCATATTCAGTTGATTTATAACTTGACGCTATGTGAGCTGAATGGCACGGATTGGCTGGCACACAGGTTTGAATGGGCAGTGGAGACTTTTGTCATCTTCCCCGTGTTGACTCATATTGTTTCCTATGGGGCACTCACTACCAGCCATTTCCTTGACACAGTTGGCCTGGCCACTGTGTCCACCGCCGGGTATTATCACGGGCGGTATGTCTTGAGCAGCATTTACGCAGTCTGTGCTCTGGCTGCGCTGATTTGCTTTGTCATCAGGCTTGCGAAGAACTGCATGTCC…	MLGKYLTACCCSRLLFLWCIVPSYLIVLVNANSSTSSHIQLIYNLTLCELNGTDWLAHRFEWAVETFVIFPVLTHIVSYGALTTSHFLDTVGLATVSTAGYYHGRYVLSSIYAVCALAALICFVIRLAKNCMSWRYSCTRYTNFLLDTKGRLYRWRSPVIVEKRGKVEVEGHLIDLKRVVLDGSAATPLTKVSAELWGRP*	44,51	1-4-1	0	87218	0
	MT093744.1	2017	China:Shandong	SD180-1702	ATGTTGGGGAAGTGCTTGACCGCGTGCTGTTGCTCGCGATTGCTTTTTTTGTGGTGTATCGTGCCGTTCTATCTTGCTGTGCTCGTCAACGCCAGCAACAACAACAGCTCTCATATTCAGTTGATTTATAACTTAACGCTATGTGAGCTGAATGGCACAGATTGGCTGGCACAAAAATTTGACTGGGCAGTGGAGACTTTTGTCATCTTCCCCGTGTTGACTCACATTGTTTCCTATGGGGCACTCACCACCAGCCATTTCCTTGACACAGTTGGTCTGGCCACTGTGTCCACCGCCGGATATTATCACGGGCGGTATGTCTTGAGTAGCATTTACGCAGTCTGTGCTCTGGCTGCGCTGATTTGCTTTGTCATTAGGCTTGCGAAGAACTGCATGTCC…	MLGKCLTACCCSRLLFLWCIVPFYLAVLVNASNNNSSHIQLIYNLTLCELNGTDWLAQKFDWAVETFVIFPVLTHIVSYGALTTSHFLDTVGLATVSTAGYYHGRYVLSSIYAVCALAALICFVIRLAKNCMSWRYSCTRYTNFLLDTKGRLYRWRSPVIVEKGGKVEVKGHLIDLKRVVLDGSAATPLTRVSAEQWGRL*	30,35,44,51	1-4-3	0	87218	554
	MT093750.1	2017	China:Shandong	SD171-1702	ATGTTGGGGAAATGCTTGACCGCGGGTTGTTGCTCGCAATTGCTTTTTTTGTGGTGTATCGTGCCATTCTGTTTTGTTGTGCTCGTCAACGCCAACAGCAGCAGCTCCCACTTACAGTTGATTTATAACCTGACGATATGTGAGCTGAATGGCACAGACTGGCTGAATGAAAAATTTTACTGGGCAGTGGAGACTTTCGTCATCTTTCCTGCGTTGACTCACATTGTCTCTTACGGTGCCCTTACCACTAGCCATTTTCTTGACGCGGTCGGTCTGACCGCTGTGTCCACCGCCGGTTATTATCACGGGCGGTATGTATTGAGTAGCATTTATGCTGCCTGTGCTCTGGCTGCGTTTGCTTGCTTCGCCTTTAGGTTGGCAAAAAATTGCATGTCCTGG…	MLGKCLTAGCCSQLLFLWCIVPFCFVVLVNANSSSSHLQLIYNLTICELNGTDWLNEKFYWAVETFVIFPALTHIVSYGALTTSHFLDAVGLTAVSTAGYYHGRYVLSSIYAACALAAFACFAFRLAKNCMSWRYSCTRYTNFLLDTKGRLYRWRSPVIIEKGGKVDVGGHLIDLKKVVLDGSAATPLTKISAEQWGRP*	32,43,50	1-4-4	0	87215	23551
	MT093751.1	2017	China:Shandong	SD176-1702	ATGTTGGGGAAATGCTTGACCGCGGGTTATTGCTCGCAATTGCCTTTTTTGTGGTGTATCGTGCCATTCTGTTTTGTTGTGCTCGTCAACGCCAACAACAGCAGCTCCCATTTACAGTTGATTTATAACCTGACGATATGTGAGCTGAATGGCACAGATTGGCTGGATAAAAAATTTGACTGGGCAGTGGAGACTTTCGTCATCTTTCCTGTGTTGACTCACATTGTCTCTTACGGTGCCCTTACCACTAGCCATTTTCTTGACGCGGTCGGCCTGACCGCTGTGTCCACCGCCGGTTATTATCACGAGCGGTATGTGTTGAGTAGCATTTATGCTGTCTGTGCTCTGGCTGCGTTTGCTTGCTTCGTTTTCAGGTTGGCAAAAAACTGCATGTCCTGG…	MLGKCLTAGYCSQLPFLWCIVPFCFVVLVNANNSSSHLQLIYNLTICELNGTDWLDKKFDWAVETFVIFPVLTHIVSYGALTTSHFLDAVGLTAVSTAGYYHERYVLSSIYAVCALAAFACFVFRLAKNCMSWRYSCTRYTNFLLDTKGRLYRWRSPVIIEKGGKVDVGGHLIDLKRVVLDGSAATPLTKISAEQWGRP*	32,33,43,50	1-4-4	0	87215	23551
	MT093752.1	2017	China:Shandong	SD191-1703	ATGTTGGGGAAATGCTTGACCGCGGGTTATTGCTCGCAATTGCCTTTTTTGTGGTGTATCGTGCCATTCTGTTTTGTTGTGCTCGTCAACGCCAACAACAGCAGCTCCCATTTACAGTTGATTTATAACCTGACGATATGTGAGCTGAATGGCACAGATTGGCTGGATAAACACTTTAGCTGGGCAGTGGAGACTTTCGTCATCTTTCCTGTGTTGACTCACATTGTCTCTTACGGTGCTCTTACCACTAGCCATTTTCTTGACGCGGTCGGCCTGGCCACTGTGTCCACCGCCGGTTATTATCACGGGCGGCGTGTATTGAGTAGCATTTACGCTGTCTGTGCTCTGGCTGCGTTGGTTTGCTTTGCTTTTAGGTTGGCAAAAAATTGCATGTCCTGG…	MLGKCLTAGYCSQLPFLWCIVPFCFVVLVNANNSSSHLQLIYNLTICELNGTDWLDKHFSWAVETFVIFPVLTHIVSYGALTTSHFLDAVGLATVSTAGYYHGRRVLSSIYAVCALAALVCFAFRLAKNCMSWRYSCTRYTNFLLDTKGRLYRWRSSVIIEKGGKVDVGGHLIDLKRVVLDGSAATPVTKISAEQWGRP*	32,33,43,50	1-4-2	0	87215	23
	MT093753.1	2017	China:Shandong	SD205-1704	ATGTTGGGGAAATGCTTGACCGCGGGTTATTGCTCGCAATTGCCTTTTTTGTGGTGTATCGTGCCATTCTGTTTTGTTGTGCTCGTCAACGCCAACAACAGCAGCTCCCATTTACAGTTGATTTATAACCTGACGATATGTGAGCTGAATGGCACAGGTTGGCTGGATAAACACTTTAGCTGGGCAGTGGAGACTTTCGTCATCTTTCCTGTGTTGACTCACATTGTCTCTTACGGTGCTCTTACCACTAGCCATTTTCTTGACGCGGTCGGCCTGGCCACTGTGTCCACCGCCGGTTATTATCACGGGCGGCGTGTATTGAGTAGCATTTACGCTGTCTGTGCTCTGGCTGCGTTGGTTTGCTTTGCTTTTAGGTTGGCAAAAAATTGCATGTCCTGG…	MLGKCLTAGYCSQLPFLWCIVPFCFVVLVNANNSSSHLQLIYNLTICELNGTGWLDKHFSWAVETFVIFPVLTHIVSYGALTTSHFLDAVGLATVSTAGYYHGRRVLSSIYAVCALAALVCFAFRLAKNCMSWRYSCTRYTNFLLDTKGRLYRWRSSVIIEKGGKVDVGGHLIDLKRVVLDGSAATPVTKISAEQWGRP*	32,33,43,50	1-4-2	0	87215	23
	MT093754.1	2017	China:Shandong	SD245-1712	ATGTTGGGGAAATGCTTGACCGCGGGTTATTGCTCGCAATTGCCTTTTTTGTGGTGTATCGTGCCATTCTGTTTTGTTGTGCTCGTCAACGCCAACAACAGCAGCTCCCATTTACAGTTGATTTATAACCTGACGATATGTGAGCTGAATGGCACAGATTGGCTGGATAGAAAATTTGACTGGGCAGTGGAGACTTTCGTCATCTTTCCTGTGTTGACTCACATTGTCTCTTACGGTGCCCTTACCACTAGCCATTTTCTTGACGCGGTCGGCCTGACCGCTGTGTCCACCGCCGGTTATTGGCACGGGCGGTATGTATTGAGTAGCATTTATGCTGTCTGTGCTCTGGCTGCGTTTGCTTGCTTCGCCTTCAGGTTGGCAAAAAATTGCATGTCCTGG…	MLGKCLTAGYCSQLPFLWCIVPFCFVVLVNANNSSSHLQLIYNLTICELNGTDWLDRKFDWAVETFVIFPVLTHIVSYGALTTSHFLDAVGLTAVSTAGYWHGRYVLSSIYAVCALAAFACFAFRLAKNCMSWRYSCTRYTNFLLDTKGRLYRWRSPVIIEKGGKVDVGGHLIDLKRVVLDGSAATPVTKISAEQWGRP*	32,33,43,50	1-4-4	0	87215	23551
	MT093756.1	2017	China:Shandong	SD235-1711	ATGTTGGGGAAATGCTTGACCGCGGGTTATTGCTCGCAATTGCCTTTTTTGTGGTGTATCGTGCCATTCTGTTTTGTTGCGCTCGTCAACGCCAACGACAGCAGCTCCCATTTACAGTCGATTTATAGCTTGACAATATGTGAGCTGAATGGCACAGATTGGCTGAATGATCATTTTGAGTGGGCAGTGGAGACCTTCGTTATCTTTCCTGTGTTGACTCATATTGTCTCTTACGGCGCCCTTACCACTAGCCATTTTCTCGACACGGTCGGCCTGATCACTGTGTCCACCGCCGGTTATTATCACGGGCGGTATGTATTGAGTAGCATCTACGCTGTCTGCGCCCTGGCTGCGTTGGTTTGCTTCGCCATTAGGTTGGCAAAAAATTGCATGTCCTGG…	MLGKCLTAGYCSQLPFLWCIVPFCFVALVNANDSSSHLQSIYSLTICELNGTDWLNDHFEWAVETFVIFPVLTHIVSYGALTTSHFLDTVGLITVSTAGYYHGRYVLSSIYAVCALAALVCFAIRLAKNCMSWRYSCTRYTNFLLDTKGRLYRWRSPVIIEKGGKVDVGGHLIDLKRVVLDGSAATPVTKISAEQWGRP*	32,50	1-4-2	0	87215	23
	MT093757.1	2017	China:Shandong	SD254-1712	ATGTTGGGGAAATGCTTGACCGCGGGTTATTGCTCGCAATTGCCTTTTTTGTGGTGTATCGTGCCATTCTGTTTTGTTGCGCTCGTCAACGCCAACAGCAGCAGCTCCCATTTACAGTTGATTTATAACTTGACAATATGTGAGCTGAATGGCACAGATTGGCTGAATGATCATTTTAAGTGGGCAGTGGAGACCTTCGTTATCTTTCCTGTGTTGACTCATATTGTCTCTTACGGCGCCCTTACCACTAGCCATTTTCTCGACACGGTCGGCCTGATCACTGTGTCCACCGCCGGTTATTATCACAGGCGGTATGTATTGAGTAGCATCTACGCTGTCTGCGCCCTGGCTGCGTTGGTTTGCTTCACCATTAGGTTGGCAAAAAATTGCATGTCCTGG…	MLGKCLTAGYCSQLPFLWCIVPFCFVALVNANSSSSHLQLIYNLTICELNGTDWLNDHFKWAVETFVIFPVLTHIVSYGALTTSHFLDTVGLITVSTAGYYHRRYVLSSIYAVCALAALVCFTIRLAKNCMSWRYSCTRYTNFLLDTKGRLYRWRSPVIIEKGGKVDVGGHLIDLKRVVLDGSAATPVTKISAEQWGRP*	32,43,50	1-4-2	0	87215	23
	MT093761.1	2017	China:Shandong	SD167-1702	ATGTTGGAGAAATGCTTGACCGCGGGTTATTGCTCGCAATTGCCTTTTTTGTGGTGTATCGTGCCATTTTGTTTTGCTGTGCTCGTCGACGCCAGCAACAACAACGGCTCCCATTTACAGTTGATTTATAACCTGACGATATGTGAGCTGAATGGCACAAATTGGCTGGGAAAAAACTTTGACTGGGCAGTGGAGACTTTCGTTATCTTTCCTGCGTTGACTCATGTTGTCTCTTACGGCGCCCTTACCACTAGCCATTTCCTTGACACGGTCGGCCTAATCACTGTGTCCGCCGCCGGTTATTGCCACGAGCGGTATGTATTGAGTAGCATCTACGCTGTCTGTGCCCTGGCCGCGTTGGTTTGCTTCGCCATTAGGTTGGCGAAAAATTGCATGTCC…	MLEKCLTAGYCSQLPFLWCIVPFCFAVLVDASNNNGSHLQLIYNLTICELNGTNWLGKNFDWAVETFVIFPALTHVVSYGALTTSHFLDTVGLITVSAAGYCHERYVLSSIYAVCALAALVCFAIRLAKNCMSWRYSCTRYTNFLLDTKGKLYRWRSPVIIEKGGRVDVGGHLIDLKRVVLDGSAATPVTKILAEQWGRP*	35,44,51	1-4-4	0	87218	23554
	MT093767.1	2017	China:Shandong	SD218-1706	ATGTTGGGGAAATGCTCGACCGCGGGCTGCTGCTTGCAATTTCTTTTTTTGTGGTGTATCGTGCCGTTCTGTTCTATTGCGCTCGTCAGCGCCAACGAAAACAGCAGCTCTTATTCGCAGTTAATTTACAACCTGACGTTATGTGAGCTGAATGGCACAGATTGGCTGGCCACTAATTTTAATTGGGCAGTGGAGTGTTTTGTTATCTTTCCCGTGTTGACTCATATTGTCTCCTACGGTGCCCTAACTACCAGCCATTTTCTCGACACAGTCAGCCTGGTCACTGTGTCCGCCGCTGGGTTCCATCACGGACGGTATGTTTTGAGTAGCATCTATGCAGTCTGTGCTTTTGCTGCTTTAATTTGCTTCGTCATTAGGTTGGTGAAGAATTGCATGTCT…	MLGKCSTAGCCLQFLFLWCIVPFCSIALVSANENSSSYSQLIYNLTLCELNGTDWLATNFNWAVECFVIFPVLTHIVSYGALTTSHFLDTVSLVTVSAAGFHHGRYVLSSIYAVCAFAALICFVIRLVKNCMSWRYSCTRYTNFLLDTKGKIYRWRSPVIIEKGGKVEVGGHLIDLKRVVLDGSAATPVTKISAERWGHP*	34,44,51	1-3-2	0	218	23
	MT409692.1	2017	China	PRRSV2/CN/X4839/2017	ATGTTGGGGAAATGCTTGACCACGGGTTACTGCTCACAATTGCCTTTTTTGTGGTGTATCGTGCCATTCTGTTTTGCTGCGCTCGTCAACGCCAGCAACAACAGCAGCTCCCATTTACAGTTGATTTACAACCTGACGATATGTGAGCTGAATGGCACAGATTGGCTGAACAACAATTTTCCCTGGGCAGTGGAGACTTTCGTTATTTTTCCCGTGTTGACTCATATTGTTTCTTACGGTGCCCTTACCACTAGCCATTTTCTTGATACGGTCGGCCTGATCACCGTGTCCACCGCCGGTTACTATCACGGGCGGTATGTATTGAGTAGCATCTACGCTGTCTGTGCCCTGGCAGCGTTGGTTTGCTTCGCCATTAGGCTGGCGAAAAATTGCATGTCC…	MLGKCLTTGYCSQLPFLWCIVPFCFAALVNASNNSSSHLQLIYNLTICELNGTDWLNNNFPWAVETFVIFPVLTHIVSYGALTTSHFLDTVGLITVSTAGYYHGRYVLSSIYAVCALAALVCFAIRLAKNCMSWRYSCTRYTNFLLDTKGKLYRWRSPVIIEKGGKVEVGGHLIDLKKVVLDGSAATPVTKISAEQWGRP*	30,33,34,44,51	1-4-3	0	87218	554
	MT416543.1	2017	China	PRRSV2/CN/F1228/2017	ATGTTGGGGAAGTGCTTGACCGCGTGCTGTTGCTCGCGATTGCTTTTTTTGTGGTGTATCGTGCCGTTCTATCTTGCTGTGCTCGTCAACGCCAGCAAAAACAACAGCTCTCATATTCAGTTGATTTATAACTTAACGCTATGTGAGCTGAATGGCACAGATTGGCTGGCACAAAAATTTGACTGGGCAGTGGAGACTTTTGTCATCTTCCCCGTGTTGACTCACATTGTTTCCTATGGGGCACTCACCACCAGCCATTTCCTTGACACAGTTGGTCTGGCCACTGTGTCCACCGCCGGATATTATCACGAGCGGTATGTCTTGAGTAGCATCTACGCAGTCTGTGCTCTGGCTGCGCTGATTTGCTTTGTCATTAGGCTTGCGAAGAACTGCATGTCC…	MLGKCLTACCCSRLLFLWCIVPFYLAVLVNASKNNSSHIQLIYNLTLCELNGTDWLAQKFDWAVETFVIFPVLTHIVSYGALTTSHFLDTVGLATVSTAGYYHERYVLSSIYAVCALAALICFVIRLAKNCMSWRYSCTRYTNFLLDTKGRLYRWRSPVIVEKRGKVEVEGHLIDLKRVVLDGSAATPLTRVSAELWGRL*	30,33,34,44,51	1-4-3	0	87218	554
	MT416544.1	2017	China	PRRSV2/CN/F1004/2017	ATGTTGGGGAAATGCTTGACCGCGGGCTGCTGCTCGCGATCTCTTTTTTTGTGGTGTATCGTGCCGTTTTGTTCTATTGCGCTTGTCAGCGCCAACGGAAACAGCAGCTCTTATTCGCAGTTGATTTACAACTTGACGCTATGTGAGCTGAATGGCACAGATTGGCTAAGCGATCGTTTTGATTGGGCGGTGGAGTGTTTTGTCATTTTTCCCGTGTTGACTCACATCGTCTCCTACGGTGCCCTCACCACCAGCCATTTTCTTGATACAGTCAGCCTGGTCACCGTATCCGCCGCCGGGTTTCGTCATCAGCGGTATGTCTTGAGTAGCATCTATGCAGTCTGTGCTTTTGCTGCGTTAGTCTGCTTCGTCATTAGGTTGGTGAAAAATTGCATGTCC…	MLGKCLTAGCCSRSLFLWCIVPFCSIALVSANGNSSSYSQLIYNLTLCELNGTDWLSDRFDWAVECFVIFPVLTHIVSYGALTTSHFLDTVSLVTVSAAGFRHQRYVLSSIYAVCAFAALVCFVIRLVKNCMSWRYSCTRYTNFLLDTKGKIYRWRSPVIIEKEGKVEVGGRLIDLKRVVLDGSAATPVTKISAERWGHL*	30,33,34,44,51	1-3-2	0	218	23
	MT416546.1	2017	China	PRRSV2/CN/110713/2018	ATGTTGGGGAAGTGCTTGACCGCGTGTTACTGCTCGCAATTGCCTTTTTTGTGGTGTATCGTGCCATTCTGTTTTGCTGTGCTCGTCAACGCCAGCAACAACAGCAGCTCCCACTTACAATTGATTTATAACATGACGATATGTGAGCTGAATGGCACAGATTGGCTGAGAGAACATAAATTTGACTGGGCAGTGGAGACCTTCGTTATCTTTCCTGTGTTGACTCATATTGTCTCTTACGGCGCCCTCACCACTAGCCATTTTCTTGACACGGTCGGCCTGATCACTGTGTCCACCGCCGGTTATTATCACGGGCGGTATGTATTGAGTAGCATCTACGCTGTCTGTGCCTTGGCTGCATTGGTTTGCTTCGCCATTAGGTTGGCAAAAAATTGCATG…	MLGKCLTACYCSQLPFLWCIVPFCFAVLVNASNNSSSHLQLIYNMTICELNGTDWLREHKFDWAVETFVIFPVLTHIVSYGALTTSHFLDTVGLITVSTAGYYHGRYVLSSIYAVCALAALVCFAIRLAKNCMSWRYSCTRYTNFLLDTKGKLYRWRSPVIIEKGGKVDVDGHLIDLKRVVLDGSAATPVTKISAEQWGRL*	30,33,34,44,51	1-4-3	0	87221	557
	MT708500.1	2017	China:Shandong	SD-YL1712	ATGTTGGGGAAGTGCTTGACCGCGTGCTGTTGCTCGCGATTGCTTTTTTTGTGGTGTATCGTGCCGTCCTATCTTGCTGTGCTCGTCAACGCCAGCAACAACAACAGCTCTCATATTCAGTTGATTTATAACTTAACGCTATGTGAGCTGAATGGCACAGATTGGCTGGCACAAAAATTTGACTGGGCAGTGGAGACTTTTGTCATCTTCCCCGTGTTGACTCACATTGTTTCCTATGGGGCACTCACCACCAGCCATTTCCTTGACACAGTTGGTCTGGCCACTGTGTCCACCGCCGGATATTATCACGGGCGGTATGTCTTGAGTAGCATTTACGCAGTCTGTGCTCTGGCTGCGCTGATTTGCTTTGTCATTAGGCTTGCGAAGAACTGCATGTCC…	MLGKCLTACCCSRLLFLWCIVPSYLAVLVNASNNNSSHIQLIYNLTLCELNGTDWLAQKFDWAVETFVIFPVLTHIVSYGALTTSHFLDTVGLATVSTAGYYHGRYVLSSIYAVCALAALICFVIRLAKNCMSWRYSCTRYTNFLLDTKGKLYRWRSPVIVEKGGKVEVEGHLIDLKRVVLDGSAATPLTRVSAERWGRL*	30,35,44,51	1-4-3	0	87218	554
	MW853923.1	2017	China:Anhui	AH-PRRS20178-1	ATGTTGGGGAAATGCTTGACCGCGGGTTATTGCTCACAATTGCCTTTTTTGTGGTATATCGTGCCATTCTGTTTTGTTGTGCTCGTCAACGCCGACAACAGAAACAGCTCCCACTTGCAGTTGATTTATAACCTGACGATATGTGAGCTGAACGGCACAGATTGGCTGAGCAACAGATTTGGCTGGGCAGTGGAGACTTTCGTTATTTTTCCTGTGTTGACTCACATTGTCTCTTACGGCGCCCTCACCACTAGTCACTTTCTTGACACGGTCGGCCTGATCACTGTGTCCACCGCCGGATATTATCACGGGCGGTATGTATTGAGTAGCATCTACGCTGTCTGTGCCCTGGCTGCGTTGGTTTGCTTCGCCATTAGGTTGACGAAAAATTGCATGTCC…	MLGKCLTAGYCSQLPFLWYIVPFCFVVLVNADNRNSSHLQLIYNLTICELNGTDWLSNRFGWAVETFVIFPVLTHIVSYGALTTSHFLDTVGLITVSTAGYYHGRYVLSSIYAVCALAALVCFAIRLTKNCMSWRYSCTRYTNFLLDTKGKLYRWRSPVIIEKGGKVDVGDHLIDLKRVVLDGSAATPVTKISAEQWGRP*	44,51	1-8-4	0	87218380	23554
	MZ540774.1	2017	China:Zhejiang	Marc-145	ATGTTGGGGAAGTGCTTGACCGCGTGCTGTTGCTCGCGATTGCTTTTTTTGTGGTGTATCGTGCCGTTCTATCTTGCTGTGCTCGTCAACGCCAGCGACAACAACAGCTCTCATATTCAGTTGATTTATAACTTGACGCTATGTGAGCTGAATGGCACAGATTGGCTGGCACAAAATTTTGACTGGGCAGTGGAGACTTTTGTCATCTTCCCCGTGTTGACTCACATTGTTTCCTATGGGGCACTCACCACCAGCCATTTCCTTGACACAGTTGGTCTGGCCACTGTGTCCACCGCCGGATATTATCACGGGCGGTATGTCTTGAGTAGCATTTACGCAGTCTGTGCTCTGGCTGCGCTGATTTGCTTTGTCATTAGGCTTGCGAAGAACTGCATGTCC…	MLGKCLTACCCSRLLFLWCIVPFYLAVLVNASDNNSSHIQLIYNLTLCELNGTDWLAQNFDWAVETFVIFPVLTHIVSYGALTTSHFLDTVGLATVSTAGYYHGRYVLSSIYAVCALAALICFVIRLAKNCMSWRYSCTRYTNFLLDTKGRLYRWRSPVIVEKRGKVEVEGHLIDLKRVVLDGSAATPLTRVSAELWGRL*	30,34,35,44,51	1-4-3	0	87218	554
	MZ747445.1	2017	China:Sichuan	CH/SCSN-1/2017	ATGTTGGGGAAGTGCTTGACCGCGTGCTGTTGCTCGCGATTGCTTTTTTTGTGGTGTATCGTGCCGTTCTATCTTGCTGTGCTCGTCAACGCCAGCAACAACAACAGCTCTCATATTCAGTTGATTTATAACTTAACGCTATGTGAGCTGAATGGCACAGATTGGCTGGCACAAAAATTTGACTGGGCAGTGGAGACTTTTGTCATCTTCCCCGTGTTGACTCACATTGTTTCCTATGGGGCACTCACCACCAGCCATTTCCTTGACACAGTTGGTCTGGCCACTGTGTCCACCGCCGGATATTATCACGGGCGGTATGTCTTGAGTAGCATTTACGCAGTCTGTGCTCTGGCTGCGCTGATTTGCTTTGTCATTAGGCTTGCGAAGAACTGCATGTCC…	MLGKCLTACCCSRLLFLWCIVPFYLAVLVNASNNNSSHIQLIYNLTLCELNGTDWLAQKFDWAVETFVIFPVLTHIVSYGALTTSHFLDTVGLATVSTAGYYHGRYVLSSIYAVCALAALICFVIRLAKNCMSWRYSCTRYTNFLLDTKGRLYRWRSPVIVEKRGKVEVEGHLIDLKRVVLDGSAATPLTRVSAELWGRL*	30,35,44,51	1-4-3	0	87218	554
	OL422827.1	2017	China:Fujian	PRRSV2/CN/N3/2017	ATGTTGGGGAAATGCTTGACCGCGGGTTGTTGCTCGCAATTGCCTTTTTTGTGGTATATCGTGCCGTTCTGTTTTGCTGCGCTCGTCAACGCCAACAGCAACAGCAGCTCCCATTTACAGTTGATTTATAACCTGACGATATGTGAGCTGAATGGCACAGATTGGCTGAACGAAAGATTTTACTGGGCAGTGGAGACTTTCGTTATCTTTCCTGTGTTGACTCATATTGTCTCCTACGGCGCACTCACCACTAGCCATTTCCTTGACGCTGTCGGCCTGATCACTGTGTCCACCGCCGGTTATTATCACAGGCGGTATGTATTAAGTAGCATCTACGCTGTCTGTGCCCTGGCTGCGTTGATTTGCTTCGCCATTAGGTTGGCGAAAAATTGCATGTCC…	MLGKCLTAGCCSQLPFLWYIVPFCFAALVNANSNSSSHLQLIYNLTICELNGTDWLNERFYWAVETFVIFPVLTHIVSYGALTTSHFLDAVGLITVSTAGYYHRRYVLSSIYAVCALAALICFAIRLAKNCMSWRYSCTRYTNFLLDTKGKLYRWRSPVIIEKGGKVDVGGHLIDLKRVVLDGSAATPVTKISAEQWGRP*	34,44,51	1-4-4	0	87218	23554
	OL422828.1	2017	China:Fujian	PRRSV2/CN/N42/2017	ATGTTGGGGAAATGCTTGACCGCGGGTTATTGCTCGCAATTGCTTTTTTTGTGGTGTACCGTGCCATTCTGTTTTGTTGTGCTCGTCAACGCCAGCGACAACAGCAGCTCCCACTTACAATTGATTTATAACCTGACGATATGTGAGCTGAATGGCACAGATTGGCTGCAAGAAAAGTTTGACTGGGCAGTGGAGACTTTCGTCATCTTTCCTGTGTTAACTCATATTGTCTCTTACGGCGCCCTCACCACTAGCCATTTTCTTGACACGGTCGGCCTGATCACTGTGTCCACCGCCGGTTATTACCACGGGCGGTATGTATTGAGTAGTGTCTATGCTGTCTGTGCCCTGGCTGCGTTTGCTTGCTTCGCCATTAGGTCGGCAAAAAATTGTATGTCC…	MLGKCLTAGYCSQLLFLWCTVPFCFVVLVNASDNSSSHLQLIYNLTICELNGTDWLQEKFDWAVETFVIFPVLTHIVSYGALTTSHFLDTVGLITVSTAGYYHGRYVLSSVYAVCALAAFACFAIRSAKNCMSWRYSCTRYTNFLLDTKGKLYRWRSPVIIEKGGKVDVGGHLIDLKRVVLDGSAATPVTKISAEQWGRP*	30,34,44,51	1-4-4	0	87218	23554
	OL422830.1	2017	China:Fujian	PRRSV2/CN/F7/2017	ATGTTGGGGAAATGCTTGACCGCGAGTTACTGCTCGCAATTGCCTTTTTTGTGGTATATCGTGCCGTTCTGTTTTGCTGCGCTCGTCAACGCCAGCAACAACAGCAGCTCCCATTTACAGTTGATTTATAACCTGACGATATGTGAGCTGAATAGCACAGATTGGCTTAATGAAAAATTTGACTGGGCAGTGGAGACTTTCGTCATCTTTCCTGTGTTGACTCATATTGTCTCTTACGGCGCCCTTACCACTAGCCATTTTCTTGACACGGTCGGCCTAATCACTGTGTCCACCGCCGGTTATTATCACGGGCGGTATGTATTGAGTAGCATCTACGCTGTCTGTGCCCTGGCTGCGTTGGTTTGCTTCGCCATTAGATTGGCGAAAAATTGTATGTCC…	MLGKCLTASYCSQLPFLWYIVPFCFAALVNASNNSSSHLQLIYNLTICELNSTDWLNEKFDWAVETFVIFPVLTHIVSYGALTTSHFLDTVGLITVSTAGYYHGRYVLSSIYAVCALAALVCFAIRLAKNCMSWRYSCTRYTNFLLDTKGKLYRWRSPVIIEKGGRVDVEGHLIDLKRVVLDGSAATPVTKISAEQWGRP*	30,33,34,44,51	1-4-3	0	87218	554
	MK429987.1	2018	China:Chongqing	SWU/CQ1/2018	ATGTTGGAGAAATGCTTGACCGCGGGCTGTTGCTCGCAATTGCTTTCTTTGTGGTGTATCGTGCCGTTCTGTTTTGCTGTGCTCGCCAACGCCAGCAACGACAGCAGCTCCCATTTACAGCTGATTTACAACTTGACGCTATGTGAGCTGAATGGCACAGATTGGCTAGCTAACAAATTTGATTGGGCAGTGGAGAGTTTTGTCATCTTTCCCGTTTTGACTCACATTGTCTCCTATGGTGCCCTCACTACCAGCCATTTCCTTGACACAGTCGCTTTAGTCACTGTGTCTACCGCCGGGTTTGTTCACGGGCGGTATGTCCTAAGTAGCATCTACGCGGTCTGTGCCCTGGCTGCGTTGACTTGCTTCGTCATTAGGTTTGCAAAGAATTGCATGTCC…	MLEKCLTAGCCSQLLSLWCIVPFCFAVLANASNDSSSHLQLIYNLTLCELNGTDWLANKFDWAVESFVIFPVLTHIVSYGALTTSHFLDTVALVTVSTAGFVHGRYVLSSIYAVCALAALTCFVIRFAKNCMSWRYACTRYTNFLLDTKGRLYRWRSPVIIEKRGKVEVEGHLIDLKRVVLDGSVATPITRVSAEQWGRP*	30,33,44,51	2-5-2	407	359	23
	MT416548.1	2018	China	PRRSV2/CN/101805/2018	ATGTTGGGGAAGTGCTTGACCGCGTGCTGTTGCTCGCAATTGCTTTCTTTGTGGTGTATCGTGCCGTTCTGTTTTGCTGTGCTCGCCAACGCCAGCAACGACAGCAGCTCCCATCTACAGCTGATTTACAACTTGACGCTATGTGAGCTGAATGGCACAGATTGGCTAGCTAACAAATTTGATTGGGCAGTGGAGAGTTTTGTCATCTTTCCCGTTTTGACTCACATTGTCTCCTATGGTGCCCTCACTACCAGCCATTTCCTTGACACAGTCGCTTTAGTCACTGTGTCTACCGCCGGGTTTGTTCACGGGCGGTATGTCCTAAGTAGCATCTACGCGGTCTGTGCCCTGGCTGCGTTGACTTGCTTCGTCATTAGGTTTGCAAAGAATTGCATGTCC…	MLGKCLTACCCSQLLSLWCIVPFCFAVLANASNDSSSHLQLIYNLTLCELNGTDWLANKFDWAVESFVIFPVLTHIVSYGALTTSHFLDTVALVTVSTAGFVHGRYVLSSIYAVCALAALTCFVIRFAKNCMSWRYACTRYTNFLLDTKGGLYRWRSPVIIEKRGKVEVEGHLIDLKRVVLDGSVATPITRVSAEQWGRL*	30,33,44,51	2-5-1	407	359	0
	MH370474.1	2018	China:Heilongjiang	CH/2018/NCV-Anheal-1	ATGTTGGGGAAATGCTTGATCGCGGGCTGCTGCTCGCAATTGCCTTTTTTGTGGTGTATCGTGCCGTTCTGTTTTGTTGCGCTCGTCAACGCCAACAACAGCAGCAGCTCCCATTTACAGTTGATTTATAACCTGACGATATGTGAGCTGAATGGCACAGATTGGCTAAATAAAAGTTTTGATTGGGCGGTTGAGACCTTTGTTATCTTTCCTGTGTTGACTCATATTGTCTCCTATGGCGCCCTCACCACCAGCCATTTTCTTGACACAGTCGGCCTGACCACCGTGTCTGCCGCCGGATATTACCACGGGCGGTATGTCTTGAGTAGCATTTACGCCGTCTGCGCTTTGGCTGCGTTAACTTGCTTCGTCATCAGGCTAACAAAAAATTGTATGTCC…	MLGKCLIAGCCSQLPFLWCIVPFCFVALVNANNSSSSHLQLIYNLTICELNGTDWLNKSFDWAVETFVIFPVLTHIVSYGALTTSHFLDTVGLTTVSAAGYYHGRYVLSSIYAVCALAALTCFVIRLTKNCMSWRYSCTRYTNFLLDTKGKLYRWRSPVIIEKGGKIEVEGHLIDLKRVVLDGSAATPVTKVSAEQWGRP*	32,33,44,51,57	1-7-3	0	87218359	554
	MK144543.1	2018	China:Sichuan	SCya18	ATGTTGGGGAAATGCTTGACCGCGGGCTGCTGCTCGCGATTTCTTTTTTTGTGGTGTATCGTGCCGTTCTGTTCTATTGCGCTTGCCAACGCCAGCGGAAACAGCAGCTCTTATTCACAGTTGATTTACAACCTGACGTTATGTGAGCTGAATGGCACAGATTGGCTGGCTAACAGGTTTGATTGGGCAGTGGAGTGTTTTGTCATTTTTCCCGTGTTGACTCACATCGTCTCCTACGGCGCCCTCACCACCAGTCACTTTCTTGACACAGTCAGCCTGGTCACCGTGTCCACCGCCGGGTATTATCACGGGCGGTATGTCTTGAGTAGCATCTACGCAGTCTGTGCCTTCGCTGCGTTAATCTGCTTCGTCATCAGGTTGGTGAAGAATTGCATGTCT…	MLGKCLTAGCCSRFLFLWCIVPFCSIALANASGNSSSYSQLIYNLTLCELNGTDWLANRFDWAVECFVIFPVLTHIVSYGALTTSHFLDTVSLVTVSTAGYYHGRYVLSSIYAVCAFAALICFVIRLVKNCMSWRYSCTRYTNFLLDTKGKIYRWRSPVIIEKGGKVEVGGHLIDLKRVVLDGSAATPVTKISAERWGHP*	34,44,51	1-3-4	0	218	23554
	MK202794.1	2018	China:Fujian	FJ0908	ATGTTGGGGAAATGCTTGACCGCGGGCTGCTGCTCGCAATTGCTTTTTTTGTGGTGTATCGTGCCGTTCTGTTTTGTTGCGCTCGTCAACGCCAACAACAGCAGCAGCTCCCATTTACAGTTGATTTATAACCTGACTATATGTGAGCTGAATGGCACAGATTGGCTAAATAAAAATTTTGATTGGGCGGTGGAGACTTTTGTTATCTTTCCTGTGTTGACTCATATTGTCTCCTATGGCGCCCTCACCACCAGCCACTTCCTTGACACAGTCGCCCTGATCACCGTGTCTGCCGCCGGATATTGCCACCAGCGGTATGTCTTGAGTAGCATTTATGCCGTCTGCGCCCTGGCTGCGTTAACTTGCTTCGTCATTAGGCTAACAAAAAATTGTATGTCC…	MLGKCLTAGCCSQLLFLWCIVPFCFVALVNANNSSSSHLQLIYNLTICELNGTDWLNKNFDWAVETFVIFPVLTHIVSYGALTTSHFLDTVALITVSAAGYCHQRYVLSSIYAVCALAALTCFVIRLTKNCMSWRYSCTRYTNFLLDTKGKLYRWRSPVIIEKGGKIEVEGHLIDLKRVVLDGSAATPVTKVSAEQWGRP*	32,33,44,51	1-7-4	0	87218359	23554
	MK279741.1	2018	China:Hubei	PRRSV/pig/CHN/JK/201805	ATGTTGGGGAAATGCTTGACCGCGGGCTACTGCTCGCAATTTCTTTTTTTGTTGTGTATCGTGCCGTCCTGTTTTATTGCGCTCGTCAGCGCCAACGGAAACAGCAGCTCTTATTTTCAGTTGATTTACAACCTGACGCTATGTGAGCTGAATGGCACAGAGTGGCTGGCCGACAATTTTGATTGGGCAGTGGAATGTTTTGTCATCTTTCCCGTGTTAACTCACATCATTTCCTACGGTGCCCTAACTACCAGCCATTTTCTTGACGCAGTCAGCCTGGTCATTGTATCCGCCGCTGGGTTCTGTCACGGACGGCATGTTTTGAGTAGCATCTATGCGGTTTGTGCTTTTGCTGCTTTAATTTGCTTCACCATCAGGCTGGCGAAGAATTGCATGTCT…	MLGKCLTAGYCSQFLFLLCIVPSCFIALVSANGNSSSYFQLIYNLTLCELNGTEWLADNFDWAVECFVIFPVLTHIISYGALTTSHFLDAVSLVIVSAAGFCHGRHVLSSIYAVCAFAALICFTIRLAKNCMSWRYSCTRYTNFLLDTKGKIHRWRSPVIIERGGRVEVGGHLIDLKKVVLDGSAATPVTKISAERWGQL*	34,44,51	1-3-2	0	218	23
	MK303390.1	2018	China:Henan	180900-5	ATGAGATGTTCAAACAGATTGGAGCGTGTCTCGATTCCATATTCTTGTTGTTGTTGGCTTTTTTTGTTGTGTACCGGCTTATCCTGGTCCTCTGCCGATGGAAACGGCAGCAGCTCGACATACCAATYCATATATRACTTGACGATATGTGAGCTGAATGGGACCACCTGGCTGTCCGATCACTTTCATTGGGCAGTCGAAACCTTTGTGCTTTACCCGGTAGTGACTCACATTCTCTCACTGGGTTTCCTTACAACAAGTCATCTCTTTGATGCAATTGGCCTTGGAGCCGTGTCTACTGCGGGTTTCCATGGCGGGCGGTACGTGCTCAGTAGCATATACGGTGTTTGCGCATCCGCTGCGCTCGTATGCTTCGTCATCCGTGCCGTGAAAAATTGC…	MRCSNRLERVSIPYSCCCWLFLLCTGLSWSSADGNGSSSTYQXIYXLTICELNGTTWLSDHFHWAVETFVLYPVVTHILSLGFLTTSHLFDAIGLGAVSTAGFHGGRYVLSSIYGVCASAALVCFVIRAVKNCMACRYARTRFTNFIVDDRGKIHRWKSPIVVEKSGKAEVGGDLVTIKHVVLEGVKAQPLTRTSAEQWEA*	35,53	1-1-1	0	0	0
	MK396379.1	2018	China:Guangdong	GDsf1802	ATGTTGGGGAAATGCTTGACCGCGGGTTACTGCTCGCAATTGCTTTTTTTGTGGTATATCGTGCCATTCTGTTTTACTGTGCTTGTCAACGCCAGCAACAACAGCAGCTCTCAGTTACAATTGATTTATAACATGACGATATGTGAGCTGAATGGCACAGATTGGCTGAACAATAAATTTGACTGGGCAGTGGAGACTTTCGTTATCTTTCCTGTGTTGACTCATATTGTCTCTTACGGTGCCCTCACCACCAGCCATTTTCTTGACACGGTCGGCCTAATTACTGTATCCACCGCCGGTTATTATCACCAGCGGTATGTACTGAGTAGCATCTACGCTGTGTGTGCCTTGGCTGCGTTTTTTTGCTTCGCCATTAGGTTTGCAAAAAATTGCATGTCC…	MLGKCLTAGYCSQLLFLWYIVPFCFTVLVNASNNSSSQLQLIYNMTICELNGTDWLNNKFDWAVETFVIFPVLTHIVSYGALTTSHFLDTVGLITVSTAGYYHQRYVLSSIYAVCALAAFFCFAIRFAKNCMSWRYSCTRYTNFLLDTKGRLYRWRSPVIIERGGRVDVGGHLIDLKRVVLDGSAATPVTKISAEQWGRP*	30,33,34,44,51	1-4-4	0	87218	23554
	MK396380.1	2018	China:Guangdong	GDsf1804	ATGTTGGGGAAATGCTTGACCGCGGGTTACTGCTCGCAATTGCTTTTTTTGTGGTATATCGTGCCATTCTGTTTTACTGTGCTTGTCAACGCCAGCAACAACAGCAGCTCTCAGTTACAATTGATTTATAACATGACGATATGTGAGCTGAATGGCACAGATTGGCTGAACAATAAATTTGACTGGGCAGTGGAGACTTTCGTTATCTTTCCTGTGTTGACTCATATTGTCTCTTACGGTGCCCTCACCACCAGCCATTTTCTTGACACGGTCGGCCTAATTACTGTATCCACCGCCGGTTATTATCACCAGCGGTATGTACTGAGTAGCATCTACGCTGTGTGTGCCTTGGCTGCGTTTTTTTGCTTCGCCATTAGGTTTGCAAAAAATTGCATGTCC…	MLGKCLTAGYCSQLLFLWYIVPFCFTVLVNASNNSSSQLQLIYNMTICELNGTDWLNNKFDWAVETFVIFPVLTHIVSYGALTTSHFLDTVGLITVSTAGYYHQRYVLSSIYAVCALAAFFCFAIRFAKNCMSWRYSCTRYTNFLLDTKGRLYRWRSPVIIERGGRVDVGGHLIDLKRVVLDGSAATPVTKISAEQWGRP*	30,33,34,44,51	1-4-4	0	87218	23554
	MK396381.1	2018	China:Guangdong	GDsf1806	ATGTTGGGGAGATGCTTGACCGCGGGTTACTGCTCGCAATTGCCTTTTTTGTGGTGTATCGTGCCATTCTGTTTTGCTGCGCTCGTCAACGCCAGCAACAACACCAGCTCCCATTTGCAGTCGATTTATAACCTGACGATATGTGAGCTGAATGGCACAGATTGGCTGAGTGATAAATTTTATTGGGCAGTGGAGACTTTCGTTATCTTTCCTGTGCTGACTCATATTGTATCTTACGGTGCTCTTACCACTAGCCATTTTCTTGACGCGGTCGGCCTGATCACTGTGTCCACCGCCGGTTATTACCACAGGCGGTATGTATTGAGTAGCATTTACGCTGTCTGTGCTCTGGCTGCGTTGGTTTGCTTCGCCTTTAGGTTGGCGAAAAATTGCATGTCC…	MLGRCLTAGYCSQLPFLWCIVPFCFAALVNASNNTSSHLQSIYNLTICELNGTDWLSDKFYWAVETFVIFPVLTHIVSYGALTTSHFLDAVGLITVSTAGYYHRRYVLSSIYAVCALAALVCFAFRLAKNCMSWRYSCTRYTNFLLDTKGRLYRWRSPVIIEKGGKVDVGGHLIDLKRVVLDGSAATPLTKISAEQWGCP*	30,33,34,44,51	1-2-4	0	87	23554
	MK396382.1	2018	China:Guangdong	GDsf1807	ATGTTGGGGAGATGCTTGACCGCGGGTTACTGCTCGCAATTGCCTTTTTTGTGGTGTATCGTGCCATTCTGTTTTGCTGCGCTCGTCAACGCCAGCAACAACACCAGCTCCCATTTGCAGTCGATTTATAACCTGACGATATGTGAGCTGAATGGCACAGATTGGCTGAGTGATAAATTTTATTGGGCAGTGGAGACTTTCGTTATCTTTCCTGTGCTGACTCATATTGTATCTTACGGTGCTCTTACCACTAGCCATTTTCTTGACGCGGTCGGCCTGATCACTGTGTCCACCGCCGGTTATTACCACAGGCGGTATGTATTGAGTAGCATTTACGCTGTCTGTGCTCTGGCTGCGTTGGTTTGCTTCGCCTTTAGGTTGGCGAAAAATTGCATGTCC…	MLGRCLTAGYCSQLPFLWCIVPFCFAALVNASNNTSSHLQSIYNLTICELNGTDWLSDKFYWAVETFVIFPVLTHIVSYGALTTSHFLDAVGLITVSTAGYYHRRYVLSSIYAVCALAALVCFAFRLAKNCMSWRYSCTRYTNFLLDTKGRLYRWRSPVIIEKGGKVDVGGHLIDLKRVVLDGSAATPLTKISAEQWGCP*	30,33,34,44,51	1-2-4	0	87	23554
	MK396383.1	2018	China:Guangdong	GDsf1808	ATGTTGGGGAGATGCTTGACCGCGGGTTACTGCTCGCAATTGCCTTTTTTGTGGTGTATCGTGCCATTCTGTTTTGCTGCGCTCGTCAACGCCAGCAACAACACCAGCTCCCATTTGCAGTCGATTTATAACCTGACGATATGTGAGCTGAATGGCACAGATTGGCTGAATGATAAATTTTATTGGGCAGTGGAGACTTTCGTTATCTTTCCTGTGCTGACTCATATTGTATCTTACGGTGCTCTTACCACTAGCCATTTTCTTGACGCGGTCGGCCTGATCACTGTGTCCACCGCCGGTTATTACCACAGGCGGTATGTATTGAGTAGCATTTACGCTGTCTGTGCTCTGGCTGCGTTGGTTTGCTTCGCCTTTAGGTTGGCGAAAAATTGCATGTCC…	MLGRCLTAGYCSQLPFLWCIVPFCFAALVNASNNTSSHLQSIYNLTICELNGTDWLNDKFYWAVETFVIFPVLTHIVSYGALTTSHFLDAVGLITVSTAGYYHRRYVLSSIYAVCALAALVCFAFRLAKNCMSWRYSCTRYTNFLLDTKGRLYRWRSPVIIEKGGKVDVGGHLIDLKRVVLDGSAATPLTKISAEQWGCP*	30,33,34,44,51	1-2-4	0	87	23554
	MK396384.1	2018	China:Guangdong	GDsf1809	ATGTTGGGGAGATGCTTGACCGCGGGTTACTGCTCGCAATTGCCTTTTTTGTGGTGTATCGTGCCATTCTGTTTTGCTGCGCTCGTCAACGCCAGCGACAACACCAGCTCCCATTTGCAGTCGATTTATAACCTGACGATATGTGAGCTGAATGGCACAGATTGGCTGAGTGAAAAATTTTATTGGGCAGTGGAGACTTTCGTTATCTTTCCTGTGCTGACTCATATTGTATCTTACGGTGCTCTTACCACTAGCCATTTTCTTGACGCGGTCGGCCTGATCACTGTGTCCACCGCCGGTTATTACCACAGGCGGTATGTATTGAGTAGCATTTACGCTGTCTGTGCTCTGGCTGCGTTGGTTTGCTTCGCCTTTAGGTTGGCGAAAAATTGCATGTCC…	MLGRCLTAGYCSQLPFLWCIVPFCFAALVNASDNTSSHLQSIYNLTICELNGTDWLSEKFYWAVETFVIFPVLTHIVSYGALTTSHFLDAVGLITVSTAGYYHRRYVLSSIYAVCALAALVCFAFRLAKNCMSWRYSCTRYTNFLLDTKGRLYRWRSPVIIEKGGKVDVGGHLIDLKRVVLDGSAATPLTKISAEQWGCP*	30,34,44,51	1-2-4	0	87	23554
	MK429980.1	2018	China:Sichuan	SWU/MS2/2018	ATGTTGGGGAAATGCTTGACCGCGGGTTATTGCTCGCAATTGCCTTTTTTGTGGTGTATCGTGCCATTCTGTTTTGTTGTGCTCGTCAACGCCAACGACAGCAGCTCCCATTTACAGTTGATTTATAACCTGACGATATGTGAGCTGAATGGCACAGGATGGCTGGATAGACATTTTAGCTGGGCAGTGGAGACTTTCGTCATCTTTCCTGTGTTGACTCACATTGTCTCTTACGGTGCTCTTACCACTAGCCATTTTCTTGACGCAGCCGGCCTGACCATTGTGTCCACCGCCGGTTATTATCACGGGCGGTATGTATTGAGTAGCATTTACGCTGTCTGTGCTCTGGCTGCGTTGGTTTGCTTTGCTATTAGGTTGGCAAAAAATTGCATGTCCTGG…	MLGKCLTAGYCSQLPFLWCIVPFCFVVLVNANDSSSHLQLIYNLTICELNGTGWLDRHFSWAVETFVIFPVLTHIVSYGALTTSHFLDAAGLTIVSTAGYYHGRYVLSSIYAVCALAALVCFAIRLAKNCMSWRYSCTRYTNFLLDTKGRLYRWRSSVIIEKGGKVDIGGHLIDLKRVVLDGSAATPVTKISAEQWGHP*	32,43,50	1-4-4	0	87215	23551
	MK429981.1	2018	China:Sichuan	SWU/MS3/2018	ATGTTGGGGAAATGCTTGACCGCGGGTTATTGCTCGCAATTGCCTTTTTTGTGGTGTATCGTGCCATTCTGTTTTGTTGTGCTCGTCAACGCCAACAACAGCAGCTCCCATTTACAGTCGATTTATAACCTGACGATATGTGAGCTGAATGGCACAGGATGGCTGGATAGACATTTTAGCTGGGCAGTGGAGACTTTCGTCATCTTTCCTGTGTTGACTCACATTGTCTCTTACGGTGCTCTTACCACTAGCCATTTTCTTGACGCAGCCGGCCTGACCATTGTGTCCACCGCCGGTTATTATCACGGGCGGTATGTATTGAGTAGCATTTACGCTGTCTGTGCTCTGGCTGCGTTGGTTTGCTTTGCTATTAGGTTGGCAAAAAATTGCATGTCCTGG…	MLGKCLTAGYCSQLPFLWCIVPFCFVVLVNANNSSSHLQSIYNLTICELNGTGWLDRHFSWAVETFVIFPVLTHIVSYGALTTSHFLDAAGLTIVSTAGYYHGRYVLSSIYAVCALAALVCFAIRLAKNCMSWRYSCTRYTNFLLDTKGRLYRWRSSVIIEKGGKVDIGGHLIDLKRVVLDGSAATPVTKISAEQWGHP*	32,33,43,50	1-4-4	0	87215	23551
	MK429982.1	2018	China:Sichuan	SWU/MY5/2018	ATGTTGGGGAAATGCTTGACCGCGGGTTATTGCTCGCAATTGCATTGTATGTGGTGTATCGTGCCATTCTGTTTTGTTGCGCCCGTCAACGCCAACAACAGCAGCTCCCACTTACAGTTGATTTATAATCTGACGATATGTGAGCTGAATGGCACAGATTGGCTGAATGACAAATTTGACTGGGCAGTGGAGACTTTCGTCATTTTTCCTGTGTTGACTCACATTGTCTCTTACGGTGCCCTTACCACTAGCCATTTTCTTGACACGGTCGGCCTGACCGCCGTGTCCACCGCCGGTTATTATCACGGGCGGTATGTATTGAGTAGCATTTATGCTGTCTGTGCTCTGGCTGCGTTTGCTTGCTTCGCCTTTAGGTTGGCAAAAAATTGCATGTCCTGG…	MLGKCLTAGYCSQLHCMWCIVPFCFVAPVNANNSSSHLQLIYNLTICELNGTDWLNDKFDWAVETFVIFPVLTHIVSYGALTTSHFLDTVGLTAVSTAGYYHGRYVLSSIYAVCALAAFACFAFRLAKNCMSWRYSCTRYTNFLLDTKGRLYRWRSPVIIEKGGKVDVGGHLIDLKRVVLDGSAATPVTKISAEQWGRP*	32,33,43,50	1-4-4	0	87215	23551
	MK429983.1	2018	China:Sichuan	SWU/MY6/2018	ATGTTGGGGAAATGCTTGACCGCGGGTTATTGCTCGCAATTGCTTTTTTTGTGGTGTATCGTGCCATTCTGTTTTGTTGCGCCCGTCAACGCCAACAACAGCAGCTCCCACTTACAGTTGATTTATAATCTGACGATATGTGAGCTGAATGGCACAGATTGGCTGAATGACAAATTTGACTGGGCAGTGGAGACTTTCGTCATTTTTCCTGTGTTGACTCACATTGTCTCTTACGGTGCCCTTACCACTAGCCATTTTCTTGACACGGTCGGCCTGACCGCCGTGTCCACCGCCGGTTATTATCACGGGCGGTATGTATTGAGTAGCATTTATGCTGTCTGTGCTCTGGCTGCGTTTGCTTGCTTCGCCTTTAGGTTGGCAAAAAATTGCATGTCCTGG…	MLGKCLTAGYCSQLLFLWCIVPFCFVAPVNANNSSSHLQLIYNLTICELNGTDWLNDKFDWAVETFVIFPVLTHIVSYGALTTSHFLDTVGLTAVSTAGYYHGRYVLSSIYAVCALAAFACFAFRLAKNCMSWRYSCTRYTNFLLDTKGRLYRWRSPVIIEKGGKVDVGGHLIDLKRVVLDGSAATPVTKISAEQWGRP*	32,33,43,50	1-4-4	0	87215	23551
	MK429984.1	2018	China:Sichuan	SWU/YB1/2018	ATGTTGGGGAAATGCTTGACCGCGGGTTATTGCTCGCAATTGCCTTTTTTGTGGTGTATCGTGCCATTCTGTTTTGTTGTGCTCGTCAACGCCAACGACAGCAGCTCCCATTTACAGTTGATTTACAACCTGACGATATGTGAGCTGAATGGCACAGATTGGCTGGATGAACACTTTAGCTGGGCAGTGGAGACTTTCGTCATCTTTCCTGCGTTGACTCACATTGTCTCTTATGGTGCTCTTACCACTAGCCATTTTCTTGACGCGGTCGGCCTGGCCACTGTGTCCACCGCCGGTTATTATCACGGGCGGCGTGTATTGAGTAGCATTTACGCTGTCTGTGCTCTGGCTGCGTTGGTTTGCTTTGCTTTTAGGTTGGCAAAAAATTGCATGTCCTGG…	MLGKCLTAGYCSQLPFLWCIVPFCFVVLVNANDSSSHLQLIYNLTICELNGTDWLDEHFSWAVETFVIFPALTHIVSYGALTTSHFLDAVGLATVSTAGYYHGRRVLSSIYAVCALAALVCFAFRLAKNCMSWRYSCTRYTNFLLDTKGRLYRWRSSVIIEKGGRVDVGGHLIDLKRVVLDGSAATPVTKISAEQWGHP*	32,43,50	1-4-2	0	87215	23
	MK429985.1	2018	China:Sichuan	SWU/YB2/2018	ATGTTGGGGAAATGCTTGACCGCGGGTTATTGCTCGCAATTGCCTTTTTTGTGGTGTATCGTGCCATTCTGTTTTGTTGTGCTCGTCAACGCCAACAACAGCAGCTCCCATTTACAGTTGATTTACAACCTGACGATATGCGAGCTGAATGGCACAGAGTGGCTGGATAGACACTTTAGCTGGGCAGTGGAGACTTTCGTCATCTTTCCTGCGTTGACTCACATTGTCTCTTATGGTGCTCTTACCACTAGCCATTTTCTTGACACGGTCGGCCTGGCCACTGTGTCCGCCGCCGGTTATTATCACGGGCGGCGCGTATTGAGCAGCATTTACGCTGTCTGTGCTTTGGCTGCGTTTGTTTGCTTTGCTTTTAGGTTGGCAAAAAATTGCATGTCCTGG…	MLGKCLTAGYCSQLPFLWCIVPFCFVVLVNANNSSSHLQLIYNLTICELNGTEWLDRHFSWAVETFVIFPALTHIVSYGALTTSHFLDTVGLATVSAAGYYHGRRVLSSIYAVCALAAFVCFAFRLAKNCMSWRYSCTRYTNFLLDTKGRLYRWRSSVIIEKGGRVDVGGHLIDLKRVVLDGSAATPVTKISAEQWGRP*	32,33,43,50	1-4-2	0	87215	23
	MK429986.1	2018	China:Sichuan	SWU/CD1/2018	ATGTTGGGGAAATGCTTGACCGCGGGTTATTGCTCGCAATTGCCTTTTTTGTGGTGTATCGTGCCATTCTGTTTTGTTGTGCTCGTCAACGCCAACAACAGCAGCTCCCATTTACAGTTGATTTACAACCTGACGATATGTGAGCTGAATGGCACAGAGTGGCTGGATGGACACTTTAGCTGGGCAGTGGAGACTTTCGTCATCTTTCCTGCGTTGACTCACATTGTCTCTTATGGTGCTCTTACCACTAGCCATTTTCTTGACACGGTCGGCCTGGCCACTGTGTCCACCGCCGGTTATTATCACGGGCGGCGTGTATTGAGTAGCATTTACGCTGTCTGTGCTCTGGCTGCGTTTGTTTGCTTTGCTTTTAGGTTGGCAAAAAATTGCATGTCCTGG…	MLGKCLTAGYCSQLPFLWCIVPFCFVVLVNANNSSSHLQLIYNLTICELNGTEWLDGHFSWAVETFVIFPALTHIVSYGALTTSHFLDTVGLATVSTAGYYHGRRVLSSIYAVCALAAFVCFAFRLAKNCMSWRYSCTRYTNFLLDTKGRLYRWRSSVIIEKGGKVDVGGHLIDLKRVVLDGSAATPVTKISAEQWGRP*	32,33,43,50	1-4-2	0	87215	23
	MK450333.1	2018	China:Hubei	CH-WH-2019-1	ATGTTGGGGAAATGCTTGACCGCGGGTTATTGCTCGCAATTGCCTTTTTTGTGGTATATCGTGCCATTCTGTTTTGCTGTGCTCGTCAACGCCAACAGCAACAGCAGCTCCCACTTACAGTTGATTTATAACCTGACGATATGTGAGCTGAATGGCACAGATTGGCTGAATGACAAATTTGATTGGGCAGTGGAGACTTTTGTTATTTTTCCTGTGTTGACTCATATTGTCTCTTACGGCGCTCTTACTACTAGCCATTTTCTTGACGCGGTCGGCCTAATCACCGTGTCCACCGCCGGATATTTTCACCAGCGGTATGTATTGAGCAGCATCTACGCTGTCTGTGCCCTGGCTGCGTTGATTTGCTTCGCCATTAGGTTGGCAAAAAATTGCATGTCC…	MLGKCLTAGYCSQLPFLWYIVPFCFAVLVNANSNSSSHLQLIYNLTICELNGTDWLNDKFDWAVETFVIFPVLTHIVSYGALTTSHFLDAVGLITVSTAGYFHQRYVLSSIYAVCALAALICFAIRLAKNCMSWRYSCTRYTNFLLDTKGKLYRWRSPVIIEKGGKVDVGGHLIDLKRVVLDGSAATPVTKISAEQWGRP*	34,44,51	1-4-4	0	87218	23554
	MK450365.1	2018	China	CH-YY	ATGTTGGGGAAGTGCTTGACCGCGTGCTGTTGCTCGCGATTGCTTTTTTTGTGGTGTATCGTGCCGTTCTATCTTGCTGTGCTCGTCAACGCCAGCAACAACAACAGCTCTCATATTCAGTTGATTTATAACTTAACGCTATGTGAGCTGAATGGCACAGATTGGCTGGCACAAAAATTTGACTGGGCAGTGGAGACTTTTGTCATCTTCCCCGTGTTGACTCACATTGTTTCCTATGGGGCACTCACCACCAGCCATTTCCTTGACACAGTTGGTCTGGCCACTGTGTCCACCGCCGGATATTATCACGGGCGGTATGTCTTGAGTAGCATTTACGCAGTCTGTGCTCTGGCTGCGCTGATTTGCTTTGTCATTAGGCTTGCGAAGAACTGCATGTCC…	MLGKCLTACCCSRLLFLWCIVPFYLAVLVNASNNNSSHIQLIYNLTLCELNGTDWLAQKFDWAVETFVIFPVLTHIVSYGALTTSHFLDTVGLATVSTAGYYHGRYVLSSIYAVCALAALICFVIRLAKNCMSWRYSCTRYTNFLLDTKGRLYRWRSPVIVEKGGKVEVEGHLIDLKRVVLDGSAATPLTRVSAERWGRL*	30,35,44,51	1-4-3	0	87218	554
	MK453049.1	2018	China:Heilongjiang	PRRSV-ZDXYL-China-2018-1	ATGTTGGAGAAATGCTTGACCGCGGGCTGCTGCTCGCAATTGCTTTTTTTGTGGTGTATCGTGCCGTTCTGTTTTGTTGCGCTCGCCAACGCCAACAACAGCAGCAGCTCCCATTTTCAGTTGATTTATAACTTGACGATATGTGAGCTGAATGGCACAGATTGGCTAAATAAAAGTTTTGATTGGGCGGTGGAGACCTTTGTTATTTTTCCTGTGTTGACTCATATTGTCTCCTATGGCGCCCTTACCACCAGCCATTTCCTTGACGCAGCCGGCCTGATCACCGTGTCTGCCGCCGGATATTACCACGGGCGGTATGTCTTGAGTAGCATTTATGCCGTCTGTGCCCTGGCTGCGTTAACTTGCTTCGTCATCAGGCTAACAAAAAATTGTATGTCC…	MLEKCLTAGCCSQLLFLWCIVPFCFVALANANNSSSSHFQLIYNLTICELNGTDWLNKSFDWAVETFVIFPVLTHIVSYGALTTSHFLDAAGLITVSAAGYYHGRYVLSSIYAVCALAALTCFVIRLTKNCMSWRYSCTRYTNFLLDTKGKLYRWRSPVIVEKGGKVEVEGHLIDLKRVVLDGSAATPVTKVSAEQWGRL*	33,44,51,57	1-10-4	0	218359	23554
[truncated: 233 more rows]
