# Supplementary material for: Comparing the molecular evolution and recombination patterns of predominant PRRSV-2 lineages co-circulating in China
Source: Front Microbiol. 2024 Apr 26;15:1398470. doi: 10.3389/fmicb.2024.1398470 (PMC11088243; doi:10.3389/fmicb.2024.1398470)
Supplement: Supplementary file 10 [file Table_2.XLSX]

## Sheet: Table S2
	Table S2. Inter-lineage recombination information of PRRSV-2 in China
	Accession number	Strain/Collection date	Strain name	Major parent	Minor parent 1	Recombination region 1	P-value			Minor parent 2	Recombination region 2	P-value			Minor parent 3	Recombination region 3	P-value
	AY150312.1	2002	HB-1(sh)2002	L8.7	L8.1	12401 to 13901	1.77957e-09
	KU201579.1	2008	QH-08	L8.7	L8.1	2601 to 3201	1.39408e-20
	JN662424.1	2011	GM2	L3.5	L5.1	7201 to 11201	5.76438e-89
	KU523367.1	2011	WUH6	L1.8	L8.7	11601 to 11901	0.000182129
	KC445138.1	2012	HZ-31	L8.7	L5.1	13701 to 15001	0.000118314
	KF678434.1	2012	SH1211	L8.7	L5.1	10801 to 11101	0.00232972			L3.5	13801 to 14501	0.029729
	KJ143621.1	2012	HENAN-HEB	L1.8	L8.7	1401 to 2101	1.97892e-16
	KP998476.1	2012	FJFS	L3.5	L8.7	1 to 2001	1.09552e-15
	KF611905.1	2013	HENAN-XINX	L1.8	L5.1	4401 to 6201	2.30203e-08
	KP860911.1	2013	FJW05	L8.7	L1.8	1 to 1101; 13601 to 15001	7.01712e-16	2.32352e-13
	KR706343.1	2013	JL5.180	L1.8	L8.7	3501 to 7201; 12601 to 13401	8.8791e-32	0.000355096
	KP780881.1	2014	14LY01-FJ	L8.7	L1.8	1701 to 3201	8.50874e-137
	KP780882.1	2014	14LY02-FJ	L8.7	L1.8	1701 to 3201	5.04931e-137
	KP861625.1	2014	CHsx1401	L1.8	L5.1	10801 to 11401	0.0147237
	KT819203.1	2014	SCwhn14DY	L8.7	L8.1	10401 to 10801	0.0361084
	KU950372.1	2014	HENXX-1	L1.8	L8.7	14001 to 14201	0.000296638
	KX169191.1	2014	FJ1402	L1.8	L8.7	3801 to 5001; 11401 to 13201	1.32396e-36	1.71093e-11
	KY373215.1	2014	HiNZWQ	L8.7	L3.5	13801 to 15301	7.80517e-07
	KY412887.1	2014	FJL15	L1.8	L8.1	12701 to 13201	8.69396e-09			L8.7	4401 to 5701	6.27058e-42
	KY412888.1	2014	FJM4	L1.8	L8.1	12701 to 13201	3.78107e-10
	MF124329.1	2014	GD1404	L8.7	L3.5	12401 to 15301	2.41629e-05
	MF766471.1	2014	HeN1401	L8.7	L1.8	2001 to 3601; 11801 to 15001	2.81478e-145	1.10007e-44
	MN046221.1	2014	2014-81	L1.8	L8.1	9501 to 15401	3.95564e-116
	MN046225.1	2014	Fujian-2014-18	L1.8	L8.7	1 to 1701	6.28138e-14
	MN046226.1	2014	HeNXX-2014-3	L1.8	L8.7	1 to 2001	3.64653e-46
	MN046227.1	2014	HeNXX-2014-9	L1.8	L8.1	13901 to 15501	1.17007e-33			L8.7	1 to 2001	4.51392e-47
	MN046228.1	2014	HeNXX-2014-12	L1.8	L8.7	401 to 2001	2.0088e-41
	KT945018.1	2015	HNyc15	L1.8	L3.5	12301 to 14501	6.51892e-07
	KU215416.1	2015	15LY01-FJ	L8.7	L1.8	1701 to 3201	1.33741e-129
	KU215417.1	2015	15LY02-FJ	L8.7	L1.8	1801 to 3201	6.32548e-133
	KU950374.1	2015	HENZMD-9	L1.8	L8.7	1 to 1501; 5201 to 8001	5.13422e-31	0.00646157
	KU978619.1	2015	GD-KP	L3.5	L8.7	201 to 3401	9.2661e-06			L5.1	7201 to 11101	7.10733e-06
	KX510269.1	2015	TJnh1501	L8.7	L1.8	1701 to 3201	5.93864e-137
	KX621003.1	2015	GDsg	L3.5	L5.1	0 to 501	0.00743415			L8.7	501 to 2601; 7201 to 10401	7.46968e-38	6.1347e-16
	KX689233.1	2015	XJzx1-2015	L8.7	L3.5	12201 to 15401	1.39548e-06
	KX758250.1	2015	FJXS15	L8.7	L1.8	1 to 1101; 13201 to 15001	7.01712e-16	2.32352e-23
	KX815411.1	2015	15HEB1	L8.7	L1.8	12201 to 15879	5.67376e-59
	KX815413.1	2015	15HEN1	L1.8	L8.7	5601 to 8301	7.77755e-57
	KX815419.1	2015	15JX1	L1.8	L8.7	1201 to 2101	8.25476e-28
	KX815425.1	2015	15LN3	L1.8	L8.7	1401 to 2001; 5601 to 8701	0.00158385	0.000244923
	KX815428.1	2015	15SC3	L1.8	L8.7	1 to 2001	5.66777e-49
	KX900392.1	2015	HENJY-2	L1.8	L8.7	1201 to 2101; 11901 to 13001	6.51447e-08	4.26444e-27
	KX980392.1	2015	SDhz1512	L8.7	L1.8	11901 to 15801	6.45442e-44			L5.1	9401 to 11801; 7601 to 8201; 5901 to 6501	4.26131e-09	0.0015189	1.75078e-05
	MF375261.1	2015	SC-d	L1.8	L8.7	1 to 1501; 5201 to 8001	2.51012e-28	0.000355096
	MF669721.1	2015	HZL1501	L8.7	L3.5	12001 to 13001	0.0281081
	MN642099.1	2015	SDqd1501	L3.5	L8.7	1 to 3201; 7601 to 11001	2.79482e-28	0.000544017
	KX758249.1	2016	FJWQ16	L1.8	L3.5	12401 to 13001	0.0272844			L8.7	6801 to 8801	3.63922e-37
	KX766379.1	2016	HNhx	L1.8	L8.7	5401 to 7901	2.65495e-45
	KX980393.1	2016	SDlz1601	L8.7	L1.8	2101 to 3101; 8201 to 12301	3.86361e-69	7.11048e-10
	KY041782.1	2016	HENXX-8	L1.8	L8.7	1 to 1501; 12201 to 13201	6.44336e-18	0.00704736
	KY053458.1	2016	SDYG1606	L1.8	L8.7	1 to 2001; 5301 to 8701	7.6009e-49	2.26984e-21
	KY290748.1	2016	HENXX-9	L8.7	L1.8	2001 to 3201	6.16866e-133
	KY495780.1	2016	JXCH2016	L8.7	L3.5	12201 to 15401	0.000953782			L5.1	901 to 1301	0.00917396
	KY495781.1	2016	SHCH2016	L8.7	L3.5	12201 to 15401	1.12448e-05
	KY745901.1	2016	GDYDZZZ	L8.7	L3.5	11201 to 15501	6.32174e-13
	MF196905.1	2016	SCcd16	L8.7	L1.8	9901 to 13401	1.30339e-31			L3.5	13801 to 15401	6.23805e-09
	MF196906.1	2016	SCnj16	L1.8	L8.7	1 to 2901; 5201 to 9001	3.27069e-165	3.84031e-67
	MF526896.1	2016	GDQYQC2	L8.7	L3.5	11201 to 13001; 14501 to 15501	0.000224473	0.00812573
	MF766474.1	2016	HeN1601	L8.7	L1.8	2101 to 3501; 11801 to 15001	2.1477e-131	7.87973e-37
	MH046843.1	2016	GDZS2016	L8.7	L3.5	9001 to 9601; 13901 to 14501	0.0146783	0.0337415
	MH236426.1	2016	ZJnb16-2	L8.7	L3.5	12001 to 15501	3.70054e-05
	MH588710.1	2016	SDbz16-2	L1.8	L8.7	5401 to 6701	3.08277e-24
	MH651736.1	2016	CY1-1604	L1.8	L8.7	3401 to 7201	6.48056e-91
	MH651738.1	2016	HNJYF-1606	L1.8	L3.5	12201 to 13001	0.000728285
	MH651739.1	2016	HBFL-1604	L1.8	L8.7	5501 to 6601	1.42331e-12
	MH651740.1	2016	HNJYH-1606	L1.8	L8.7	10801 to 12001	1.57047e-14
	MH651742.1	2016	SDQD-1604	L1.8	L8.7	6901 to 8401	5.16412e-29			L5.1	5701 to 6101	0.00805497
	MH651743.1	2016	SD-1602	L1.8	L8.7	1 to 2001; 5601 to 7901	8.85697e-52	3.27259e-06
	MH651744.1	2016	SD53-1603	L1.8	L5.1	12801 to 13001	0.00159545
	MH651747.1	2016	SDZC-1609	L1.8	L8.7	13801 to 15401	1.14321e-25
	MK780825.1	2016	SD110-1608	L3.5	L8.7	1 to 3201; 7601 to 11001	2.79482e-28	0.000544017
	MN046222.1	2016	HLJ-80	L1.8	L5.1	12601 to 13001	0.00400678
	MN046240.1	2016	SX1-1607	L8.7	L1.8	2101 to 3601; 11801 to 15001	1.34074e-131	6.06526e-38
	MN046241.1	2016	SX2-1607	L8.7	L1.8	2101 to 3601; 11801 to 15001	2.1477e-131	1.30672e-38
	MT093741.1	2016	SD65-1603	L8.7	L3.5	11701 to 15401	4.64759e-38
	MT093745.1	2016	SD56-1603	L1.8	L5.1	12601 to 13001	0.00139287
	MT093746.1	2016	SD70-1605	L1.8	L5.1	12601 to 13001	0.00139287
	MT093747.1	2016	SD75-1605	L1.8	L5.1	12601 to 13001	0.00159545
	MT093748.1	2016	SD79-1605	L1.8	L5.1	12601 to 13001	0.000633081
	MT093749.1	2016	SD91-1605	L1.8	L5.1	12601 to 13001	0.00327788
	MT093759.1	2016	SD85-1605	L8.7	L1.8	12301 to 15001	4.25971e-39
	MT093765.1	2016	SD130-1609	L3.5	L8.7	1 to 3201; 7801 to 11001	1.78708e-28	0.000352163
	MT093766.1	2016	SD136-1609	L3.5	L8.7	1 to 3201; 7801 to 11001	6.69326e-28	0.00066298
	ON254651.1	2016	SD	L1.8	L5.1	12601 to 13001	0.00368234
	MG011718.1	2017	FJLIUY-2017	L1.8	L3.5	13901 to 15201	0.00212414			L5.1	12401 to 13001	3.59678e-06			L8.7	1301 to 1801	1.16413e-08
	MG011719.1	2017	FJDJQ-2017	L1.8	L3.5	12401 to 15201	2.76701e-06
	MG687491.1	2017	QHD1	L1.8	L5.1	12601 to 13001	0.00433651
	MG860516.1	2017	LNWK96	L1.5	L1.8	12801 to 15001	2.16724e-07
	MG914067.1	2017	SCcd17	L1.8	L8.7	1 to 801; 5201 to 9601	6.8127e-12	5.01569e-09		L5.1	13101 to 13401	0.000885247
	MH046842.1	2017	FJNP2017	L8.7	L3.5	13901 to 14501	0.0101718
	MH068878.1	2017	SD17-38	L1.8	L8.7	6801 to 7201	8.12499e-08			L5.1	12601 to 13001	0.00130982
	MH078490.1	2017	SCN17	L1.8	L5.1	1 to 601; 5101 to 7901; 8201 to 11001	0.00835591	3.16025e-08	4.02325e-16
	MH324400.1	2017	SCya17	L8.7	L1.8	11401 to 12401	1.50522e-08			L3.5	13801 to 15301	0.00112507
	MK144542.1	2017	GZgy17	L8.7	L3.5	12301 to 15501	0.000169106
	MK396376.1	2017	GDsf1707	L1.8	L8.7	7801 to 8601	0.000767146
	MK396377.1	2017	GDsf1710	L1.8	L8.7	7801 to 8501	0.00114473
	MK396378.1	2017	GDsf1711	L1.8	L8.7	7801 to 8501	0.000828602
	MK780824.1	2017	SDWH27-1710	L3.5	L8.7	1 to 2301	7.69794e-25
	MN046224.1	2017	HEB-108	L1.8	L8.7	12001 to 13601	3.47697e-34
	MN046235.1	2017	Gansu-2017-51	L8.7	L1.8	301 to 901	3.54817e-11
	MN119305.1	2017	SD1704-23	L1.8	L5.1	12501 to 13001	4.56248e-07
	MN823730.1	2017	HeNLH2017	L1.8	L8.7	1301 to 2001	1.33021e-33
	MT093750.1	2017	SD171-1702	L1.8	L5.1	12601 to 13001	2.81175e-06
	MT093751.1	2017	SD176-1702	L1.8	L5.1	12601 to 13001	0.000755353
	MT093752.1	2017	SD191-1703	L1.8	L5.1	12601 to 13001	0.00456248
	MT093753.1	2017	SD205-1704	L1.8	L5.1	12601 to 13001	0.00553288
	MT093754.1	2017	SD245-1712	L1.8	L5.1	12501 to 13001	0.00407138
	MT093757.1	2017	SD254-1712	L1.8	L8.7	401 to 2001	4.47641e-31
	MT093761.1	2017	SD167-1702	L8.7	L1.8	12301 to 15201	1.73653e-38
	MT093767.1	2017	SD218-1706	L3.5	L8.7	1601 to 3501; 7801 to 11001	1.2171e-20	0.000630613		L5.1	901 to 1601	0.000779085
	MT409692.1	2017	PRRSV2CNX48392017	L1.8	L8.7	4601 to 4901	0.000604035
	MT416544.1	2017	PRRSV2CNF10042017	L8.7	L3.5	13901 to 15501	3.40814e-09
	MT708500.1	2017	SD-YL1712	L8.7	L1.8	2101 to 4201	1.31049e-122
	OL422827.1	2017	PRRSV2CNN32017	L1.8	L8.7	1 to 701	0.0226865
	OL422828.1	2017	PRRSV2CNN422017	L1.8	L3.5	4301 to 9401	1.71193e-06
	OL422830.1	2017	PRRSV2CNF72017	L1.8	L8.7	201 to 701	2.67198e-05			L8.1	12701 to 13201	0.00272899
	MK144543.1	2018	SCya18	L1.8	L3.5	11901 to 14801	2.54892e-05			L8.7	1 to 1601	4.89803e-16
	MK279741.1	2018	PRRSVpigCHNJK201805	L8.7	L3.5	12201 to 14901	1.12909e-24
	MK396379.1	2018	GDsf1802	L1.8	L8.7	7701 to 8501	0.00192342
	MK396381.1	2018	GDsf1806	L1.8	L5.1	12801 to 13001	0.0121993
	MK396382.1	2018	GDsf1807	L1.8	L5.1	12801 to 13001	0.0121993
	MK396383.1	2018	GDsf1808	L1.8	L5.1	12801 to 13001	0.0121993
	MK396384.1	2018	GDsf1809	L1.8	L5.1	12801 to 13001	0.0131114
	MK429982.1	2018	SWUMY52018	L1.8	L5.1	12601 to 13001	0.000869201
	MK429983.1	2018	SWUMY62018	L1.8	L5.1	12601 to 13001	0.000869201
	MK429984.1	2018	SWUYB12018	L1.8	L5.1	12601 to 13001	0.00654876
	MK429985.1	2018	SWUYB22018	L1.8	L5.1	12601 to 13001	0.00179746
	MK429986.1	2018	SWUCD12018	L1.8	L5.1	12801 to 13001	0.00908489
	MK450333.1	2018	CH-WH-2019-1	L1.8	L8.7	6601 to 8001	0.00653392
	MN046223.1	2018	HLJ-DZD1-1804	L1.8	L8.7	13501 to 15201	1.14382e-30
	MN046229.1	2018	HeB-239	L1.8	L8.7	1301 to 1801; 5601 to 6401; 7901 to 8701	9.08418e-07	0.000120844	1.03098e-07
	MN046230.1	2018	HLJWK108-1711	L1.8	L8.7	1301 to 1801; 5601 to 6401; 7901 to 8701	3.69484e-07	0.00417886	3.73384e-08
	MN046242.1	2018	LN-DB87	L8.7	L3.5	3101 to 3701; 12201 to 15401	0.00101055	0.000503619
	MN046243.1	2018	HLJ-DZD4-1805	L8.7	L1.8	2001 to 5201; 12001 to 15001	1.12982e-149	7.47975e-44
	MN119307.1	2018	HN1804-2	L1.8	L8.7	5501 to 7949	6.70747e-36
	MN547965.1	2018	JSTZ1810-220	L8.7	L1.8	9401 to 14601	1.8759e-12			L5.1	3101 to 4701	7.2949e-46
	MN606304.1	2018	JS18-3	L8.7	L1.8	1801 to 4501	1.26944e-09			L3.5	7601 to 8001	0.00862438
	MN648450.1	2018	HLJZD22-1812	L1.5	L1.8	13701 to 15001	0.000210912
	MN660070.1	2018	GXNN1839	L1.8	L5.1	12601 to 13001	0.00665622
	MN862433.1	2018	FJDJQ-2018	L1.8	L3.5	4501 to 9401	3.36292e-19			L8.7	1 to 1301	1.09471e-20
	MT093758.1	2018	SD303-1806	L1.8	L8.7	1 to 701; 5601 to 7001	2.75101e-05	0.000637973
	MT093762.1	2018	SD261-1801	L1.8	L8.7	7601 to 8001	9.18989e-06
	MT093763.1	2018	SD288-1805	L1.8	L8.7	5401 to 7901	9.54553e-38
	MT093763.1	2018	SD288-1805	L1.8	L8.7	5401 to 7901	9.54553e-38
	MT093764.1	2018	SD265-1801	L1.8	L5.1	1 to 601; 5101 to 11001	1.18817e-17	8.35591e-25
	MT379661.1	2018	GDDX-2018	L8.7	L3.5	8601 to 9701	0.0121029
	MT394494.1	2018	GDhh1808	L1.8	L8.7	1 to 1501; 5201 to 12201	4.9217e-09	1.81889e-145
	MT394496.1	2018	GDsc1808	L1.8	L5.1	12601 to 13001	0.0131114
	MT394497.1	2018	GDsc1809	L1.8	L5.1	12701 to 13001	0.00140444
	MT409688.1	2018	PRRSV2CNX98302018	L1.8	L8.1	12601 to 13201	2.72899e-10			L8.7	201 to 801	2.59806e-05
	MT409689.1	2018	PRRSV2CNX48362018	L1.8	L3.5	4301 to 9501	5.90562e-09
	MT409690.1	2018	PRRSV2CNX29982018	L1.8	L3.5	5901 to 6201	0.00138367			L8.7	1159 to 1701; 7601 to 10001	4.52228e-06	0.000628263
	MT409691.1	2018	PRRSV2CNX48332018	L1.8	L8.7	1 to 1001	4.22771e-11
	MT416542.1	2018	PRRSV2CNN91852018	L8.7	L1.8	12001 to 13479	2.92204e-15			L3.5	14001 to 15501	6.09202e-07
	MT416547.1	2018	FJDJQ-2018	L1.8	L3.5	4501 to 9401	3.36292e-19			L8.7	1 to 1301	1.09471e-20
	MT721741.1	2018	PRRSV2CNGDDX2018	L8.7	L3.5	8601 to 9401	0.0121029
	MZ043753.1	2018	CHN-HB-2018	L1.8	L8.7	5601 to 6701; 7801 to 8701	4.98552e-05	0.00236095
	MZ146722.1	2018	FJ1805	L8.7	L1.8	2001 to 5601	7.01865e-22			L3.5	12301 to 15401	1.17887e-06
	MZ579701.1	2018	HBap42018	L8.7	L1.8	2001 to 5201; 6501 to 7901	1.68935e-153	2.198e-16
	MZ747437.1	2018	CHSCCD-22018	L1.8	L8.7	5601 to 6301	2.2159e-20
	OL416125.1	2018	PRRSV2CNF52018	L1.8	L8.7	701 to 1701	4.83923e-21
	OL416126.1	2018	PRRSV2CNG72018	L1.8	L3.5	13901 to 15301	0.00014403			L8.7	1 to 2001	6.62765e-29
	OL422829.1	2018	PRRSV2CNS52018	L1.8	L3.5	5901 to 6801	0.000138367			L8.7	7601 to 9601	0.0012672
	OL422831.1	2018	PRRSV2CNZ82018	L1.8	L3.5	4301 to 6501; 9101 to 9401	7.8462e-05	0.000174879		L8.7	7201 to 8501	1.29227e-08
	OM141114.1	2018	PRRSV2CNL5.12018	L8.7	L3.5	12501 to 15501	0.00067979
	OM201172.1	2018	PRRSVS039	L8.7	L1.8	1801 to 6001; 13901 to 15401	1.05607e-158	0.000544346
	OM201173.1	2018	PRRSVS043	L1.8	L8.7	1 to 1601; 5201 to 6901	1.06854e-22	1.36568e-08
	OM201174.1	2018	PRRSVS70	L8.7	L3.5	11701 to 14501	0.000256934
	OM201181.1	2018	PRRSVZJ83	L8.7	L3.5	11901 to 15501	0.000601307
	OM201182.1	2018	PRRSVG113	L8.7	L3.5	12401 to 15501	9.36328e-07
	OM201184.1	2018	PRRSVG59	L3.5	L8.7	1 to 2401	2.78945e-12
	OM201187.1	2018	PRRSVG128	L3.5	L8.7	1 to 2201	8.96189e-23
	OM201188.1	2018	PRRSVH012	L1.8	L8.7	1 to 2001; 5301 to 8901	1.26439e-40	1.05205e-18
	OM201189.1	2018	PRRSVH013	L1.8	L8.7	7001 to 8001	0.00909437			L5.1	5601 to 6301	2.39004e-07
	OM201191.1	2018	PRRSVH60	L1.8	L8.7	1 to 2001; 5201 to 6901	1.6966e-40	1.64895e-17
	OM201195.1	2018	PRRSVLN86	L1.8	L5.1	10801 to 11401	2.9065e-06
	OM201196.1	2018	PRRSVS001	L1.8	L5.1	12801 to 13001	0.00325037
	OM201197.1	2018	PRRSVS020	L1.8	L8.7	1 to 1901	9.70205e-47
	OM949992.1	2018	GDhy-1809	L1.8	L3.5	12401 to 13401	0.00302678
	ON462046.1	2018	GXXNF10-1803	L3.5	L8.7	1 to 3401; 10801 to 12201	0.00263262	1.63997e-05
	ON462047.1	2018	GXXNF53-1805	L8.7	L3.5	12601 to 15701	9.82282e-06
	ON462048.1	2018	GDXNF60-1805	L8.7	L3.5	13001 to 15701	2.45797e-05
	ON462049.1	2018	GXXNF74-1806	L3.5	L1.5	2201 to 2601	2.24403e-37			L8.7	1 to 2201	1.93292e-28
	ON462050.1	2018	GXXNF78-1806	L8.7	L3.5	12601 to 15879	5.10541e-21
	ON462051.1	2018	GDXNF229-1811	L3.5	L8.7	1 to 2501	5.5416e-32
	ON584463.1	2018	PRRSV 2NA107-844TW-2018	L1.5	L1.8	1701 to 5001	2.77534e-34
	OP764591.1	2018	GSWW2018	L1.8	L8.7	1 to 2101	9.56685e-32
	OQ357725.1	2018	PRRSV2CNG82018	L1.8	L3.5	12301 to 15001	1.11469e-06			L8.7	601 to 2001	7.54217e-33
	MN119309.1	2019	XJ1904-39	L1.8	L8.7	1 to 2001; 5601 to 12001	8.37469e-63	2.68611e-13
	MN913537.1	2019	PRRSV-HB-16-China-2019	L1.8	L5.1	12601 to 13001	0.0104446
	MT075480.1	2019	SCDJY	L1.8	L8.7	7601 to 8701; 10801 to 12101	3.50237e-18	6.59903e-19
	MT165636.1	2019	GD1909	L1.8	L8.7	1 to 1301; 4201 to 5801	2.85325e-28	7.02574e-06
	MZ399800.1	2019	NL1207	L1.8	L8.7	5201 to 7901	3.11357e-47
	OL416127.1	2019	PRRSV2CNG92018	L1.8	L3.5	12401 to 15101	0.000124877			L8.7	701 to 2001	2.11593e-34
	OL416129.1	2019	PRRSV2CNI92018	L1.8	L3.5	12201 to 13101	0.0016093
	OL422823.1	2019	PRRSV2CNN42019	L1.8	L8.7	7501 to 8601	0.00066971			L3.5	4301 to 6501; 8601 to 9501	0.000173039	0.00152833
	OL422835.1	2019	PRRSV2CNL22019	L8.7	L1.8	1601 to 3601	4.35816e-138
	OL422836.1	2019	PRRSV2CNF22019	L1.8	L3.5	12101 to 15501	7.38228e-10			L8.7	5601 to 8801	8.23619e-79
	OL422840.1	2019	PRRSV2CNJ22019	L1.8	L8.7	1 to 701	0.014862
	OM201179.1	2019	PRRSVS136	L1.8	L5.1	5801 to 6201	0.000453239			L8.7	7101 to 7901	1.89107e-13
	OM201185.1	2019	PRRSVG101	L8.7	L5.1	12601 to 15101	1.77834e-09
	OM201193.1	2019	PRRSVHB94	L1.8	L8.7	5601 to 8401	6.39703e-35
	ON462043.1	2019	HNLCL15-1903	L1.8	L3.5	12301 to 15201	8.66683e-05			L8.7	1 to 1701	7.70767e-15
	OQ735301.1	2019	BL2019	L1.8	L8.7	5601 to 6301	4.02753e-19
	MW408254.1	2020	SD 2020	L5.1	L8.7	9601 to 11201; 12701 to 14301	0.00701659	0.00512336
	MW531679.1	2020	GXNN202004a	L1.8	L8.7	5501 to 6401	0.000269916
	MW561593.1	2020	GXNN202010	L8.7	L3.5	12201 to 15501	2.39805e-07
	MW561594.1	2020	GXNN202004	L1.8	L8.7	1 to 2001; 5601 to 8701	1.01099e-38	2.44929e-22
	MW803134.1	2020	PRRSV-ChinaSCcd20202020	L1.8	L1.5	12101 to 14601	8.61458e-23			L8.7	4201 to 8001	7.72965e-15
	MZ047780.1	2020	BJ20-06	L1.8	L1.5	11801 to 14601	2.32671e-26			L8.7	5201 to 8001	5.04667e-32
	MZ047781.1	2020	SDlz20-04	L1.8	L1.5	12101 to 15001	5.18354e-24			L8.7	5401 to 7901	2.1651e-31
	MZ160905.1	2020	XM-2020	L1.8	L8.7	5501 to 7901	2.11792e-47
	MZ342900.1	2020	JS2020	L1.8	L8.7	5201 to 7801	3.57824e-28			L1.5	11801 to 14201	1.19765e-12
	MZ747442.1	2020	CHSCMY-32020	L1.8	L3.5	12301 to 15101	2.54892e-05			L8.7	201 to 1701	4.89803e-16
	MZ747443.1	2020	CHSCNC-22020	L1.8	L3.5	12301 to 15101	2.36407e-05			L8.7	201 to 1701	5.41362e-13
	MZ747444.1	2020	CHSCPZ2020	L1.8	L8.7	5201 to 7901	1.12268e-44
	OL422822.1	2020	PRRSV2CNL42020	L8.7	L1.8	1801 to 5101	1.86969e-06			L3.5	12501 to 15501	4.83499e-16
	OL422838.1	2020	PRRSV2CNH22020	L8.7	L1.8	11601 to 13601	4.96739e-37
	OL422839.1	2020	PRRSV2CNH52020	L8.7	L1.8	13201 to 15001	7.37394e-19
	OL439476.1	2020	GXGG202007	L3.5	L8.7	1 to 2101	5.62173e-14			L5.1	8401 to 9201	0.0167517
	OL5.116347.1	2020	HLJPY18-2009	L1.8	L1.5	4301 to 8201; 9801 to 15101	5.51612e-54	3.0574e-08		L8.7	601 to 1201	0.00820112
	OL771206.1	2020	CHSCCD-42020	L1.5	L3.5	1601 to 4101	7.85487e-122
	OL771209.1	2020	CHSCYB-22020	L1.5	L1.8	13601 to 14001	2.40731e-05
	OM202902.1	2020	GX11045	L8.7	L3.5	11301 to 15501	1.49521e-10
	OM202903.1	2020	GX11373	L8.7	L3.5	13801 to 14401	7.8071e-05
	OM293961.1	2020	GDYJ1224	L1.8	L3.5	12901 to 13601	1.26966e-06			L8.7	501 to 1101	2.81175e-06
	ON142049.1	2020	PRRSV-HQ-2020	L8.7	L1.8	9101 to 12101; 14301 to 15001	1.91697e-14	3.62993e-08
	ON365556.1	2020	PRRSV2CNSS02020	L8.7	L3.5	12401 to 15701	0.000482129
	ON462044.1	2020	HNTZJ1714-2011	L8.7	L1.8	401 to 3901	1.32652e-103
	OP131596.1	2020	HBag-4	L1.8	L8.7	1 to 601	0.000725754
	OP168793.1	2020	SDHY	L1.8	L1.5	7001 to 11901; 11801 to 12501	2.34212e-05	0.000509856
	MZ712110.1	2021	HB2104	L8.7	L1.8	1801 to 5401	8.84004e-38			L5.1	5401 to 6701	2.61351e-05
	OK095299.1	2021	BJ2021	L1.8	L3.5	12401 to 13001	0.00163028
	OK274266.1	2021	ZJqz21	L1.8	L8.7	1 to 1801	8.84004e-38			L5.1	5601 to 6801	9.80005e-05
	OK486522.1	2021	GXFCG20210401	L1.8	L1.5	12401 to 15401	3.42474e-19			L8.7	1 to 2001; 7801 to 8801	1.3064e-22	5.32377e-07
	OK486523.1	2021	GXQZ20210403	L1.8	L1.5	11901 to 14201	9.13987e-20			L8.7	701 to 1301; 5201 to 7801	2.89605e-14	7.80246e-06
	OK486524.1	2021	GXNN20210506	L1.8	L1.5	11801 to 14201	1.52461e-22			L8.7	1 to 2001; 7801 to 8801	3.37601e-19	1.6474e-06
	OL310959.1	2021	PRRSV2CNFJGD012021	L1.8	L1.5	11801 to 14201;	5.53288e-12			L8.7	5201 to 8001	2.74455e-27
	OL416130.1	2021	PRRSV2CNL32021	L8.7	L1.8	1901 to 5001	1.7721e-07			L3.5	12401 to 15501	4.58598e-11
	OL422841.1	2021	PRRSV2CNN22021	L1.8	L3.5	6101 to 7101	3.06045e-07			L8.7	1 to 601; 7601 to 9001	0.00152671	0.0015842
	OL422842.1	2021	PRRSV2CNN02021	L1.8	L3.5	4301 to 9501	6.28241e-18
	OL422843.1	2021	PRRSV2CNQ92021	L8.7	L5.1	11801 to 15101	3.7374e-08
	OL5.116353.1	2021	HLJTZJ1988-2106	L1.8	L8.7	1 to 2001; 5601 to 8701	5.15735e-43	1.55327e-26
	OL5.116354.1	2021	HLJTZJ2007-2106	L1.8	L1.5	11701 to 15001	3.84503e-25			L8.7	1 to 1501; 5301 to 8901	6.38557e-16	2.96478e-14
	OL5.116355.1	2021	HLJTZJ2090-2107	L1.8	L1.5	13601 to 14401; 5501 to 6901	0.000344005	7.23462e-05		L8.7	1 to 1801	0.000187495
	OL5.116356.1	2021	HLJTZJ2165-2108	L1.8	L1.5	12501 to 15001	3.67461e-21			L8.7	1 to 701; 5201 to 8001	3.77164e-06	7.4906e-07
	OL5.116359.1	2021	JLTZJ2050-2107	L1.8	L8.7	7901 to 8701	1.75145e-05			L1.5	5801 to 6401; 11801 to 14601	0.00458994	3.24408e-10
	OM293959.1	2021	GDGZ0408	L8.7	L3.5	8701 to 9801; 13801 to 15401	4.57867e-13	0.000145589
	OM293960.1	2021	GDHY0425	L8.7	L3.5	12201 to 15301	4.52534e-05			L5.1	9601 to 12001	4.28121e-10
	OM293962.1	2021	HN0713	L1.8	L8.7	1 to 2101; 5701 to 7601	3.25765e-39	8.11767e-06
	ON093974.1	2021	PRRSV2CNSS12021	L8.7	L3.5	12201 to 15701	0.000900589			L1.8	3301 to 5001	0.000265986
	ON180781.1	2021	YC-2020	L1.8	L1.5	12501 to 15001	2.24115e-22			L8.7	5601 to 8401	3.01351e-33
	ON462045.1	2021	GXTZJ2325-2112	L1.8	L8.7	1 to 2101	2.14507e-22
	ON691479.1	2021	GD-H1	L1.8	L1.5	12501 to 15001	5.03333e-19			L8.7	5601 to 9201	7.13937e-25
	ON691480.1	2021	GD-H1	L1.8	L8.7	5601 to 8401	3.33541e-26			L1.5	12601 to 14801	3.17821e-23
	OP734316.1	2021	CHbj2101	L1.8	L3.5	12201 to 13801	3.55945e-23			L8.7	1 to 1801; 6801 to 8801	2.74728e-07	2.55979e-06
	OP734317.1	2021	CHbj2102	L1.8	L3.5	12201 to 13801	1.60021e-20			L8.7	1 to 1801; 5601 to 8801	1.65625e-07
	OP734318.1	2021	CHbj2103	L1.8	L3.5	12201 to 13801	1.09158e-23			L8.7	1 to 2101; 8201 to 8801	5.64808e-25
	OP784963.1	2021	HuN-XT-B	L1.8	L8.7	1 to 1001; 8001 to 8701	7.51939e-08
	OQ204111.1	2021	GX20210501	L1.8	L8.7	5601 to 6501	8.0477e-10			L5.1	12601 to 13001	0.0148382
	OQ459663.1	2021	GXGG20210301	L1.8	L8.7	1 to 1601; 5201 to 8701	3.0542e-21	0.000156254
	OQ459665.1	2021	GXHX20211106	L1.8	L8.7	5601 to 6501	8.76226e-06
	OQ871558.1	2021	HN-1	L1.8	L5.1	12601 to 13001	0.00801132
	OP716076.1	2022	CH-HNPY-012022	L1.8	L8.7	5601 to 8401	1.79789e-26			L1.5	11901 to 14701	1.14511e-21
	OP805381.1	2022	PRRSV-CH-SDLY27-2022	L8.7	L1.8	12601 to 14101	0.000323445
	OQ459662.1	2022	GXBY20220301	L1.8	L8.7	5201 to 8701	3.9945e-24
	OQ459664.1	2022	GXGL20220301	L1.8	L8.7	5501 to 8701	2.43052e-25
	OQ459666.1	2022	GXYL20220501	L1.8	L8.7	5601 to 6501	3.646e-06
	OQ459667.1	2022	GXYN20220502	L1.8	L8.7	601 to 2001; 6901 to 9601	4.96124e-34	0.059094		L3.5	9401 to 13101	0.000193729			L5.1	0 to 501	0.00791466
	OQ459668.1	2022	GD20220303	L8.7	L1.8	2001 to 3801; 12101 to 13401	5.46496e-128	1.66463e-17
	OQ748875.1	2022	TZJ2756	L1.8	L1.5	11801 to 14401	4.61571e-23			L8.7	301 to 2001; 5201 to 7901	4.53497e-39	2.42759e-07
	OQ790146.1	2022	TZJ2451	L1.8	L1.5	11801 to 14201	1.26447e-22			L8.7	301 to 2001; 5201 to 7801	8.9181e-38	1.08194e-05
	OQ790147.1	2022	WK621	L1.8	L8.7	5201 to 7901	1.55251e-23			L1.5	11801 to 14201	0.0164166
	VirusRecom program: Significance test of recombinant regions using Mann-Whitney-U test with two-tailed probabilities, p-value less than 0.05 indicates a significant difference.
